# Supplementary material for: Population genomics of Staphylococcus pseudintermedius in companion animals in the United States
Source: Commun Biol. 2020 Jun 5;3:282. doi: 10.1038/s42003-020-1009-y (PMC7275049; doi:10.1038/s42003-020-1009-y)
Supplement: Supplementary file 3 — Supplementary Data 1 [file 42003_2020_1009_MOESM3_ESM.xlsx]

## Sheet: New England
Name	BioSample accession	Sample	Host	Location	Month of Sampling	MSSP_MRSP_phenotype	No. of contigs	Largest contig	Total length	GC content	N50	No. of predicted genes	SCCmec type	ST	ack	cpn60	fdh	pta	purA	sar	tuf
Sample_1052_18	SAMN12669285	ear swab	dog	Stratham, NH	2018-02-01	MSSP	55	367760	2597747	37.68	153458	2447		1415	4	9	2	8	1	1	1
Sample_1144A_18	SAMN12669292	skin swab	dog	Chelsea, VT	2018-03-01	MSSP	43	345100	2585330	37.42	220658	2404		1416	3	7	2	1	9	1	2
Sample_1225A_18	SAMN12669286	urine	dog	Concord, NH	2018-02-01	MSSP	49	418136	2532419	37.57	140366	2399		515	5	9	2	1	1	1	2
Sample_1226A_18	SAMN12669287	urine	dog	Concord, NH	2018-02-01	MRSP	58	376971	2577880	37.45	116106	2357	SCCmec_type_IVg(2B)	749	1	2	2	1	13	2	2
Sample_1258B_18	SAMN12669288	swab	dog	Bedford, NH	2018-02-01	MRSP	52	522483	2651137	37.44	147448	2490	SCCmec_type_IVg(2B)	1417	1	57	1	32	11	2	2
Sample_1387a_18	SAMN12669289	ear swab	dog	Epping, NH	2018-02-01	MSSP	65	523565	2779981	37.3	142206	2669		1418	4	32	1	1	11	1	1
Sample_1485A_18	SAMN12669293	skin swab	dog	Bedford, NH	2018-03-01	MSSP	68	499596	2575639	37.57	130358	2433		882	12	2	1	1	7	5	2
Sample_1572_18	SAMN12669294	skin swab	dog	Deerfield, NH	2018-03-01	MRSP	54	506070	2699771	37.29	146146	2553	SCCmec_type_V(5C2&5)	181	3	11	2	24	20	1	1
Sample_1700_1A_18	SAMN12669295	ear swab	dog	Bradford, VT	2018-03-01	MSSP	49	410746	2503394	37.6	148341	2310		1419	4	14	1	1	5	1	2
Sample_18_274A_18	SAMN12669283	skin swab	dog	Kittery, ME	2018-01-01	MRSP	90	231724	2633849	37.36	123807	2472	SCCmec_type_V(5C2)	260	2	7	4	11	6	2	2
Sample_1919A_18	SAMN12669296	abscess	dog	Lee, NH	2018-03-01	MSSP	49	330027	2579079	37.6	146614	2437		1420	4	2	2	1	11	1	1
Sample_1944A_18	SAMN12669297	skin swab	dog	Salisbury, NH	2018-03-01	MRSP	52	356573	2637725	37.56	141693	2484		1420	4	2	2	1	11	1	1
Sample_1966A_18	SAMN12669298	skin swab	dog	Poultney, VT	2018-03-01	MSSP	178	233859	2817967	37.42	91642	2646		1421	23	76	2	1	11	39	2
Sample_2208a_18	SAMN12669301	skin swab	dog	Chichester, NH	2018-04-01	MSSP	41	372374	2576656	37.53	130164	2427		155	2	11	2	1	1	1	2
Sample_2437D_18	SAMN12669302	urine	dog	Concord, NH	2018-04-01	MRSP	128	491323	2621230	37.7	116107	2437	SCCmec_type_IVg(2B)	749	1	2	2	1	13	2	2
Sample_2564A_18	SAMN12669303	ear swab	dog	Salisbury, NH	2018-04-01	MSSP	70	368109	2770386	37.3	141306	2644	SCCmec_type_V(5C2&5)	155	2	11	2	1	1	1	2
Sample_2565f_18	SAMN12669304	ear swab	dog	Salisbury, NH	2018-04-01	MRSP	165	368109	2929483	37.06	123615	2820	SCCmec_type_V(5C2&5)	155	2	11	2	1	1	1	2
Sample_2676A_18	SAMN12669305	ear swab	dog	Hyde park, VT	2018-04-01	MSSP	63	514093	2554274	37.63	212969	2448		515	5	9	2	1	1	1	2
Sample_2819B_18	SAMN12669306	ear swab	dog	Revere, MA	2018-04-01	MRSP	63	344842	2673455	37.41	169124	2545	SCCmec_type_IVg(2B)	869	5	13	4	1	11	2	1
Sample_2932F_18	SAMN12669308	skin swab	dog	Chichester, NH	2018-05-01	MSSP	52	447330	2678287	37.48	206134	2602		1425	48	7	1	72	11	1	1
Sample_3074C_18	SAMN12669309	wound	dog	Plymouth, NH	2018-05-01	MSSP	35	587899	2609666	37.39	147088	2449		1426	6	7	27	20	6	1	2
Sample_3379A_18	SAMN12669310	ear swab	dog	Plainfield, NH	2018-05-01	MSSP	30	431687	2551524	37.71	280306	2424		1427	6	2	2	23	11	5	2
Sample_3380A_18	SAMN12669311	ear swab	dog	Biddeford, ME	2018-05-01	MSSP	42	373468	2541347	37.54	160335	2367		1428	4	7	2	20	8	1	1
Sample_3425A_18	SAMN12669312	ear swab	dog	Revere, MA	2018-05-01	MSSP	32	389344	2501494	37.62	278353	2348		1429	1	13	1	1	7	2	1
Sample_3427A_18	SAMN12669313	sinus	dog	Revere, MA	2018-05-01	MSSP	107	192389	2633153	37.45	50676	2475		260	2	7	4	11	6	2	2
Sample_3449B_18	SAMN12669314	skin swab	dog	Bristol, NH	2018-05-01	MSSP	47	418159	2527115	37.6	91719	2316		1430	4	13	1	1	1	2	2
Sample_3477A_18	SAMN12669315	ear swab	dog	N. Swanzey, NH	2018-05-01	MSSP	33	511103	2607501	37.52	220362	2466		820	2	8	2	2	6	1	2
Sample_3518A_18	SAMN12669316	ear swab	dog	N. Swanzey, NH	2018-05-01	MRSP	33	554287	2582038	37.45	145061	2425	SCCmec_type_IVg(2B)	1431	1	57	3	32	11	2	2
Sample_3539_18	SAMN12669317	ear swab	dog	Revere, MA	2018-05-01	MSSP	34	506349	2699044	37.46	255426	2575		1441	4	3	2	8	5	1	2
Sample_3579A_18	SAMN12669318	skin swab	dog	Peterborough, NH	2018-05-01	MSSP	29	508296	2550791	37.56	149065	2360		1432	5	8	1	2	21	2	2
Sample_3726A_18	SAMN12669319	ear swab	dog	Revere, MA	2018-05-01	MSSP	31	307979	2493707	37.66	183145	2311		1433	3	8	2	1	5	5	2
Sample_3846b_18	SAMN12669320	ear swab	dog	Albion, ME	2018-05-01	MRSP	39	275492	2576939	37.6	120436	2454		1435	6	2	2	1	7	1	2
Sample_3847a_18	SAMN12669321	ear swab	dog	Oakland, ME	2018-05-01	MRSP	57	508475	2675526	37.32	133604	2498	unknown type	1436	3	8	1	4	7	10	2
Sample_3964_1b_18	SAMN12669322	swab	dog	Wilton, NH	2018-05-01	MSSP	36	605808	2507028	37.63	165278	2356		978	6	2	2	2	11	1	2
Sample_4278a_18	SAMN12669323	ear swab	dog	Salisbury, NH	2018-06-01	MSSP	45	474748	2475040	37.61	146665	2282		1437	3	7	6	1	74	2	2
Sample_4442_18	SAMN12669324	neck skin lesion	cat	Poultney, VT	2018-06-01	MSSP	39	719323	2609270	37.5	205176	2466		1439	1	2	2	1	74	4	2
Sample_4445a_18	SAMN12669325	bladderstone	dog	Deerfield, NH	2018-06-01	MSSP	44	546456	2596927	37.46	211971	2428		1440	2	2	2	1	9	1	1
Sample_4461b_18	SAMN12669326	ear swab	dog	Revere, MA	2018-06-01	MRSP	48	596833	2709064	37.52	177962	2588		1441	4	3	2	8	5	1	2
Sample_4489a_18	SAMN12669327	ear swab	dog	Salisbury, NH	2018-06-01	MRSP	72	201993	2680123	37.42	129528	2540	SCCmec_type_V(5C2)	64	2	7	2	11	5	2	2
Sample_4512_18	SAMN12669328	wound	dog	Manchester, NH	2018-06-01	MSSP	41	320956	2505620	37.68	209164	2336		1442	3	2	6	23	14	5	2
Sample_4514_18	SAMN12669329	wound	dog	Manchester, NH	2018-06-01	MRSP	27	501178	2555653	37.58	341246	2398		1443	1	98	2	1	10	1	1
Sample_4529a_18	SAMN12669330	urine	dog	Oakland, ME	2018-06-01	MRSP	39	411004	2591854	37.42	168645	2432		1444	2	9	1	22	1	4	2
Sample_4545_18	SAMN12669331	ear swab	dog	Deerfield, NH	2018-06-01	MSSP	26	744299	2478821	37.7	264079	2316		822	2	9	2	4	5	1	2
Sample_4638_d1_18	SAMN12669332	wound	dog	Revere, MA	2018-06-01	MSSP	33	781044	2465024	37.78	249289	2291		1445	2	9	2	4	59	2	2
Sample_4679a_18	SAMN12669333	culture plate	dog	Charlestown, NH	2018-06-01	MRSP	54	496470	2835260	37.09	130868	2747	SCCmec_type_V(5C2&5)	155	2	11	2	1	1	1	2
Sample_4683a_18	SAMN12669334	skin swab	dog	Exeter, NH	2018-06-01	MRSP	47	370999	2637779	37.45	139188	2462	unknown type	1446	4	31	1	1	1	2	2
Sample_4910e_18	SAMN12669335	skin swab	dog	Bristol, NH	2018-07-01	MRSP	47	558873	2810073	37.12	150876	2691	SCCmec_type_V(5C2&5)	654	5	10	4	1	1	1	2
Sample_4947a_18	SAMN12669336	skin swab	dog	Deerfield, NH	2018-07-01	MSSP	43	461742	2669951	37.37	248397	2510		1447	5	7	28	2	19	5	2
Sample_4969a_18	SAMN12669337	urine	dog	Wilton, NH	2018-07-01	MSSP	48	261529	2680374	37.31	124974	2559		812	1	13	2	1	11	1	2
Sample_4970b_18	SAMN12669338	ear swab	dog	Plymouth, NH	2018-07-01	MSSP	46	337528	2566615	37.58	220414	2409		1448	12	7	3	1	7	4	2
Sample_5009d_18	SAMN12669339	draining tract swab	dog	Seabrook, NH	2018-07-01	MSSP	43	598449	2535715	37.59	149695	2360		1449	4	7	1	23	1	2	1
Sample_5014b_18	SAMN12669340	skin swab	dog	Bristol, NH	2018-07-01	MSSP	53	372451	2540155	37.6	118051	2377		155	2	11	2	1	1	1	2
Sample_5015b_18	SAMN12669341	urine	dog	Turner, ME	2018-07-01	MSSP	56	278692	2463726	37.68	129988	2277		1450	17	32	2	1	13	4	1
Sample_5019a_18	SAMN12669342	mass at base of tail	dog	Chichester, NH	2018-07-01	MSSP	51	622332	2542877	37.63	131649	2364		1451	6	13	2	4	11	2	2
Sample_5097a_18	SAMN12669343	skin swab	dog	Chichester, NH	2018-07-01	MSSP	36	280568	2445241	37.77	189758	2260		768	5	2	1	1	11	1	2
Sample_5156a_18	SAMN12669344	urine	dog	Poland, ME	2018-07-01	MSSP	25	420224	2522932	37.63	253828	2370		1452	6	2	4	1	7	2	2
Sample_5268a_18	SAMN12669345	ear swab	dog	Revere, MA	2018-07-01	MSSP	42	369099	2560935	37.55	142938	2388		1453	3	13	2	1	14	1	1
Sample_5271a_18	SAMN12669346	ear swab	dog	Lincoln, NH	2018-07-01	MSSP	44	467505	2675901	37.36	140956	2566		1454	5	7	3	1	11	2	2
Sample_5294a_18	SAMN12669347	skin swab	dog	Deerfield, NH	2018-07-01	MSSP	36	670440	2562811	37.62	351605	2403		1455	31	9	1	1	13	5	2
Sample_5327c_18	SAMN12669348	urine	dog	Revere, MA	2018-07-01	MSSP	44	365566	2533487	37.58	101458	2371		241	1	21	4	1	23	1	1
Sample_5387_1a_18	SAMN12669349	urine	cat	Falls Village, CT	2018-07-01	MSSP	49	332367	2562246	37.63	160747	2377		923	29	3	2	1	11	2	1
Sample_5409d_18	SAMN12669350	ear swab	dog	Chelsea, VT	2018-07-01	MSSP	44	295455	2508945	37.64	138733	2298		1456	6	19	2	4	11	1	2
Sample_5414a_18	SAMN12669351	ear swab	dog	Kittery, ME	2018-07-01	MSSP	31	647800	2481647	37.67	305999	2296		1457	1	2	3	1	5	2	1
Sample_5416b_18	SAMN12669352	wound	dog	Plymouth, NH	2018-07-01	MSSP	31	367702	2501906	37.6	151382	2313		1458	1	9	3	1	6	1	2
Sample_5522a_18	SAMN12669353	ear swab	dog	Huntington, VT	2018-07-01	MRSP	75	354151	2926433	37.18	114579	2850	SCCmec_type_V(5C2&5)	181	3	11	2	24	20	1	1
Sample_5590b_18	SAMN12669354	urine	dog	Hyde Park, VT	2018-07-01	MSSP	177	393829	2545028	38.55	169146	2347		1459	4	13	2	8	1	1	1
Sample_5595b_18	SAMN12669355	skin swab	dog	Exeter, NH	2018-07-01	MRSP	54	710132	2702341	37.43	170104	2572	SCCmec_type_IVg(2B)	261	5	7	4	1	11	2	2
Sample_5630b_18	SAMN12669356	skin swab	dog	Bristol, NH	2018-07-01	MSSP	39	584766	2526606	37.6	289619	2326		1460	5	7	7	2	78	41	1
Sample_5656a_18	SAMN12669357	urine	dog	Londonderry, NH	2018-07-01	MSSP	114	508723	2589848	37.96	208929	2368		1461	4	2	2	20	7	2	2
Sample_5731_1a_18	SAMN12669358	urine	dog	Wilton, NH	2018-07-01	MSSP	50	261529	2681481	37.32	124974	2555		812	1	13	2	1	11	1	2
Sample_5771a_18	SAMN12669359	skin swab	dog	Exeter, NH	2018-08-01	MRSP	33	440809	2611358	37.46	206132	2434	SCCmec_type_IVg(2B)	727	5	13	2	1	11	1	2
Sample_5834e_18	SAMN12669360	ear swab	dog	Poultney, VT	2018-08-01	MSSP	44	683039	2603692	37.6	208267	2442		1462	8	9	2	1	11	4	1
Sample_5931h_18	SAMN12669361	skin swab	dog	Revere, MA	2018-08-01	MSSP	40	345963	2601199	37.46	235330	2428		1463	3	26	1	22	14	1	2
Sample_5992_1a_18	SAMN12669362	ear swab	dog	Chichester, NH	2018-08-01	MSSP	55	472718	2581865	37.52	166173	2413		1464	1	13	2	1	19	1	2
Sample_6014b_18	SAMN12669363	ear swab	cat	Naples, ME	2018-08-01	MSSP	36	467536	2597976	37.47	196345	2458		1465	2	7	2	1	11	3	2
Sample_6040f_18	SAMN12669364	wound	dog	Biddeford, ME	2018-08-01	MRSP	42	233471	2554681	37.59	115426	2381		1466	2	7	2	1	11	1	1
Sample_6042a_18	SAMN12669365	ear swab	dog	Salisbury, NH	2018-08-01	MSSP	103	295128	2631237	37.78	200428	2445		1467	4	8	1	2	6	1	2
Sample_6082g_18	SAMN12669366	urine	dog	Biddeford, ME	2018-08-01	MRSP	94	225816	2603042	37.64	129292	2404	SCCmec_type_V(5C2)	64	2	7	2	11	5	2	2
Sample_6208d_18	SAMN12669367	nasal swab	dog	Exeter, NH	2018-08-01	MSSP	196	415841	2695982	38.38	152520	2545		1468	1	24	2	1	7	3	1
Sample_6215a_18	SAMN12669368	ear swab	dog	Epping, NH	2018-08-01	MRSP	110	439410	2686192	37.65	168348	2516	SCCmec_type_IVg(2B)	118	5	13	8	1	11	1	2
Sample_6253b_18	SAMN12669369	urine	dog	Oakland, ME	2018-08-01	MSSP	32	310063	2540053	37.57	138401	2387		1469	5	3	3	1	5	1	1
Sample_6292c_18	SAMN12669370	ear swab	dog	Hyde Park, VT	2018-08-01	MSSP	55	614137	2659482	37.43	179812	2523	SCCmec_type_V(5C2&5)	155	2	11	2	1	1	1	2
Sample_6333d_18	SAMN12669371	skin swab	dog	Turner, ME	2018-08-01	MSSP	43	608363	2587011	37.58	345618	2437		1470	3	2	2	1	7	1	1
Sample_6404a_18	SAMN12669372	ear swab	dog	Revere, MA	2018-08-01	MSSP	81	566320	2626089	37.32	202533	2426		1471	4	8	2	1	25	1	1
Sample_6405a_18	SAMN12669373	ear swab	dog	Revere, MA	2018-08-01	MSSP	27	487335	2671086	37.28	278486	2548		1472	5	19	2	22	11	2	2
Sample_6463d_18	SAMN12669374	ear swab	dog	Salisbury, NH	2018-08-01	MSSP	48	597923	2480379	37.74	134723	2314		1473	5	7	1	4	8	1	2
Sample_6501_1a_18	SAMN12669375	pustule	dog	Bedford, NH	2018-08-01	MSSP	153	311210	2576847	38.29	160747	2381		923	29	3	2	1	11	2	1
Sample_6604b_18	SAMN12669376	skin swab	dog	Salisbury, NH	2018-08-01	MRSP	75	285258	2669547	37.45	126024	2532	unknown type	157	2	11	2	11	5	1	2
Sample_6814c_18	SAMN12669377	wound	dog	Bristol, NH	2018-09-01	MSSP	50	261473	2499272	37.61	125069	2304		1476	6	6	1	1	11	1	2
Sample_6908a_18	SAMN12669378	vulva swab	dog	Chichester, NH	2018-09-01	MRSP	60	331127	2652081	37.4	236531	2522	unknown type	45	3	2	2	1	2	1	2
Sample_690B_18	SAMN12669291	ear swab	dog	Somersworth, NH	2018-02-01	MSSP	51	519499	2641418	37.39	138518	2487		1477	4	13	2	1	7	1	1
Sample_7154a_18	SAMN12669379	ear swab	dog	Amesbury, MA	2018-09-01	MSSP	52	593323	2788467	37.2	208001	2674		515	5	9	2	1	1	1	2
Sample_7160a_18	SAMN12669380	urine	dog	Fisherville, NH	2018-09-01	MSSP	70	439041	2576282	37.69	168294	2409		1478	3	2	3	4	7	1	2
Sample_7387A_17	SAMN12669248	skin swab	dog	Epping, NH	2017-10-01	MRSP	55	343494	2633761	37.38	191507	2491	unknown type	45	3	2	2	1	2	1	2
Sample_7464E_17	SAMN12669249	nail	dog	Hyde Park, VT	2017-10-01	MSSP	41	295518	2501349	37.56	161514	2329		1480	4	2	2	1	7	1	2
Sample_7523B_17	SAMN12669250	vagina swab	dog	Deerfield, NH	2017-10-01	MSSP	73	357433	2612758	37.65	200994	2434		1481	4	6	2	23	3	1	1
Sample_7562A_17	SAMN12669252	abscess swab	dog	Salisbury, NH	2017-10-01	MSSP	69	449805	2723714	37.39	129926	2648		1483	2	21	4	2	23	1	1
Sample_7568a_18	SAMN12669382	skin swab	dog	Sunapee, NH	2018-09-01	MRSP	81	609275	2737829	37.51	130813	2628	SCCmec_type_V(5C2&5)	155	2	11	2	1	1	1	2
Sample_7659A_17	SAMN12669253	abscess swab	dog	Conway, NH	2017-10-01	MSSP	51	364003	2627165	37.44	215215	2472		1484	5	8	2	4	52	2	2
Sample_7680_17	SAMN12669254	swab	dog	Biddeford, ME	2017-10-01	MRSP	84	319226	2717584	37.5	111089	2557	SCCmec_type_V(5C2&5)	181	3	11	2	24	20	1	1
Sample_7775A_17	SAMN12669255	ear swab	dog	Ashland, NH	2017-10-01	MSSP	38	314509	2493127	37.6	144918	2298		1434	2	6	1	1	1	1	2
Sample_7776G_17	SAMN12669256	skin swab	dog	Chichester, NH	2017-10-01	MRSP	47	567128	2687383	37.39	238178	2558	SCCmec_type_IVc(2B)	1485	2	9	4	1	1	4	2
Sample_7778_18	SAMN12669383	wound	dog	Chichester, NH	2018-10-01	MSSP	42	472956	2592037	37.48	162370	2415		1486	4	21	2	1	1	1	2
Sample_7783b_18	SAMN12669384	skin swab	dog	Bristol, NH	2018-10-01	MSSP	39	353470	2518664	37.6	144077	2340		1487	5	2	1	1	11	4	2
Sample_7901a_18	SAMN12669385	skin swab	dog	Plainfield, NH	2018-10-01	MRSP	57	278961	2591440	37.53	145703	2412	SCCmec_type_V(5C2)	1488	5	99	2	1	5	1	2
Sample_8004c_18	SAMN12669386	skin swab	dog	Revere, MA	2018-10-01	MSSP	37	297358	2520949	37.56	150901	2339		1489	1	57	1	32	7	2	2
Sample_8049B_17	SAMN12669257	ear swab	dog	N. Swanzey, NH	2017-10-01	MSSP	57	657303	2622052	37.58	219300	2488		820	2	8	2	2	6	1	2
Sample_8050A_17	SAMN12669258	ear swab	dog	Hyde Park, VT	2017-10-01	MSSP	58	408847	2663725	37.59	168459	2552		191	2	8	2	2	7	1	2
Sample_8154_17	SAMN12669259	swab	dog	N. Swanzey, NH	2017-10-01	MSSP	63	333901	2629845	37.46	143719	2518		1444	2	9	1	22	1	4	2
Sample_8310_17	SAMN12669260	skin swab	dog	N. Swanzey, NH	2017-10-01	MSSP	46	781503	2542453	37.59	348559	2382		1490	7	9	3	1	1	1	1
Sample_8349B_17	SAMN12669261	ear swab	dog	Elkins, NH	2017-10-01	MSSP	110	379200	2656575	37.78	298401	2475		859	4	13	2	1	7	1	2
Sample_8351_17	SAMN12669262	abscess swab	dog	Amesbury, MA	2017-10-01	MSSP	32	454639	2640806	37.54	265560	2519		474	2	13	2	1	13	1	1
Sample_8352A_17	SAMN12669263	skin swab	dog	Northwood, NH	2017-10-01	MSSP	48	353566	2529345	37.57	205750	2373		1491	4	2	2	1	1	1	1
Sample_8388E_17	SAMN12669264	skin swab	dog	Medford, MA	2017-10-01	MSSP	45	293735	2524945	37.54	163384	2324		434	3	7	2	1	11	1	2
Sample_8389D_17	SAMN12669265	ear swab	dog	Salisbury, NH	2017-10-01	MSSP	46	324288	2555210	37.53	168537	2406		1492	4	24	3	1	11	4	2
Sample_8391A_17	SAMN12669266	skin swab	dog	Salisbury, NH	2017-10-01	MRSP	38	306847	2567847	37.51	191713	2419	SCCmec_type_IVg(2B)	1493	49	13	4	1	11	1	2
Sample_8498A_17	SAMN12669267	swab	dog	N. Swanzey, NH	2017-10-01	MSSP	81	507708	2485027	37.85	144908	2301		1494	5	9	2	1	5	1	1
Sample_8508A_17	SAMN12669268	ear swab	dog	Amesbury, MA	2017-10-01	MSSP	122	480592	2585628	38.01	170580	2416		1495	2	24	2	1	5	1	2
Sample_8633_1B_17	SAMN12669269	ear swab	dog	Weare, NH	2017-10-01	MRSP	78	285167	2709020	37.38	169205	2598	SCCmec_type_V(5C2)	64	2	7	2	11	5	2	2
Sample_8637_1A_17	SAMN12669270	ear swab	dog	Deerfield, NH	2017-10-01	MRSP	80	231932	2748733	37.41	123166	2650	SCCmec_type_V(5C2&5)	150	1	10	1	1	1	1	2
Sample_8655A_17	SAMN12669271	ear swab	dog	Chichester, NH	2017-10-01	MSSP	38	307278	2492077	37.66	192528	2340		1496	1	43	1	73	7	1	2
Sample_8715B_17	SAMN12669272	pustule	dog	Sunapee, NH	2017-10-01	MSSP	80	299665	2630264	37.66	114115	2482		150	1	10	1	1	1	1	2
Sample_8720_A_17	SAMN12669274	skin swab	dog	Chichester, NH	2017-11-01	MSSP	91	485545	2650351	37.65	100082	2510		1497	7	8	2	4	2	1	1
Sample_8724A_17	SAMN12669273	hair	dog	Acton, ME	2017-10-01	MSSP	54	220127	2510873	37.66	114064	2315		855	4	13	1	23	1	5	2
Sample_8796B_17	SAMN12669275	ear swab	dog	Canaan, NH	2017-11-01	MSSP	56	213531	2499104	37.6	126607	2303		1498	40	13	1	1	1	2	1
Sample_8978A_17	SAMN12669276	ear swab	dog	Poultney, VT	2017-11-01	MSSP	40	424441	2492038	37.69	171470	2299		1499	2	21	1	1	7	1	2
Sample_9456A_17	SAMN12669278	urine	cat	Concord, NH	2017-11-01	MSSP	70	368520	2566036	37.63	186581	2437		96	1	19	4	4	13	4	2
Sample_9472a_17	SAMN12669279	ear swab	dog	Salisbury, NH	2017-12-01	MSSP	34	507765	2566569	37.45	312591	2364		1500	2	24	1	1	11	2	5
Sample_9583A_17	SAMN12669280	skin swab	dog	N. Swanzey, NH	2017-12-01	MRSP	96	372943	2712719	37.66	134443	2590	SCCmec_type_III(3A)	1501	2	9	2	1	13	2	2
Sample_9583C_17	SAMN12669281	skin swab	dog	Swanzey, NH	2017-12-01	MRSP	77	520818	2701549	37.54	134605	2593	SCCmec_type_III(3A)	1501	2	9	2	1	13	2	2
							No. of contigs	Largest contig	Total length	GC content	N50	No. of predicted genes
					Genome Statistics	Mean:	58.6615	425954	2.60528e+06	37.5515	174679	2448.66
						Median:	49	409796	2591647	37.56	160541	2432.5
						Min:	25	192389	2445241	37.06	50676	2260
						Max:	196	781503	2929483	38.55	351605	2850

## Sheet: Texas
Name	PATRIC accession	Host	No. of contigs	Largest contig	Total length	GC content	N50	No. of predicted genes	ST	ack	cpn60	fdh	pta	purA	sar	tuf
tamu_1312	283734	dog	41	301810	2633143	37.48	206130	2485	-	~40	13	4	1	11	2	2
tamu_1313	283734	dog	87	379461	2761531	37.29	123466	2642	891	28	10	1	4	1	1	1
tamu_1314	283734	dog	65	228857	2540433	37.55	117190	2357	808	1	9	4	2	11	5	2
tamu_1315	283734	dog	66	379167	2737571	37.35	129320	2600	68	1	10	1	4	1	1	1
tamu_1316	283734	dog	68	380673	2727245	37.36	129832	2583	68	1	10	1	4	1	1	1
tamu_1317	283734	dog	68	482182	2722950	37.36	124237	2569	84	2	10	2	1	5	1	2
tamu_1318	283734	dog	59	280998	2676851	37.31	135990	2518	84	2	10	2	1	5	1	2
tamu_1319	283734	dog	56	225817	2618871	37.38	124062	2438	64	2	7	2	11	5	2	2
tamu_1320	283734.1320	dog	45	337076	2761129	37.28	151510	2647	71	3	9	1	2	1	2	1
tamu_1321	283734	dog	54	292711	2601416	37.51	153330	2442	892	21	77	5	1	11	25	2
tamu_1322	283734	dog	40	362338	2580232	37.5	320405	2407	826	2	13	2	1	13	2	1
tamu_1323	283734	dog	38	406725	2485912	37.66	208684	2283	769	4	14	2	1	11	2	2
tamu_1324	283734	dog	37	476573	2678380	37.37	186298	2550	846	4	7	2	1	14	1	2
tamu_1325	283734	dog	53	259688	2559170	37.61	130082	2362	754	1	43	2	1	1	2	2
tamu_1326	283734	dog	57	311273	2675332	37.49	155435	2508	806	1	9	2	1	11	1	2
tamu_1327	283734	dog	37	382475	2587479	37.57	154841	2422	752	1	9	2	4	8	1	1
tamu_1328	283734	dog	46	313409	2577393	37.55	134112	2377	893	5	8	2	54	8	1	2
tamu_1329	283734	dog	46	544148	2589260	37.51	230296	2410	894	1	76	2	1	25	1	1
tamu_1330	283734.1330	dog	69	380275	2727312	37.37	126372	2578	68	1	10	1	4	1	1	1
tamu_1331	283734	dog	69	777025	2764170	37.28	159255	2628	169	2	9	1	2	1	1	1
tamu_1333	283734	dog	75	314202	2746933	37.34	112486	2620	-	~1	10	1	4	1	1	1
tamu_1334	283734	dog	89	379377	2855700	37.14	128709	2769	68	1	10	1	4	1	1	1
tamu_1335	283734	dog	62	312875	2735118	37.38	133740	2608	71	3	9	1	2	1	2	1
tamu_1336	283734	dog	49	324241	2769241	37.33	143319	2668	71	3	9	1	2	1	2	1
tamu_1337	283734	dog	42	642732	2562119	37.72	329060	2397	895	2	2	2	53	55	1	1
tamu_1338	283734	dog	50	533525	2660378	37.34	155437	2505	84	2	10	2	1	5	1	2
tamu_1341	283734	dog	34	684032	2513275	37.59	310301	2345	755	1	7	2	20	1	1	2
tamu_1343	283734	dog	46	531502	2481963	37.73	186332	2276	896	3	2	19	8	11	1	1
tamu_1344	283734	dog	78	379661	2724681	37.38	122893	2576	68	1	10	1	4	1	1	1
tamu_1345	283734	dog	25	610927	2513475	37.58	195030	2318	-	12	2	1	~1	5	1	2
tamu_1346	283734	dog	125	153427	2754741	37.32	57130	2655	150	1	10	1	1	1	1	2
tamu_1347	283734	dog	47	419767	2559354	37.66	188262	2392	897	5	2	21	1	7	2	2
tamu_1348	283734	dog	40	503309	2487130	37.69	122207	2321	-	12	2	1	1	7	5	~2
tamu_1349	283734	dog	66	380630	2686957	37.38	126241	2534	150	1	10	1	1	1	1	2
tamu_1350	283734.1350	dog	69	379661	2739323	37.34	123466	2605	68	1	10	1	4	1	1	1
tamu_1351	283734	dog	64	246250	2525969	37.63	86774	2352	898	1	3	2	4	11	1	15
tamu_1352	283734	dog	64	380841	2720351	37.36	128287	2582	68	1	10	1	4	1	1	1
tamu_1353	283734	dog	45	426516	2609518	37.39	225538	2430	880	10	30	3	2	11	1	2
tamu_1354	283734	dog	38	659383	2504506	37.64	196761	2293	758	2	2	2	1	14	1	1
tamu_1355	283734	dog	40	507887	2620644	37.56	152868	2508	899	3	7	3	2	21	2	16
tamu_1356	283734	dog	55	324241	2769920	37.34	165374	2670	71	3	9	1	2	1	2	1
tamu_1357	283734	dog	37	404992	2482385	37.65	215609	2281	823	2	9	3	19	7	1	1
tamu_1359	283734	dog	51	585639	2566135	37.51	139808	2377	877	6	26	1	1	8	1	2
tamu_1361	283734	dog	89	140546	2562939	37.43	63539	2368	875	6	13	2	1	11	2	2
tamu_1362	283734	dog	62	225817	2657205	37.37	118391	2495	64	2	7	2	11	5	2	2
tamu_1363	283734	dog	60	358842	2568563	37.5	120984	2377	877	6	26	1	1	8	1	2
tamu_1364	283734	dog	69	205993	2721746	37.39	110451	2575	68	1	10	1	4	1	1	1
tamu_1365	283734	dog	38	570458	2650035	37.45	153670	2476	861	4	21	1	1	14	2	2
tamu_1366	283734	dog	66	481246	2716077	37.23	155530	2571	84	2	10	2	1	5	1	2
tamu_1369	283734	dog	47	379422	2517763	37.69	126355	2352	497	1	11	2	1	1	1	1
tamu_1370	283734.1370	dog	46	276856	2486742	37.68	126778	2320	900	35	24	2	1	11	5	2
tamu_1371	283734	dog	62	350771	2566660	37.56	137954	2385	901	30	13	2	1	1	1	2
tamu_1375	283734	dog	46	277236	2479354	37.73	186347	2275	841	4	2	1	23	11	1	2
tamu_1377	283734	dog	25	1071597	2559000	37.5	385811	2369	257	2	13	2	1	13	2	2
tamu_1378	283734	dog	71	183490	2553223	37.59	83650	2375	801	1	2	1	1	7	1	1
tamu_1379	283734	dog	44	590228	2499580	37.64	165936	2320	835	3	8	2	1	8	2	1
tamu_1381	283734	dog	54	415959	2667908	37.53	159806	2542	903	1	7	2	8	57	1	1
tamu_1382	283734	dog	43	340828	2587396	37.37	183750	2395	819	2	8	2	1	7	1	2
tamu_1383	283734	dog	72	276831	2774113	37.13	100529	2613	84	2	10	2	1	5	1	2
tamu_1384	283734	dog	39	634860	2499546	37.71	214507	2306	802	1	7	1	20	5	1	1
tamu_1385	283734	dog	82	379106	2765040	37.32	122889	2645	68	1	10	1	4	1	1	1
tamu_1388	283734	dog	47	348425	2528048	37.53	213672	2329	904	2	13	5	20	58	1	1
tamu_1389	283734	dog	38	375887	2458200	37.72	263494	2277	866	5	6	3	1	7	2	2
tamu_1390	283734.1390	dog	37	436654	2449744	37.71	212305	2252	873	6	7	1	1	13	2	2
tamu_1393	283734	dog	83	379812	2765383	37.32	112399	2645	68	1	10	1	4	1	1	1
tamu_1397	283734	dog	48	521072	2544665	37.57	387362	2339	771	1	13	2	22	8	1	2
tamu_1401	283734	dog	88	379944	2792383	37.3	126372	2675	68	1	10	1	4	1	1	1
tamu_1402	283734	dog	62	292874	2546694	37.57	130745	2333	905	4	13	2	1	5	28	2
tamu_1406	283734	dog	46	601846	2532452	37.55	191894	2326	858	4	13	2	23	1	5	1
tamu_1408	283734	dog	39	341302	2532543	37.64	180708	2332	849	4	9	2	23	7	4	2
tamu_1410	283734.1410	dog	50	413112	2567247	37.52	180229	2387	718	3	13	2	2	1	1	1
tamu_1413	283734	dog	60	351457	2611554	37.47	135707	2449	45	3	2	2	1	2	1	2
tamu_1414	283734	dog	68	321197	2633795	37.46	131742	2463	811	1	13	2	1	11	2	2
tamu_1416	283734	dog	40	547379	2684333	37.38	386912	2532	908	34	8	1	1	11	2	1
tamu_1418	283734	dog	64	430441	2628756	37.41	133549	2432	909	2	13	2	55	5	5	2
tamu_1420	283734.1420	dog	45	636404	2565344	37.56	211860	2420	755	1	7	2	20	1	1	2
tamu_1422	283734	dog	49	334202	2624997	37.51	186248	2468	833	3	2	2	1	11	1	2
tamu_1424	283734	dog	51	505858	2476708	37.78	168442	2264	-	1	~24	3	1	7	2	1
tamu_1425	283734	dog	46	265829	2511085	37.57	135517	2318	578	2	9	2	1	1	1	2
tamu_1427	283734	dog	56	332367	2606805	37.58	151965	2445	923	29	3	2	1	11	2	1
tamu_1428	283734	dog	57	285949	2524762	37.59	129812	2330	827	2	13	2	1	11	5	2
tamu_1429	283734	dog	40	489311	2576554	37.5	226274	2410	768	5	2	1	1	11	1	2
tamu_1430	283734.1430	dog	64	392496	2555179	37.49	104467	2361	850	4	9	2	4	3	2	1
tamu_1431	283734	dog	64	416580	2544885	37.66	155209	2343	910	5	9	20	1	9	1	2
tamu_1434	283734	dog	72	434833	2641570	37.43	170055	2468	811	1	13	2	1	11	2	2
tamu_1436	283734	dog	50	297637	2610365	37.42	142937	2477	884	12	24	2	1	7	1	2
tamu_1437	283734	dog	90	380630	2911194	37	102874	2828	757	1	10	2	1	1	1	2
tamu_1438	283734	dog	57	324241	2772747	37.32	143320	2673	71	3	9	1	2	1	2	1
tamu_1440	283734.1440	dog	61	372204	2522563	37.64	204528	2314	760	1	7	2	1	7	1	1
tamu_1445	283734	dog	49	602794	2587011	37.44	173622	2406	767	1	14	2	1	11	1	2
tamu_1446	283734	dog	84	385908	2702071	37.34	136455	2554	859	4	13	2	1	7	1	2
tamu_1447	283734	dog	62	466949	2580047	37.53	143694	2419	845	4	2	2	1	11	1	2
tamu_1450	283734.1450	dog	39	483519	2593333	37.48	232973	2462	816	2	2	2	1	25	1	1
tamu_1451	283734	dog	46	478960	2497525	37.62	120027	2282	843	4	2	1	23	1	5	2
tamu_1452	283734	dog	73	380694	2724717	37.37	128310	2594	68	1	10	1	4	1	1	1
tamu_1454	283734	dog	54	614898	2618119	37.46	138899	2462	762	4	13	6	1	11	2	5
tamu_1456	283734	dog	70	320262	2834786	37.1	109664	2731	825	2	11	2	11	5	2	2
tamu_1457	283734	dog	68	349255	2755856	37.2	141912	2622	17	1	7	1	1	13	1	1
tamu_1458	283734	dog	62	337149	2813370	37.34	133667	2725	71	3	9	1	2	1	2	1
tamu_1461	283734	dog	88	322921	2763573	37.27	126502	2640	-	2	9	1	2	1	~1	1
tamu_1462	283734	dog	89	190752	2544686	37.56	63583	2374	155	2	11	2	1	1	1	2
tamu_1463	283734	dog	116	147828	2641689	37.37	44094	2520	-	51?	11	2	11	5	1	2
tamu_1464	283734	dog	43	288571	2621110	37.39	143135	2447	303	1	7	3	1	11	1	2
tamu_1465	283734	dog	55	275620	2662177	37.4	134976	2497	64	2	7	2	11	5	2	2
tamu_1468	283734	dog	71	189105	2611803	37.48	77758	2489	155	2	11	2	1	1	1	2
tamu_1469	283734	dog	99	121381	2617126	37.41	47264	2467	917	33	11	2	11	5	1	2
tamu_1470	283734.1470	dog	35	496863	2655295	37.46	243864	2468	862	4	21	2	1	11	1	2
	Genome stats	Mean:	57.7757	396372	2.62592e+06	37.4675	159106	2464.45
		Median:	55	379461	2611554	37.48	141912	2447
		Min:	25	121381	2449744	37	44094	2252
		Max:	125	1071597	2911194	37.78	387362	2828
