# Supplementary material for: Population genomics of Staphylococcus pseudintermedius in companion animals in the United States
Source: Commun Biol. 2020 Jun 5;3:282. doi: 10.1038/s42003-020-1009-y (PMC7275049; doi:10.1038/s42003-020-1009-y)
Supplement: Supplementary file 4 — Supplementary Data 2 [file 42003_2020_1009_MOESM4_ESM.xlsx]

## Sheet: New England only
Gene	Non-unique Gene name	Annotation	No. isolates	Minimum gene length	Maximum gene length	Average gene length
group_1001		hypothetical protein	130	506	605	601
arsC		Arsenate reductase	130	404	404	404			Core genes
yhfT		putative acyl--CoA ligase YhfT	130	629	1355	1344			Soft core genes
group_1019		hypothetical protein	130	368	557	555			Shell genes
group_1020		hypothetical protein	130	506	575	506			Cloud genes
group_1021		hypothetical protein	130	158	356	271
guaB_1		Inosine-5'-monophosphate dehydrogenase	130	677	1295	1290
hssS		Heme sensor protein HssS	130	1022	1439	1404
group_1047		hypothetical protein	130	284	284	284
group_1048		hypothetical protein	130	539	539	539
group_1052		putative response regulatory protein	130	743	743	743
yrrT		putative methyltransferase	130	614	629	615
group_1058		hypothetical protein	130	257	359	268
hchA		Molecular chaperone Hsp31 and glyoxalase 3	130	335	680	659
group_1078		hypothetical protein	130	137	137	137
group_1080		hypothetical protein	130	572	824	820
group_1083		hypothetical protein	130	677	1106	1097
group_1089		hypothetical protein	130	338	338	338
group_1090		hypothetical protein	130	173	329	327
trpC		Indole-3-glycerol phosphate synthase	130	779	779	779
group_1095		Urea transporter	130	683	899	897
zapA		Cell division protein ZapA	130	266	266	266
group_1108		hypothetical protein	130	467	593	590
uvrA_2		UvrABC system protein A	130	1523	2261	2255
group_1129		tRNA-Pro(tgg)	130	73	73	73
group_1132		hypothetical protein	130	248	248	248
group_1147		hypothetical protein	130	1601	1709	1653
group_1168		hypothetical protein	130	665	671	669
fmdA		Formamidase	130	779	1190	1186
group_1284		hypothetical protein	130	266	266	266
group_1297		DegV domain-containing protein	130	884	947	945
group_1300		hypothetical protein	130	272	272	272
yciC_1		Putative metal chaperone YciC	130	770	929	927
mdtG		Multidrug resistance protein MdtG	130	725	1205	1199
group_1308		hypothetical protein	130	290	338	336
rimL		Ribosomal-protein-serine acetyltransferase	130	332	572	568
group_1321		hypothetical protein	130	95	95	95
rnhA		14.7 kDa ribonuclease H-like protein	130	398	404	403
group_1327		hypothetical protein	130	341	341	341
group_1328		hypothetical protein	130	335	335	335
group_1329		hypothetical protein	130	593	593	593
proC		Pyrroline-5-carboxylate reductase	130	527	815	812
pdhC_1		Dihydrolipoyllysine-residue acetyltransferase component of pyruvate dehydrogenase complex	130	1274	1274	1274
yqgN		putative protein YqgN	130	539	560	539
group_1336		GTP cyclohydrolase 1 type 2	130	746	1103	1100
group_1338		hypothetical protein	130	782	1013	1011
group_1342		hypothetical protein	130	395	683	678
tag		DNA-3-methyladenine glycosylase 1	130	449	548	547
ytnP		putative quorum-quenching lactonase YtnP	130	782	833	832
rsuA		Ribosomal small subunit pseudouridine synthase A	130	452	698	694
group_1348		hypothetical protein	130	1163	1634	1626
group_1352		tRNA-Glu(ttc)	130	73	74	73
moaD		Molybdopterin synthase sulfur carrier subunit	130	233	233	233
ssaA		Staphylococcal secretory antigen SsaA	130	728	743	728
group_1372		hypothetical protein	130	242	242	242
group_1373		hypothetical protein	130	317	926	921
yciC_3		Putative metal chaperone YciC	130	1205	1205	1205
group_1390		hypothetical protein	130	794	1043	1041
group_1392		hypothetical protein	130	455	455	455
group_1408		hypothetical protein	130	308	308	308
bioD		ATP-dependent dethiobiotin synthetase BioD	130	677	677	677
rex		Redox-sensing transcriptional repressor Rex	130	482	647	645
group_1419		hypothetical protein	130	131	131	131
group_1422		hypothetical protein	130	191	389	386
group_1423		hypothetical protein	130	287	287	287
queE_2		7-carboxy-7-deazaguanine synthase	130	800	1139	1136
group_1428		hypothetical protein	130	887	1094	1089
group_1437		hypothetical protein	130	284	410	391
group_1440		hypothetical protein	130	233	233	233
group_1442		hypothetical protein	130	911	989	979
group_1449		hypothetical protein	130	476	728	726
group_1453		hypothetical protein	130	491	575	558
ylmA		putative ABC transporter ATP-binding protein YlmA	130	779	779	779
group_1457		hypothetical protein	130	353	353	353
prmC		Release factor glutamine methyltransferase	130	842	842	842
atpH		ATP synthase subunit delta	130	539	539	539
group_1462		Single-stranded DNA-binding protein	130	356	407	387
ispD		2-C-methyl-D-erythritol 4-phosphate cytidylyltransferase	130	683	698	697
group_1468		Pyridoxal phosphate homeostasis protein	130	674	1487	705
group_1474		hypothetical protein	130	515	515	515
group_1481		hypothetical protein	130	428	428	428
group_1484		hypothetical protein	130	128	128	128
dltA		D-alanine--D-alanyl carrier protein ligase	130	731	1454	1448
group_1489		hypothetical protein	130	506	788	785
htpX		Protease HtpX	130	569	728	717
puuD		Gamma-glutamyl-gamma-aminobutyrate hydrolase PuuD	130	722	737	736
dapF		Diaminopimelate epimerase	130	809	809	809
ytmI		putative N-acetyltransferase YtmI	130	557	557	557
yfiC		tRNA1(Val) (adenine(37)-N6)-methyltransferase	130	533	725	723
lacR_2		Lactose phosphotransferase system repressor	130	638	752	751
lacB		Galactose-6-phosphate isomerase subunit LacB	130	371	515	513
lacE		PTS system lactose-specific EIICB component	130	893	1724	1704
group_1517		hypothetical protein	130	689	689	689
rbsD_1		D-ribose pyranase	130	404	407	404
group_1713		Monoacylglycerol lipase	130	842	863	846
oatA_2		O-acetyltransferase OatA	130	656	1817	1796
group_1836		hypothetical protein	130	389	389	389
glpQ_2		Glycerophosphodiester phosphodiesterase	130	767	935	932
group_1838		hypothetical protein	130	278	305	304
cspLA		Cold shock-like protein CspLA	130	146	200	199
group_1840		hypothetical protein	130	266	266	266
group_1841		hypothetical protein	130	260	260	260
group_1842		hypothetical protein	130	329	338	334
group_1843		hypothetical protein	130	707	707	707
group_1844		hypothetical protein	130	938	998	997
metQ_2		Methionine-binding lipoprotein MetQ	130	485	821	818
group_1846		hypothetical protein	130	371	371	371
group_1859		hypothetical protein	130	275	350	348
group_1860		hypothetical protein	130	167	254	167
yfbR		5'-deoxynucleotidase YfbR	130	215	641	637
prfB		Peptide chain release factor 2	130	986	1046	986
kipA_2		KipI antagonist	130	1004	1031	1004
group_1866		hypothetical protein	130	179	251	192
group_1867		hypothetical protein	130	617	617	617
group_1868		hypothetical protein	130	281	281	281
group_1869		hypothetical protein	130	236	491	489
group_1870		hypothetical protein	130	806	1004	1002
sle1_1		N-acetylmuramoyl-L-alanine amidase sle1	130	827	845	827
group_1872		hypothetical protein	130	848	1001	999
group_1873		hypothetical protein	130	857	920	919
iucA		N(2)-citryl-N(6)-acetyl-N(6)-hydroxylysine synthase	130	1718	1778	1718
group_1875		hypothetical protein	130	203	203	203
tatA		Sec-independent protein translocase protein TatA	130	221	221	221
group_1878		hypothetical protein	130	383	461	460
group_1882		hypothetical protein	130	323	323	323
group_1883		hypothetical protein	130	95	95	95
group_1894		hypothetical protein	130	563	587	586
group_1895		hypothetical protein	130	179	233	232
sbcD		Nuclease SbcCD subunit D	130	1121	1121	1121
parE		DNA topoisomerase 4 subunit B	130	410	1997	1984
group_1898		hypothetical protein	130	269	323	322
cvfB		Conserved virulence factor B	130	911	911	911
brnQ		Branched-chain amino acid transport system 2 carrier protein	130	1316	1346	1345
odhA		2-oxoglutarate dehydrogenase E1 component	130	2600	2786	2784
msrB		Peptide methionine sulfoxide reductase MsrB	130	311	428	427
birA		Bifunctional ligase/repressor BirA	130	971	971	971
rpsA		30S ribosomal protein S1	130	1085	1184	1183
recN		DNA repair protein RecN	130	1646	1682	1681
group_1907		hypothetical protein	130	224	224	224
pstA		Phosphate transport system permease protein PstA	130	794	881	880
ccpN		Transcriptional repressor CcpN	130	419	488	449
grpE		Protein GrpE	130	614	641	635
comEA		ComE operon protein 1	130	527	668	665
group_1912		hypothetical protein	130	263	272	271
group_1913		hypothetical protein	130	140	140	140
comC		Type 4 prepilin-like proteins leader peptide-processing enzyme	130	416	680	677
group_1916		hypothetical protein	130	413	413	413
cutC		Copper homeostasis protein CutC	130	635	635	635
group_1918		hypothetical protein	130	584	584	584
glpQ_1		Glycerophosphodiester phosphodiesterase	130	746	746	746
group_1923		hypothetical protein	130	458	458	458
group_1924		Soluble hydrogenase 42 kDa subunit	130	365	1160	1153
fhs		Formate--tetrahydrofolate ligase	130	1667	1706	1667
group_1927		hypothetical protein	130	290	317	316
group_1928		hypothetical protein	130	710	953	951
group_1929		hypothetical protein	130	104	104	104
ribE		Riboflavin synthase	130	629	629	629
atl_1		Bifunctional autolysin	130	848	863	862
crcB_1		Putative fluoride ion transporter CrcB	130	236	365	276
crcB_2		Putative fluoride ion transporter CrcB	130	347	347	347
group_1934		Putative membrane protein insertion efficiency factor	130	251	251	251
murR_2		HTH-type transcriptional regulator MurR	130	809	827	826
coaBC		Coenzyme A biosynthesis bifunctional protein CoaBC	130	1205	1304	1208
rbgA		Ribosome biogenesis GTPase A	130	851	872	870
rnhB		Ribonuclease HII	130	779	854	790
nusA		Transcription termination/antitermination protein NusA	130	1121	1178	1175
rplGA		putative ribosomal protein YlxQ	130	305	305	305
fabG_2		3-oxoacyl-[acyl-carrier-protein] reductase FabG	130	704	704	704
hflX		GTPase HflX	130	1232	1232	1232
rpsE		30S ribosomal protein S5	130	500	524	500
group_1948		hypothetical protein	130	836	860	859
group_1949		hypothetical protein	130	476	476	476
modA		Molybdate-binding protein ModA	130	773	773	773
lacR_1		HTH-type transcriptional regulator LacR	130	1031	1031	1031
bioY		Biotin transporter BioY	130	560	560	560
glkA		Glucokinase	130	863	863	863
group_1954		hypothetical protein	130	578	596	578
auaG		Aurachin C monooxygenase/isomerase	130	977	1127	1125
group_1956		hypothetical protein	130	353	353	353
group_1957		hypothetical protein	130	335	335	335
panS		Pantothenate precursors transporter PanS	130	872	920	918
group_1959		hypothetical protein	130	482	527	526
group_1960		Maltose epimerase	130	1025	1025	1025
group_1961		hypothetical protein	130	332	332	332
btuD_3		Vitamin B12 import ATP-binding protein BtuD	130	458	890	886
group_1963		Putative 3-methyladenine DNA glycosylase	130	551	608	607
group_1964		hypothetical protein	130	338	563	561
gltS		Sodium/glutamate symporter	130	1211	1211	1211
group_1966		hypothetical protein	130	542	608	607
hssR		Heme response regulator HssR	130	635	677	676
group_1968		hypothetical protein	130	704	704	704
group_1969		Ferredoxin--NADP reductase	130	1028	1190	1057
yycB_2		putative transporter YycB	130	1193	1262	1194
caiA		Crotonobetainyl-CoA dehydrogenase	130	1211	1211	1211
rbsK		Ribokinase	130	887	887	887
group_1973		hypothetical protein	130	953	953	953
arcB_2		Ornithine carbamoyltransferase, catabolic	130	782	941	937
hisI		Histidine biosynthesis bifunctional protein HisIE	130	629	629	629
hisF		Imidazole glycerol phosphate synthase subunit HisF	130	656	764	763
hisD		Histidinol dehydrogenase	130	1070	1259	1257
hisG		ATP phosphoribosyltransferase	130	614	614	614
group_1981		hypothetical protein	130	350	371	350
gabD		Succinate-semialdehyde dehydrogenase [NADP(+)]	130	1085	1388	1385
group_1984		hypothetical protein	130	1859	1859	1859
queH		Epoxyqueuosine reductase QueH	130	614	728	726
group_1987		hypothetical protein	130	101	101	101
group_1988		hypothetical protein	130	368	494	493
group_1989		hypothetical protein	130	422	422	422
adh		Alcohol dehydrogenase	130	980	1043	1042
group_1996		hypothetical protein	130	203	203	203
group_1998		hypothetical protein	130	443	443	443
amhT		Ammonium/H(+) antiporter subunit AmhT	130	980	1172	1170
arcA		Arginine deiminase	130	941	1235	1232
group_2009		hypothetical protein	130	350	416	350
leuC		3-isopropylmalate dehydratase large subunit	130	1283	1373	1372
group_2011		hypothetical protein	130	767	767	767
groS		10 kDa chaperonin	130	287	287	287
ylmB		N-formyl-4-amino-5-aminomethyl-2-methylpyrimidine deformylase	130	1232	1232	1232
ogt		Methylated-DNA--protein-cysteine methyltransferase, constitutive	130	521	521	521
group_2016		hypothetical protein	130	188	188	188
group_2017		hypothetical protein	130	527	542	541
group_2018		hypothetical protein	130	1172	1337	1335
group_2019		hypothetical protein	130	158	161	160
group_2020		putative protein	130	512	515	512
bcp		Putative peroxiredoxin bcp	130	272	458	456
group_2035		hypothetical protein	130	218	218	218
group_2036		hypothetical protein	130	575	575	575
menH_2		2-succinyl-6-hydroxy-2,4-cyclohexadiene-1-carboxylate synthase	130	791	791	791
qoxA		putative quinol oxidase subunit 2	130	1100	1121	1100
group_2040		hypothetical protein	130	131	131	131
walR		Transcriptional regulatory protein WalR	130	731	755	731
rpmH		50S ribosomal protein L34	130	134	137	136
spo0J		Stage 0 sporulation protein J	130	824	950	944
group_2048		hypothetical protein	130	809	809	809
group_2049		hypothetical protein	130	482	533	532
group_2050		hypothetical protein	130	596	611	597
mdtD_2		Putative multidrug resistance protein MdtD	130	1181	1181	1181
pabA_2		Aminodeoxychorismate/anthranilate synthase component 2	130	584	584	584
group_2053		hypothetical protein	130	989	989	989
group_2054		hypothetical protein	130	275	395	394
group_2055		hypothetical protein	130	209	209	209
ureB		Urease subunit beta	130	359	359	359
lutR_2		HTH-type transcriptional regulator LutR	130	659	704	703
rpoE		putative DNA-directed RNA polymerase subunit delta	130	527	542	541
cls_2		Cardiolipin synthase	130	1490	1490	1490
rodA		Peptidoglycan glycosyltransferase RodA	130	1094	1208	1207
rsbU		Phosphoserine phosphatase RsbU	130	974	1004	1003
mrnC		Mini-ribonuclease 3	130	401	410	401
group_2072		hypothetical protein	130	293	293	293
yfnB		Putative HAD-hydrolase YfnB	130	686	734	686
group_2074		Hemolysin H1C	130	131	131	131
group_2075		hypothetical protein	130	443	443	443
group_2076		hypothetical protein	130	389	389	389
group_2078		hypothetical protein	130	533	533	533
treP_2		PTS system trehalose-specific EIIBC component	130	1436	1436	1436
group_2080		hypothetical protein	130	275	284	275
group_2081		hypothetical protein	130	1328	1328	1328
murE		UDP-N-acetylmuramoyl-L-alanyl-D-glutamate--L-lysine ligase	130	1484	1709	1485
manZ_2		PTS system mannose-specific EIID component	130	893	893	893
group_2087		hypothetical protein	130	377	377	377
metQ_3		putative D-methionine-binding lipoprotein MetQ	130	653	839	837
metN		Methionine import ATP-binding protein MetN	130	932	1025	1022
thiO		Glycine oxidase	130	1073	1106	1105
group_2092		putative transporter	130	1349	1394	1391
group_2093		hypothetical protein	130	563	722	720
narT		putative nitrate transporter NarT	130	1049	1178	1177
nreB		Oxygen sensor histidine kinase NreB	130	971	1034	1033
group_2100		hypothetical protein	130	575	590	575
group_2101		hypothetical protein	130	2342	2342	2342
sirB		Sirohydrochlorin ferrochelatase	130	716	740	739
group_2103		hypothetical protein	130	257	266	265
hit		Protein hit	130	425	425	425
group_2106		hypothetical protein	130	344	356	355
fieF		Ferrous-iron efflux pump FieF	130	878	884	882
group_2108		hypothetical protein	130	1124	1124	1124
gppA		Guanosine-5'-triphosphate,3'-diphosphate pyrophosphatase	130	1358	1526	1524
group_2110		hypothetical protein	130	443	443	443
lacD_2		Tagatose 1,6-diphosphate aldolase	130	719	968	966
lacG		6-phospho-beta-galactosidase	130	1406	1427	1406
group_2117		hypothetical protein	130	542	542	542
orr		Ornithine racemase	130	1076	1076	1076
group_2119		hypothetical protein	130	185	185	185
group_2120		hypothetical protein	130	173	197	196
truA		tRNA pseudouridine synthase A	130	803	803	803
pgcA		Phosphoglucomutase	130	1643	1676	1668
group_2143		putative CtpA-like serine protease	130	1529	1538	1531
group_2144		putative AAA domain-containing protein	130	1271	1274	1271
group_2160		hypothetical protein	130	596	620	605
mdtD_1		Putative multidrug resistance protein MdtD	130	1850	1853	1852
group_2183		Ferredoxin--NADP reductase	130	986	992	986
opuD_3		Glycine betaine transporter OpuD	130	1478	1520	1515
fmtA		Protein FmtA	130	1178	1229	1222
folP		Dihydropteroate synthase	130	791	803	798
buk2		putative butyrate kinase 2	130	1019	1070	1057
group_2248		hypothetical protein	130	1175	1229	1186
msrA2		Peptide methionine sulfoxide reductase MsrA 2	130	524	527	524
group_2251		hypothetical protein	130	614	626	614
mnhB1		Na(+)/H(+) antiporter subunit B1	130	428	446	430
group_2457		hypothetical protein	130	1553	1598	1568
group_2475		N-acetylmuramoyl-L-alanine amidase domain-containing protein	130	2060	2087	2074
pdhC_2		Dihydrolipoyllysine-residue acetyltransferase component of pyruvate dehydrogenase complex	130	1274	1316	1299
ulaC		Ascorbate-specific PTS system EIIA component	130	296	470	465
infB		Translation initiation factor IF-2	130	2102	2174	2136
ywlC		Threonylcarbamoyl-AMP synthase	130	1052	1058	1052
ldhA		L-lactate dehydrogenase 1	130	950	956	950
group_255		hypothetical protein	130	269	773	506
polX		DNA polymerase/3'-5' exonuclease PolX	130	1661	1712	1708
group_2551		hypothetical protein	130	959	962	959
group_2569		Protein SprT-like protein	130	410	455	451
ygaZ		Inner membrane protein YgaZ	130	692	698	692
thlA		putative acetyl-CoA acyltransferase	130	1124	1151	1144
galT		Galactose-1-phosphate uridylyltransferase	130	1499	1502	1499
cysA		Sulfate/thiosulfate import ATP-binding protein CysA	130	605	611	605
group_2642		hypothetical protein	130	416	422	416
murB		UDP-N-acetylenolpyruvoylglucosamine reductase	130	920	941	928
group_447		hypothetical protein	130	188	758	727
group_454		hypothetical protein	130	218	542	452
group_489		hypothetical protein	130	464	710	707
maa		Maltose O-acetyltransferase	130	248	410	270
group_559		hypothetical protein	130	566	887	884
group_574		hypothetical protein	130	629	1184	1108
kdpC		Potassium-transporting ATPase KdpC subunit	130	560	560	560
group_601		hypothetical protein	130	260	329	328
oppC_1		Oligopeptide transport system permease protein OppC	130	527	893	829
rpsH		30S ribosomal protein S8	130	398	398	398
rpsJ		30S ribosomal protein S10	130	308	308	308
rplE		50S ribosomal protein L5	130	539	539	539
sigA		RNA polymerase sigma factor SigA	130	1109	1109	1109
group_6717		hypothetical protein	130	287	287	287
group_6718		tRNA-Val(tac)	130	75	75	75
infA		Translation initiation factor IF-1	130	218	218	218
plsY		Glycerol-3-phosphate acyltransferase	130	581	581	581
group_6721		hypothetical protein	130	236	236	236
rplK		50S ribosomal protein L11	130	422	422	422
spxA		Regulatory protein Spx	130	395	395	395
nrdI		Protein NrdI	130	398	398	398
group_6725		hypothetical protein	130	452	452	452
ureA		Urease subunit gamma	130	302	302	302
yaaQ		putative protein YaaQ	130	329	329	329
group_6728		hypothetical protein	130	221	221	221
group_6729		tRNA-Glu(ttc)	130	73	73	73
rplL		50S ribosomal protein L7/L12	130	365	365	365
mazF		Endoribonuclease MazF	130	353	353	353
group_6732		hypothetical protein	130	260	260	260
atpE		ATP synthase subunit c	130	212	212	212
gcvH		Glycine cleavage system H protein	130	380	380	380
group_6735		hypothetical protein	130	200	200	200
cdd		Cytidine deaminase	130	407	407	407
group_6737		hypothetical protein	130	179	179	179
rpmG1		50S ribosomal protein L33 1	130	149	149	149
secG		putative protein-export membrane protein SecG	130	233	233	233
rpmJ		50S ribosomal protein L36	130	113	113	113
cidA		Holin-like protein CidA	130	392	392	392
rpsZ		30S ribosomal protein S14 type Z	130	185	185	185
group_6743		hypothetical protein	130	458	458	458
rpmE2		50S ribosomal protein L31 type B	130	254	254	254
tarD		Glycerol-3-phosphate cytidylyltransferase	130	398	398	398
gpsB		Cell cycle protein GpsB	130	335	335	335
veg		Protein Veg	130	266	266	266
azoR		FMN-dependent NADH-azoreductase	130	626	626	626
rpsS		30S ribosomal protein S19	130	278	278	278
group_675		hypothetical protein	130	284	410	284
yajC		Sec translocon accessory complex subunit YajC	130	263	263	263
rplJ		50S ribosomal protein L10	130	500	500	500
group_6752		hypothetical protein	130	185	185	185
menB		1,4-dihydroxy-2-naphthoyl-CoA synthase	130	818	818	818
rpmI		50S ribosomal protein L35	130	200	200	200
rpsG		30S ribosomal protein S7	130	470	470	470
rpmG2		50S ribosomal protein L33 2	130	149	149	149
tuf		Elongation factor Tu	130	1187	1187	1187
group_6758		hypothetical protein	130	215	215	215
rpsT		30S ribosomal protein S20	130	248	248	248
recA		Protein RecA	130	1043	1043	1043
group_6761		hypothetical protein	130	245	245	245
sufT		Fe-S protein maturation auxiliary factor SufT	130	308	308	308
ktrA		Ktr system potassium uptake protein A	130	659	659	659
yodB		HTH-type transcriptional regulator YodB	130	329	329	329
rpsM		30S ribosomal protein S13	130	365	365	365
group_6766		hypothetical protein	130	356	356	356
mnhC1_2		Na(+)/H(+) antiporter subunit C1	130	347	347	347
rplN		50S ribosomal protein L14	130	368	368	368
sarA		Transcriptional regulator SarA	130	371	371	371
group_6770		hypothetical protein	130	443	443	443
group_6771		hypothetical protein	130	89	89	89
group_6772		hypothetical protein	130	230	230	230
rplW		50S ribosomal protein L23	130	275	275	275
group_6774		tRNA-His(gtg)	130	73	73	73
rpsU		30S ribosomal protein S21	130	176	176	176
qoxD		Quinol oxidase subunit 4	130	290	290	290
group_6777		hypothetical protein	130	479	479	479
group_6778		hypothetical protein	130	257	257	257
rpsR		30S ribosomal protein S18	130	242	242	242
argR_1		Arginine repressor	130	452	452	452
rplP		50S ribosomal protein L16	130	434	434	434
rpmB		50S ribosomal protein L28	130	188	188	188
pyrR		Bifunctional protein PyrR	130	524	524	524
whiA		Sporulation transcription regulator WhiA	130	944	944	944
rpsD		30S ribosomal protein S4	130	602	602	602
group_6786		tRNA-Lys(ttt)	130	75	75	75
group_6787		hypothetical protein	130	1205	1205	1205
tyrS		Tyrosine--tRNA ligase	130	1262	1262	1262
ymdB		2',3'-cyclic-nucleotide 2'-phosphodiesterase	130	794	794	794
group_6790		hypothetical protein	130	467	467	467
yugI		General stress protein 13	130	389	389	389
rplX		50S ribosomal protein L24	130	314	314	314
ypdF		Aminopeptidase YpdF	130	1070	1070	1070
yacL		putative PIN and TRAM-domain containing protein YacL	130	1061	1061	1061
nadD		putative nicotinate-nucleotide adenylyltransferase	130	581	581	581
btuD_2		Vitamin B12 import ATP-binding protein BtuD	130	959	959	959
fabG_1		3-oxoacyl-[acyl-carrier-protein] reductase FabG	130	737	737	737
group_6798		hypothetical protein	130	923	923	923
dat		D-alanine aminotransferase	130	848	848	848
plsX		Phosphate acyltransferase	130	986	986	986
kipA_1		KipI antagonist	130	1025	1025	1025
clpP		ATP-dependent Clp protease proteolytic subunit	130	587	587	587
rplD		50S ribosomal protein L4	130	623	623	623
ysdC_2		Putative aminopeptidase YsdC	130	1073	1073	1073
group_6806		tRNA-Asp(gtc)	130	74	74	74
fpgS		Folylpolyglutamate synthase	130	1268	1268	1268
ppdK		Pyruvate, phosphate dikinase	130	2624	2624	2624
group_681		hypothetical protein	130	257	260	259
nnrD		ADP-dependent (S)-NAD(P)H-hydrate dehydratase	130	815	815	815
upp		Uracil phosphoribosyltransferase	130	629	629	629
group_6812		Organic hydroperoxide resistance protein-like protein	130	419	422	420
panB		3-methyl-2-oxobutanoate hydroxymethyltransferase	130	812	812	812
purA		Adenylosuccinate synthetase	130	1283	1283	1283
group_6815		Putative transport protein	130	1097	1097	1097
rpoA		DNA-directed RNA polymerase subunit alpha	130	944	944	944
group_6817		putative protein	130	905	905	905
cydD		ATP-binding/permease protein CydD	130	1634	1637	1636
group_6819		hypothetical protein	130	716	716	716
group_682		hypothetical protein	130	314	371	370
sodA		Superoxide dismutase [Mn/Fe]	130	599	599	599
group_6821		hypothetical protein	130	902	902	902
mgt		Monofunctional glycosyltransferase	130	797	797	797
purC		Phosphoribosylaminoimidazole-succinocarboxamide synthase	130	701	701	701
group_6824		hypothetical protein	130	515	515	515
dnaC		Replicative DNA helicase	130	1397	1400	1399
group_6826		hypothetical protein	130	1031	1031	1031
radA		DNA repair protein RadA	130	1370	1370	1370
mhqO		Putative ring-cleaving dioxygenase MhqO	130	890	890	890
group_6829		Putative aldehyde dehydrogenase	130	1433	1433	1433
group_6830		hypothetical protein	130	617	617	617
ruvB_2		Holliday junction ATP-dependent DNA helicase RuvB	130	1694	1703	1702
sucC		Succinate--CoA ligase [ADP-forming] subunit beta	130	1166	1166	1166
nanA_1		N-acetylneuraminate lyase	130	881	881	881
group_6834		hypothetical protein	130	617	617	617
murJ_1		Lipid II flippase MurJ	130	1634	1634	1634
narG		Respiratory nitrate reductase 1 alpha chain	130	3671	3671	3671
catM		HTH-type transcriptional regulator CatM	130	881	881	881
group_6838		hypothetical protein	130	335	335	335
group_6839		hypothetical protein	130	503	503	503
hslU		ATP-dependent protease ATPase subunit HslU	130	1409	1409	1409
fur		Ferric uptake regulation protein	130	455	455	455
mscL		Large-conductance mechanosensitive channel	130	359	359	359
group_6843		hypothetical protein	130	422	422	422
group_6844		hypothetical protein	130	530	530	530
rsmA		Ribosomal RNA small subunit methyltransferase A	130	890	890	890
metK		S-adenosylmethionine synthase	130	1199	1199	1199
qoxB		putative quinol oxidase subunit 1	130	1991	1991	1991
frdA		Fumarate reductase flavoprotein subunit	130	1766	1766	1766
ezrA		Septation ring formation regulator EzrA	130	1700	1700	1700
lspA		Lipoprotein signal peptidase	130	485	485	485
lexA_1		LexA repressor	130	623	623	623
phoR		Alkaline phosphatase synthesis sensor protein PhoR	130	1700	1700	1700
gnd		6-phosphogluconate dehydrogenase, decarboxylating	130	1403	1403	1403
ptpA		Low molecular weight protein-tyrosine-phosphatase PtpA	130	458	458	458
iscS_2		Cysteine desulfurase IscS	130	1136	1136	1136
feuC		Iron-uptake system permease protein FeuC	130	1016	1016	1016
srrB		Sensor protein SrrB	130	1757	1757	1757
group_6858		hypothetical protein	130	761	761	761
accD		Acetyl-coenzyme A carboxylase carboxyl transferase subunit beta	130	860	860	860
menD		2-succinyl-5-enolpyruvyl-6-hydroxy-3-cyclohexene-1-carboxylate synthase	130	1670	1670	1670
pflB		Formate acetyltransferase	130	2249	2249	2249
citZ		Citrate synthase 2	130	1118	1118	1118
nadK		NAD kinase	130	809	809	809
group_6864		hypothetical protein	130	977	977	977
mcsA		Protein-arginine kinase activator protein	130	530	530	530
glcK		Glucokinase	130	986	986	986
fepC		Ferric enterobactin transport ATP-binding protein FepC	130	803	803	803
luxS		S-ribosylhomocysteine lyase	130	470	470	470
rnmV_1		Ribonuclease M5	130	395	395	395
bmrA		Multidrug resistance ABC transporter ATP-binding/permease protein BmrA	130	1754	1754	1754
acnA		Aconitate hydratase A	130	2705	2705	2705
group_6872		hypothetical protein	130	1331	1331	1331
prfC		Peptide chain release factor 3	130	1562	1562	1562
rlmI		Ribosomal RNA large subunit methyltransferase I	130	1169	1169	1169
metP		Methionine import system permease protein MetP	130	695	695	695
group_6876		hypothetical protein	130	332	335	334
purQ		Phosphoribosylformylglycinamidine synthase subunit PurQ	130	671	671	671
lysS		Lysine--tRNA ligase	130	1487	1487	1487
group_6879		hypothetical protein	130	1313	1313	1313
group_6880	metQ_2	Methionine-binding lipoprotein MetQ	130	818	818	818
atpA		ATP synthase subunit alpha	130	1511	1511	1511
ptsG_2		PTS system glucose-specific EIICBA component	130	1538	1538	1538
group_6883		hypothetical protein	130	995	995	995
rplC		50S ribosomal protein L3	130	659	659	659
mnhG1		Na(+)/H(+) antiporter subunit G1	130	356	356	356
purB		Adenylosuccinate lyase	130	1295	1295	1295
cmk		Cytidylate kinase	130	659	659	659
rpoB		DNA-directed RNA polymerase subunit beta	130	3554	3554	3554
ywpJ_1		Phosphatase YwpJ	130	866	866	866
prfA		Peptide chain release factor 1	130	1076	1076	1076
ktrB_1		Ktr system potassium uptake protein B	130	1304	1304	1304
nusG		Transcription termination/antitermination protein NusG	130	548	548	548
group_6893		tRNA-Leu(taa)	130	88	88	88
group_6894		tRNA-Leu(taa)	130	88	88	88
eno		Enolase	130	1304	1304	1304
group_6896		hypothetical protein	130	422	422	422
pcm		Protein-L-isoaspartate O-methyltransferase	130	644	644	644
oppF_1		Oligopeptide transport ATP-binding protein OppF	130	941	941	941
ppk		Polyphosphate kinase	130	2168	2168	2168
group_6900	oppD_1	Oligopeptide transport ATP-binding protein OppD	130	1079	1079	1079
qoxC		Quinol oxidase subunit 3	130	608	608	608
narY		Respiratory nitrate reductase 2 beta chain	130	1556	1556	1556
yknY		putative ABC transporter ATP-binding protein YknY	130	695	695	695
group_6904		Nucleoid-associated protein	130	320	320	320
group_6905		putative protein	130	374	374	374
group_6906		NAD-dependent malic enzyme	130	1232	1232	1232
group_6907		hypothetical protein	130	446	446	446
rarD		Protein RarD	130	917	917	917
group_6909		3-hexulose-6-phosphate synthase	130	638	638	638
ileS		Isoleucine--tRNA ligase	130	2747	2747	2747
topA		DNA topoisomerase 1	130	2069	2069	2069
group_6913		tRNA-Ala(tgc)	130	75	75	75
katE		Catalase HPII	130	1991	1991	1991
tal		Transaldolase	130	710	710	710
recU		Holliday junction resolvase RecU	130	626	626	626
asd		Aspartate-semialdehyde dehydrogenase	130	986	986	986
group_6922		Putative formate dehydrogenase	130	2936	2936	2936
group_6923		hypothetical protein	130	1157	1157	1157
tsf		Elongation factor Ts	130	878	878	878
group_6925		hypothetical protein	130	317	317	317
group_6926	ldh_3	L-lactate dehydrogenase	130	932	932	932
group_6927		hypothetical protein	130	1070	1070	1070
hpf		Ribosome hibernation promotion factor	130	560	560	560
rnj1		Ribonuclease J 1	130	1679	1679	1679
valS		Valine--tRNA ligase	130	2630	2630	2630
group_6931		Putative heme-dependent peroxidase	130	755	755	755
pgi		Glucose-6-phosphate isomerase	130	1331	1331	1331
dps		General stress protein 20U	130	446	446	446
est		Carboxylesterase	130	740	740	740
group_6935		Putative peptidyl-prolyl cis-trans isomerase	130	593	593	593
ecsA		ABC-type transporter ATP-binding protein EcsA	130	737	737	737
group_6937		Putative lipid kinase	130	932	932	932
recG		ATP-dependent DNA helicase RecG	130	2045	2045	2045
group_6939		hypothetical protein	130	1295	1298	1295
ssuB_1		Aliphatic sulfonates import ATP-binding protein SsuB	130	704	704	704
group_6941		hypothetical protein	130	632	632	632
group_6942		hypothetical protein	130	680	680	680
pnp_1		Polyribonucleotide nucleotidyltransferase	130	2093	2093	2093
accC		Biotin carboxylase	130	1370	1370	1370
ydaP		Putative thiamine pyrophosphate-containing protein YdaP	130	1745	1745	1745
copA		Copper-exporting P-type ATPase	130	2180	2180	2180
moaA		GTP 3',8-cyclase	130	1022	1022	1022
ctaB2		Protoheme IX farnesyltransferase 2	130	911	911	911
gcvPB		putative glycine dehydrogenase (decarboxylating) subunit 2	130	1472	1472	1472
moeA		Molybdopterin molybdenumtransferase	130	1259	1259	1259
group_6951		hypothetical protein	130	635	635	635
gyrA		DNA gyrase subunit A	130	2621	2636	2634
lukEv		Leucotoxin LukEv	130	932	932	932
thrB		Homoserine kinase	130	920	920	920
ppaC		putative manganese-dependent inorganic pyrophosphatase	130	923	923	923
mhqR		HTH-type transcriptional regulator MhqR	130	425	425	425
guaB_2		Inosine-5'-monophosphate dehydrogenase	130	1469	1469	1469
nanE		Putative N-acetylmannosamine-6-phosphate 2-epimerase	130	674	674	674
panD		Aspartate 1-decarboxylase	130	383	383	383
pcp		Pyrrolidone-carboxylate peptidase	130	641	641	641
group_6961		hypothetical protein	130	758	758	758
sppA		Putative signal peptide peptidase SppA	130	992	992	992
scdA		Iron-sulfur cluster repair protein ScdA	130	674	674	674
fusA		Elongation factor G	130	2081	2081	2081
ddl		D-alanine--D-alanine ligase	130	1070	1070	1070
ywiB		putative beta-barrel protein YwiB	130	416	416	416
map_1		Protein map	130	743	743	743
dppE		Dipeptide-binding protein DppE	130	1664	1664	1664
nrdD		Anaerobic ribonucleoside-triphosphate reductase	130	1850	1850	1850
zwf		Glucose-6-phosphate 1-dehydrogenase	130	1484	1484	1484
group_6971		hypothetical protein	130	416	416	416
rplV		50S ribosomal protein L22	130	353	353	353
sufC		Vegetative protein 296	130	770	770	770
ilvC		Ketol-acid reductoisomerase (NADP(+))	130	1004	1004	1004
group_6975		hypothetical protein	130	881	881	881
znuC		High-affinity zinc uptake system ATP-binding protein ZnuC	130	776	776	776
group_6977		hypothetical protein	130	458	458	458
menA		1,4-dihydroxy-2-naphthoate octaprenyltransferase	130	938	938	938
sapF		Putrescine export system ATP-binding protein SapF	130	740	740	740
relA		GTP pyrophosphokinase	130	2189	2189	2189
acpS		Holo-[acyl-carrier-protein] synthase	130	350	350	350
glcU		Glucose uptake protein GlcU	130	881	881	881
treA		Trehalose-6-phosphate hydrolase	130	1631	1631	1631
cggR		Central glycolytic genes regulator	130	1037	1037	1037
opuD_1		Glycine betaine transporter OpuD	130	1634	1634	1634
group_6986		hypothetical protein	130	611	611	611
ispH		4-hydroxy-3-methylbut-2-enyl diphosphate reductase	130	968	968	968
ctaA		Heme A synthase	130	914	914	914
group_6989		tRNA-Arg(acg)	130	74	74	74
group_6990		tRNA-Arg(acg)	130	76	76	76
hlb		Phospholipase C	130	989	992	991
betA		Oxygen-dependent choline dehydrogenase	130	1694	1694	1694
hemH		Ferrochelatase	130	932	932	932
group_6994		hypothetical protein	130	866	866	866
ccpA		Catabolite control protein A	130	989	989	989
atpD		ATP synthase subunit beta	130	1412	1412	1412
lutP		L-lactate permease	130	1604	1604	1604
trxB		Thioredoxin reductase	130	932	932	932
tdk		Thymidine kinase	130	602	602	602
yhaP		putative protein YhaP	130	455	1244	1225
dcuA		Anaerobic C4-dicarboxylate transporter DcuA	130	1307	1307	1307
agaS		D-galactosamine-6-phosphate deaminase AgaS	130	1115	1115	1115
group_7002		hypothetical protein	130	1355	1355	1355
codY		GTP-sensing transcriptional pleiotropic repressor CodY	130	773	773	773
pyrP		Uracil permease	130	1292	1292	1292
cysK		Cysteine synthase	130	929	929	929
lrgB		Antiholin-like protein LrgB	130	701	701	701
efp		Elongation factor P	130	557	557	557
group_7008		hypothetical protein	130	398	398	398
dapH_1		2,3,4,5-tetrahydropyridine-2,6-dicarboxylate N-acetyltransferase	130	719	719	719
group_7010		hypothetical protein	130	461	461	461
rplA		50S ribosomal protein L1	130	695	695	695
group_7012		hypothetical protein	130	698	698	698
ythB		Putative cytochrome bd menaquinol oxidase subunit II	130	1019	1022	1021
prsA		Foldase protein PrsA	130	956	956	956
cdaA		Cyclic di-AMP synthase CdaA	130	806	806	806
group_7016		hypothetical protein	130	617	617	617
group_7017		putative protein	130	599	599	599
rplY		50S ribosomal protein L25	130	650	650	650
group_7019		putative protein	130	1256	1256	1256
gapA1		Glyceraldehyde-3-phosphate dehydrogenase 1	130	1007	1007	1007
miaA		tRNA dimethylallyltransferase	130	956	956	956
hrcA		Heat-inducible transcription repressor HrcA	130	989	989	989
group_7023		hypothetical protein	130	701	701	701
group_7024		hypothetical protein	130	1049	1049	1049
group_7025		hypothetical protein	130	926	926	926
gcvPA		putative glycine dehydrogenase (decarboxylating) subunit 1	130	1349	1349	1349
kdpA		Potassium-transporting ATPase potassium-binding subunit	130	1676	1676	1676
yitU		5-amino-6-(5-phospho-D-ribitylamino)uracil phosphatase YitU	130	824	824	824
pyrG		CTP synthase	130	1613	1613	1613
group_7030		hypothetical protein	130	344	344	344
carB		Carbamoyl-phosphate synthase large chain	130	3173	3173	3173
gapA2		Glyceraldehyde-3-phosphate dehydrogenase 2	130	1016	1016	1016
mutS2		Endonuclease MutS2	130	2348	2348	2348
frdB		Fumarate reductase iron-sulfur subunit	130	815	815	815
group_7035		Putative zinc metalloprotease	130	1277	1289	1280
group_7036		hypothetical protein	130	362	362	362
yclM		Aspartokinase 3	130	1352	1352	1352
fabZ		3-hydroxyacyl-[acyl-carrier-protein] dehydratase FabZ	130	443	443	443
folB		Dihydroneopterin aldolase	130	371	371	371
group_7040		hypothetical protein	130	1067	1067	1067
ftsW		putative peptidoglycan glycosyltransferase FtsW	130	1232	1232	1232
group_7042		hypothetical protein	130	1010	1010	1010
engB		putative GTP-binding protein EngB	130	596	596	596
vraS		Sensor protein VraS	130	1043	1043	1043
tgt		Queuine tRNA-ribosyltransferase	130	1139	1139	1139
znuB		High-affinity zinc uptake system membrane protein ZnuB	130	887	887	887
clpX		ATP-dependent Clp protease ATP-binding subunit ClpX	130	1262	1262	1262
kdpB		Potassium-transporting ATPase ATP-binding subunit	130	2024	2024	2024
salA		Iron-sulfur cluster carrier protein	130	1064	1064	1064
mntA		Manganese-binding lipoprotein MntA	130	917	920	919
ung		Uracil-DNA glycosylase	130	668	668	668
mutM		Formamidopyrimidine-DNA glycosylase	130	872	872	872
group_7053		hypothetical protein	130	1031	1031	1031
yghA		putative oxidoreductase YghA	130	881	881	881
rplR		50S ribosomal protein L18	130	359	359	359
ypjD		putative protein YpjD	130	323	323	323
carA_2		Caffeate CoA-transferase	130	1571	1571	1571
group_7058		hypothetical protein	130	335	335	335
group_7059		hypothetical protein	130	1202	1202	1202
mtnN		5'-methylthioadenosine/S-adenosylhomocysteine nucleosidase	130	686	686	686
sdhB_2		L-serine dehydratase, beta chain	130	677	677	677
gbsA		Betaine aldehyde dehydrogenase	130	1493	1493	1493
abgB		p-aminobenzoyl-glutamate hydrolase subunit B	130	1181	1181	1181
bshB2		putative N-acetyl-alpha-D-glucosaminyl L-malate deacetylase 2	130	683	683	683
nrdR		Transcriptional repressor NrdR	130	467	467	467
group_7066		hypothetical protein	130	674	674	674
ghrB_1		Glyoxylate/hydroxypyruvate reductase B	130	965	965	965
uppP		Undecaprenyl-diphosphatase	130	854	854	854
group_7069		hypothetical protein	130	548	548	548
dhaK		PTS-dependent dihydroxyacetone kinase, dihydroxyacetone-binding subunit DhaK	130	962	962	962
metE		5-methyltetrahydropteroyltriglutamate--homocysteine methyltransferase	130	2240	2240	2240
guaC		GMP reductase	130	977	977	977
alsT_2		Amino-acid carrier protein AlsT	130	1394	1394	1394
yacP		putative protein YacP	130	527	527	527
obg		GTPase Obg	130	1292	1292	1292
pgk		Phosphoglycerate kinase	130	1190	1190	1190
thrC		Threonine synthase	130	1064	1064	1064
group_7078		hypothetical protein	130	1214	1214	1214
kdpE		Transcriptional regulatory protein KdpE	130	686	689	688
mhqA_1		Putative ring-cleaving dioxygenase MhqA	130	962	962	962
ilvA		L-threonine dehydratase biosynthetic IlvA	130	1268	1268	1268
purF		Amidophosphoribosyltransferase	130	1421	1421	1421
cynR		HTH-type transcriptional regulator CynR	130	929	929	929
hmp		Flavohemoprotein	130	1145	1145	1145
bfmBAB		2-oxoisovalerate dehydrogenase subunit beta	130	983	983	983
alsT_1		Amino-acid carrier protein AlsT	130	1463	1463	1463
group_7087		hypothetical protein	130	362	362	362
ftsA		Cell division protein FtsA	130	1400	1400	1400
dtd		D-aminoacyl-tRNA deacylase	130	452	452	452
nhoA		hypothetical protein	130	788	806	799
ydjP		AB hydrolase superfamily protein YdjP	130	800	800	800
group_7091		hypothetical protein	130	1274	1274	1274
dtpT_1		Di-/tripeptide transporter	130	1505	1505	1505
ykoD		Putative HMP/thiamine import ATP-binding protein YkoD	130	1403	1403	1403
yojF		putative protein YojF	130	368	368	368
recQ_1		ATP-dependent DNA helicase RecQ	130	1376	1385	1376
lacD_1		Tagatose 1,6-diphosphate aldolase	130	941	941	941
kapB		Kinase-associated lipoprotein B	130	380	380	380
carA_1		Carbamoyl-phosphate synthase small chain	130	1100	1100	1100
bga		Beta-galactosidase	130	1772	1772	1772
agrA		Accessory gene regulator A	130	347	2024	722
pckA		Phosphoenolpyruvate carboxykinase (ATP)	130	1580	1580	1580
alr1_1		Alanine racemase 1	130	1076	1079	1078
srrA		Transcriptional regulatory protein SrrA	130	725	725	725
mnhE1		Na(+)/H(+) antiporter subunit E1	130	479	479	479
trpB		Tryptophan synthase beta chain	130	1205	1205	1205
glyA		Serine hydroxymethyltransferase	130	1238	1238	1238
murF_1		UDP-N-acetylmuramoyl-tripeptide--D-alanyl-D-alanine ligase	130	1310	1310	1310
rsbW		Serine-protein kinase RsbW	130	479	479	479
murD		UDP-N-acetylmuramoylalanine--D-glutamate ligase	130	1349	1349	1349
fadM		Proline dehydrogenase 1	130	983	986	985
ltaS		Lipoteichoic acid synthase	130	1937	1937	1937
sauU_2		putative sulfoacetate transporter SauU	130	1190	1190	1190
hel		Lipoprotein E	130	905	905	905
ahpF		NADH dehydrogenase	130	1523	1523	1523
rplO		50S ribosomal protein L15	130	440	440	440
menC		o-succinylbenzoate synthase	130	986	986	986
noc		Nucleoid occlusion protein	130	851	851	851
tdcB		L-threonine dehydratase catabolic TdcB	130	1040	1040	1040
cshB		DEAD-box ATP-dependent RNA helicase CshB	130	1334	1346	1334
ackA		Acetate kinase	130	1202	1202	1202
agrB		Accessory gene regulator protein B	130	566	566	566
hprK		HPr kinase/phosphorylase	130	941	941	941
group_7121		hypothetical protein	130	848	848	848
pdhA		Pyruvate dehydrogenase E1 component subunit alpha	130	1124	1124	1124
fetB		putative iron export permease protein FetB	130	764	764	764
pdxS		Pyridoxal 5'-phosphate synthase subunit PdxS	130	887	887	887
group_7125		hypothetical protein	130	1334	1334	1334
nth		Endonuclease III	130	674	674	674
mrpD		Na(+)/H(+) antiporter subunit D	130	1499	1499	1499
dinG		putative ATP-dependent helicase DinG	130	2702	2702	2702
mprF		Phosphatidylglycerol lysyltransferase	130	2519	2519	2519
group_713		hypothetical protein	130	494	1361	1354
murC		UDP-N-acetylmuramate--L-alanine ligase	130	1313	1313	1313
panE		2-dehydropantoate 2-reductase	130	935	935	935
mntB		Manganese transport system membrane protein MntB	130	839	839	839
rot		HTH-type transcriptional regulator rot	130	410	410	410
recF		DNA replication and repair protein RecF	130	1115	1115	1115
yqfL_1		Putative pyruvate, phosphate dikinase regulatory protein	130	827	827	827
prmA		Ribosomal protein L11 methyltransferase	130	932	932	932
mdlD		NAD(P)-dependent benzaldehyde dehydrogenase	130	1379	1379	1379
group_7138		hypothetical protein	130	1247	1247	1247
dinB1		DNA polymerase IV 1	130	1262	1262	1262
yfhP		putative protein YfhP	130	977	977	977
lacF		PTS system lactose-specific EIIA component	130	314	314	314
putC		1-pyrroline-5-carboxylate dehydrogenase 2	130	1544	1544	1544
vldH		Validoxylamine A 7'-phosphate phosphatase	130	641	644	643
dnaK		Chaperone protein DnaK	130	1832	1832	1832
mcsB		Protein-arginine kinase	130	1004	1004	1004
group_7146		hypothetical protein	130	428	428	428
cadA		Cadmium-transporting ATPase	130	2174	2174	2174
queF		NADPH-dependent 7-cyano-7-deazaguanine reductase	130	500	500	500
ptsG_1		PTS system glucose-specific EIICBA component	130	2039	2039	2039
cysS		Cysteine--tRNA ligase	130	1400	1400	1400
ftsZ		Cell division protein FtsZ	130	1172	1172	1172
arg		Arginase	130	905	905	905
ruvB_1		Holliday junction ATP-dependent DNA helicase RuvB	130	998	998	998
rimM		Ribosome maturation factor RimM	130	503	503	503
group_7155		hypothetical protein	130	635	635	635
pyrF		Orotidine 5'-phosphate decarboxylase	130	704	704	704
cysE		Serine acetyltransferase	130	641	641	641
deoB		Phosphopentomutase	130	1178	1178	1178
rnj2		Ribonuclease J 2	130	1673	1673	1673
group_7160		hypothetical protein	130	917	917	917
group_7161		hypothetical protein	130	1274	1277	1276
amhM		Ammonium/H(+) antiporter subunit AmhM	130	485	485	485
narX		Nitrate reductase-like protein NarX	130	677	677	677
odhB		Dihydrolipoyllysine-residue succinyltransferase component of 2-oxoglutarate dehydrogenase complex	130	1277	1277	1277
mnhD1		Na(+)/H(+) antiporter subunit D1	130	1499	1499	1499
sorB		PTS system sorbose-specific EIIB component	130	479	479	479
sauU_1		putative sulfoacetate transporter SauU	130	1265	1265	1265
purK_2		N5-carboxyaminoimidazole ribonucleotide synthase	130	3449	3449	3449
hrtA		Putative hemin import ATP-binding protein HrtA	130	689	689	689
ulaA_2		Ascorbate-specific PTS system EIIC component	130	1361	1361	1361
group_7171		hypothetical protein	130	476	476	476
group_7172		hypothetical protein	130	1952	1952	1952
nusB		Transcription antitermination protein NusB	130	392	392	392
group_7174		hypothetical protein	130	833	833	833
mrpB		Na(+)/H(+) antiporter subunit B	130	425	425	425
fabI		Enoyl-[acyl-carrier-protein] reductase [NADPH] FabI	130	767	767	767
gmk		Guanylate kinase	130	623	623	623
group_7178		hypothetical protein	130	677	677	677
rutB		Peroxyureidoacrylate/ureidoacrylate amidohydrolase RutB	130	551	551	551
tagH		Teichoic acids export ATP-binding protein TagH	130	794	794	794
thiI		putative tRNA sulfurtransferase	130	1220	1220	1220
group_7182		hypothetical protein	130	623	623	623
glmM		Phosphoglucosamine mutase	130	1355	1355	1355
pucK		Uric acid permease PucK	130	1268	1268	1268
rpoC		DNA-directed RNA polymerase subunit beta'	130	3620	3620	3620
alaS		Alanine--tRNA ligase	130	2630	2630	2630
dnaE		DNA polymerase III subunit alpha	130	3191	3191	3191
group_7188		hypothetical protein	130	911	911	911
purE		N5-carboxyaminoimidazole ribonucleotide mutase	130	482	482	482
purL		Phosphoribosylformylglycinamidine synthase subunit PurL	130	2189	2189	2189
nasD		Nitrite reductase [NAD(P)H]	130	2405	2405	2405
mnhC1_1		Na(+)/H(+) antiporter subunit C1	130	344	344	344
femB		Aminoacyltransferase FemB	130	1259	1259	1259
mccB		Cystathionine gamma-lyase	130	1142	1142	1142
lytR_1		Sensory transduction protein LytR	130	734	734	734
pheT_2		Phenylalanine--tRNA ligase beta subunit	130	2405	2405	2405
rsmD		Ribosomal RNA small subunit methyltransferase D	130	551	551	551
fdhD		Sulfur carrier protein FdhD	130	797	797	797
group_7199		putative transcriptional regulatory protein	130	716	716	716
tadA_2		tRNA-specific adenosine deaminase	130	473	473	473
ldh_3		L-lactate dehydrogenase	130	947	947	947
frr		Ribosome-recycling factor	130	554	554	554
mntR		Transcriptional regulator MntR	130	647	647	647
gsiC_1		Glutathione transport system permease protein GsiC	130	932	932	932
gltA		Glutamate synthase [NADPH] large chain	130	4505	4505	4505
ulaG		putative L-ascorbate-6-phosphate lactonase UlaG	130	1064	1064	1064
group_7207		hypothetical protein	130	320	320	320
rplI		50S ribosomal protein L9	130	446	446	446
iscS_1		Cysteine desulfurase IscS	130	1148	1148	1148
add		Adenosine deaminase	130	881	995	994
adk		Adenylate kinase	130	653	653	653
smpB		SsrA-binding protein	130	464	464	464
rclA		putative pyridine nucleotide-disulfide oxidoreductase RclA	130	1325	1325	1325
accA		Acetyl-coenzyme A carboxylase carboxyl transferase subunit alpha	130	944	944	944
group_7214		hypothetical protein	130	584	584	584
group_7215		Putative universal stress protein	130	503	503	503
fbp		Fructose-1,6-bisphosphatase class 3	130	1955	1955	1955
lysA		Diaminopimelate decarboxylase	130	1265	1265	1265
atpC		ATP synthase epsilon chain	130	404	404	404
mreC		Cell shape-determining protein MreC	130	836	836	836
glxK		Glycerate 3-kinase	130	1115	1115	1115
ispE		4-diphosphocytidyl-2-C-methyl-D-erythritol kinase	130	848	848	848
chrR		Quinone reductase	130	557	557	557
nikC		Nickel transport system permease protein NikC	130	863	863	863
hutG		Formimidoylglutamase	130	929	929	929
ldh_1		Leucine dehydrogenase	130	1079	1079	1079
yvoA		HTH-type transcriptional repressor YvoA	130	710	710	710
rny		Ribonuclease Y	130	1559	1559	1559
group_7228		hypothetical protein	130	914	914	914
uvrC		UvrABC system protein C	130	1787	1787	1787
group_7230		hypothetical protein	130	782	782	782
metG		Methionine--tRNA ligase	130	1973	1973	1973
mnhA1		Na(+)/H(+) antiporter subunit A1	130	2417	2417	2417
group_7233		hypothetical protein	130	1529	1529	1529
group_7234		hypothetical protein	130	1217	1217	1217
pyrC		Dihydroorotase	130	1277	1277	1277
yycB_1		putative transporter YycB	130	1178	1178	1178
rplU		50S ribosomal protein L21	130	308	308	308
tagO		putative undecaprenyl-phosphate N-acetylglucosaminyl 1-phosphate transferase	130	1058	1058	1058
murG		UDP-N-acetylglucosamine--N-acetylmuramyl-(pentapeptide) pyrophosphoryl-undecaprenol N-acetylglucosamine transferase	130	1085	1085	1085
group_724		hypothetical protein	130	701	728	727
saeS		Histidine protein kinase SaeS	130	1034	1034	1034
coaW		Type II pantothenate kinase	130	797	797	797
deoC1		Deoxyribose-phosphate aldolase 1	130	662	662	662
queE_1		7-carboxy-7-deazaguanine synthase	130	713	713	713
putP		Sodium/proline symporter	130	1553	1553	1553
group_7245		Monoacylglycerol lipase	130	953	953	953
murA2		UDP-N-acetylglucosamine 1-carboxyvinyltransferase 2	130	1265	1265	1265
recQ_2		ATP-dependent DNA helicase RecQ	130	1781	1781	1781
nagB_2		Glucosamine-6-phosphate deaminase	130	599	599	599
group_7249		hypothetical protein	130	1517	1517	1517
tig		Trigger factor	130	1316	1316	1316
proS		Proline--tRNA ligase	130	1703	1703	1703
yifK		putative transport protein YifK	130	1388	1388	1388
katA		Catalase	130	1490	1490	1490
group_7254		hypothetical protein	130	812	812	812
gatB		Aspartyl/glutamyl-tRNA(Asn/Gln) amidotransferase subunit B	130	1427	1427	1427
yabA		Initiation-control protein YabA	130	365	365	365
group_7257		hypothetical protein	130	728	728	728
rpsB		30S ribosomal protein S2	130	797	797	797
group_7259		hypothetical protein	130	908	908	908
steT		Serine/threonine exchanger SteT	130	1322	1322	1322
mfd		Transcription-repair-coupling factor	130	3512	3512	3512
gpmI		2,3-bisphosphoglycerate-independent phosphoglycerate mutase	130	1517	1517	1517
tagG_1		Teichoic acid translocation permease protein TagG	130	782	782	782
groL		60 kDa chaperonin	130	1619	1619	1619
rpsC		30S ribosomal protein S3	130	653	653	653
group_7266		hypothetical protein	130	524	524	524
group_7267		hypothetical protein	130	317	317	317
bsaA		Glutathione peroxidase BsaA	130	473	473	473
group_7269		Delta(1)-pyrroline-2-carboxylate reductase	130	953	953	953
nrdE1		Ribonucleoside-diphosphate reductase subunit alpha 1	130	2105	2105	2105
icd		Isocitrate dehydrogenase [NADP]	130	1262	1262	1262
pcrA		ATP-dependent DNA helicase PcrA	130	2195	2195	2195
luxA		Alkanal monooxygenase alpha chain	130	1052	1052	1052
group_7274		hypothetical protein	130	620	620	620
group_7275		hypothetical protein	130	683	683	683
pbpB		Penicillin-binding protein 2B	130	2099	2099	2099
group_7277		hypothetical protein	130	335	335	335
group_7278		putative ABC transporter permease	130	1064	1070	1064
nupC		Nucleoside permease NupC	130	1205	1205	1205
group_7280		PhoH-like protein	130	944	944	944
thyA		Thymidylate synthase	130	953	953	953
menF		Isochorismate synthase MenF	130	1148	1148	1148
cymR		HTH-type transcriptional regulator CymR	130	419	419	419
oppD_1		Oligopeptide transport ATP-binding protein OppD	130	818	818	818
pstB3		Phosphate import ATP-binding protein PstB 3	130	842	842	842
cdaR_2		CdaA regulatory protein CdaR	130	932	932	932
glpT		Glycerol-3-phosphate transporter	130	1358	1358	1358
tmk		Thymidylate kinase	130	617	617	617
group_7289		hypothetical protein	130	1337	1337	1337
tkt		Transketolase	130	1985	1985	1985
infC		Translation initiation factor IF-3	130	533	533	533
thrS		Threonine--tRNA ligase	130	1937	1937	1937
ponA		Penicillin-binding protein 1A/1B	130	2222	2231	2222
serA		D-3-phosphoglycerate dehydrogenase	130	1595	1595	1595
ychF		Ribosome-binding ATPase YchF	130	1097	1097	1097
mdh		Malate dehydrogenase	130	938	938	938
kefB		Glutathione-regulated potassium-efflux system protein KefB	130	1835	1835	1835
yfiY		putative siderophore-binding lipoprotein YfiY	130	980	983	982
acuA		Acetoin utilization protein AcuA	130	632	632	632
group_7300		Gluconeogenesis factor	130	995	995	995
group_7301		hypothetical protein	130	521	521	521
yitJ		Bifunctional homocysteine S-methyltransferase/5,10-methylenetetrahydrofolate reductase	130	1841	1841	1841
yfhH		putative protein YfhH	130	314	314	314
group_7304		hypothetical protein	130	602	602	602
tcyP		L-cystine uptake protein TcyP	130	1391	1391	1391
ykoE		Putative HMP/thiamine permease protein YkoE	130	575	575	575
cidB		Holin-like protein CidB	130	683	686	684
dgkA		Undecaprenol kinase	130	347	347	347
oppC_2		Oligopeptide transport system permease protein OppC	130	1061	1061	1061
group_7310		Alkaline shock protein 23	130	491	491	491
rsmI		Ribosomal RNA small subunit methyltransferase I	130	833	833	833
purH		Bifunctional purine biosynthesis protein PurH	130	1478	1478	1478
hisC_1		Histidinol-phosphate aminotransferase	130	1049	1049	1049
group_7314		hypothetical protein	130	998	998	998
group_7315		Putative phosphatase	130	803	803	803
group_7316		hypothetical protein	130	542	542	542
yycJ		Putative metallo-hydrolase YycJ	130	782	782	782
clpB		Chaperone protein ClpB	130	2621	2621	2621
udk		Uridine kinase	130	623	623	623
cdr		Coenzyme A disulfide reductase	130	1325	1325	1325
group_7321		hypothetical protein	130	947	947	947
btuD_1		Vitamin B12 import ATP-binding protein BtuD	130	770	770	770
trmFO		Methylenetetrahydrofolate--tRNA-(uracil-5-)-methyltransferase TrmFO	130	1304	1304	1304
asnS		Asparagine--tRNA ligase	130	1292	1292	1292
ghrB_2		Glyoxylate/hydroxypyruvate reductase B	130	950	950	950
glnR		HTH-type transcriptional regulator GlnR	130	368	368	368
ydjG		NADH-specific methylglyoxal reductase	130	920	920	920
hemN		Oxygen-independent coproporphyrinogen-III oxidase-like protein YqeR	130	1121	1121	1121
gcvT		Aminomethyltransferase	130	1091	1091	1091
gatA		Glutamyl-tRNA(Gln) amidotransferase subunit A	130	1460	1460	1460
msrR		Regulatory protein MsrR	130	971	971	971
group_7332		Putative TrmH family tRNA/rRNA methyltransferase	130	749	749	749
pta		Phosphate acetyltransferase	130	989	989	989
group_7334		hypothetical protein	130	389	389	389
trxA		Thioredoxin	130	314	314	314
ispG		4-hydroxy-3-methylbut-2-en-1-yl diphosphate synthase (flavodoxin)	130	1106	1106	1106
hisC_3		Histidinol-phosphate aminotransferase	130	1289	1289	1289
group_7338		hypothetical protein	130	866	866	866
xseA		Exodeoxyribonuclease 7 large subunit	130	1346	1346	1346
group_7340		hypothetical protein	130	302	302	302
rpsI		30S ribosomal protein S9	130	398	398	398
group_7342		hypothetical protein	130	1187	1187	1187
menE		2-succinylbenzoate--CoA ligase	130	1403	1403	1403
lgt		Prolipoprotein diacylglyceryl transferase	130	836	836	836
mqo1		putative malate:quinone oxidoreductase 1	130	1505	1505	1505
group_7346		hypothetical protein	130	1058	1058	1058
pepA_2		cytosol aminopeptidase	130	1487	1487	1487
yrrK		Putative pre-16S rRNA nuclease	130	428	428	428
ureG		Urease accessory protein UreG	130	611	611	611
trmL		tRNA (cytidine(34)-2'-O)-methyltransferase	130	470	470	470
group_7351		hypothetical protein	130	1184	1187	1184
nagB_1		Glucosamine-6-phosphate deaminase	130	734	734	734
mecA		Adapter protein MecA 1	130	698	698	698
fabH		3-oxoacyl-[acyl-carrier-protein] synthase 3	130	941	941	941
group_7355		hypothetical protein	130	332	332	332
ftsH		ATP-dependent zinc metalloprotease FtsH	130	2114	2114	2114
ulaA_1		Ascorbate-specific PTS system EIIC component	130	1427	1427	1427
topB		DNA topoisomerase 3	130	2135	2135	2135
secY_2		Protein translocase subunit SecY	130	1220	1223	1222
vraR		Response regulator protein VraR	130	629	629	629
lctP		L-lactate permease	130	1604	1604	1604
yibN		putative protein YibN	130	386	386	386
ssbA		Single-stranded DNA-binding protein A	130	506	506	506
mgsR		Regulatory protein MgsR	130	356	356	356
lcfB		Long-chain-fatty-acid--CoA ligase	130	1514	1514	1514
nrdF		Ribonucleoside-diphosphate reductase subunit beta	130	962	962	962
rplF		50S ribosomal protein L6	130	536	536	536
dapB		4-hydroxy-tetrahydrodipicolinate reductase	130	722	722	722
manA		Mannose-6-phosphate isomerase ManA	130	938	938	938
group_7370		hypothetical protein	130	1439	1439	1439
clpC		ATP-dependent Clp protease ATP-binding subunit ClpC	130	2459	2459	2459
group_7372		hypothetical protein	130	596	596	596
group_7373		hypothetical protein	130	671	671	671
mrpA		Na(+)/H(+) antiporter subunit A	130	2387	2387	2387
recO		DNA repair protein RecO	130	770	770	770
group_7376		hypothetical protein	130	791	791	791
prkC		Serine/threonine-protein kinase PrkC	130	2006	2006	2006
murJ_2		Lipid II flippase MurJ	130	1532	1532	1532
divIB		Cell division protein DivIB	130	890	890	890
group_7380		hypothetical protein	130	896	896	896
fabF		3-oxoacyl-[acyl-carrier-protein] synthase 2	130	1244	1244	1244
uhpT		Hexose-6-phosphate:phosphate antiporter	130	1379	1379	1379
hutU		Urocanate hydratase	130	1667	1667	1667
group_7384		putative protein	130	374	374	374
xylB		Xylulose kinase	130	1538	1538	1538
ftsK		DNA translocase FtsK	130	2345	2363	2362
group_7387		hypothetical protein	130	563	563	563
rnc		Ribonuclease 3	130	731	731	731
group_7389		hypothetical protein	130	611	611	611
yheI		putative multidrug resistance ABC transporter ATP-binding/permease protein YheI	130	1793	1793	1793
pyrH		Uridylate kinase	130	722	722	722
thiE_2		Thiamine-phosphate synthase	130	638	641	638
sdhB_1		L-serine dehydratase, beta chain	130	665	665	665
hemE		Uroporphyrinogen decarboxylase	130	1034	1034	1034
folD		Bifunctional protein FolD protein	130	857	857	857
csbB		Putative glycosyltransferase CsbB	130	980	980	980
group_7397		hypothetical protein	130	527	527	527
group_7398		hypothetical protein	130	515	515	515
pepF1_2		Oligoendopeptidase F, plasmid	130	1808	1808	1808
gph_1		Phosphoglycolate phosphatase	130	527	527	527
group_7401		hypothetical protein	130	932	932	932
ala		Alanine dehydrogenase	130	1010	1010	1010
gyrB		DNA gyrase subunit B	130	1922	1937	1922
bfmBAA		2-oxoisovalerate dehydrogenase subunit alpha	130	998	998	998
potD		Spermidine/putrescine-binding periplasmic protein	130	1073	1073	1073
ytpA		Phospholipase YtpA	130	824	824	824
tcaR		HTH-type transcriptional regulator TcaR	130	464	464	464
pncB		Nicotinate phosphoribosyltransferase	130	1475	1475	1475
galK		Galactokinase	130	1115	1115	1115
dck		Deoxyadenosine/deoxycytidine kinase	130	665	665	665
group_7411		hypothetical protein	130	698	698	698
plsC		1-acyl-sn-glycerol-3-phosphate acyltransferase	130	617	617	617
group_7413		hypothetical protein	130	566	569	568
pdhB		Pyruvate dehydrogenase E1 component subunit beta	130	977	977	977
dus		putative tRNA-dihydrouridine synthase	130	992	992	992
hisS		Histidine--tRNA ligase	130	1271	1271	1271
rsbV		Anti-sigma-B factor antagonist	130	326	326	326
argG		Argininosuccinate synthase	130	1202	1202	1202
group_7419		putative protein	130	305	305	305
leuS		Leucine--tRNA ligase	130	2411	2432	2431
saeR		Response regulator SaeR	130	686	686	686
uvrA_1		UvrABC system protein A	130	2843	2843	2843
group_7423		hypothetical protein	130	1190	1190	1190
greA		Transcription elongation factor GreA	130	476	476	476
pbpH		Penicillin-binding protein H	130	2039	2039	2039
ftsL		Cell division protein FtsL	130	386	386	386
ktrB_2		Ktr system potassium uptake protein B	130	1304	1304	1304
bioB		Biotin synthase	130	989	989	989
ansZ		L-asparaginase 2	130	968	968	968
atpF		ATP synthase subunit b	130	518	518	518
nreC		Oxygen regulatory protein NreC	130	650	650	650
menG		Demethylmenaquinone methyltransferase	130	713	713	713
group_7433		Putative pyridoxal phosphate-dependent acyltransferase	130	1208	1208	1208
dnaJ		Chaperone protein DnaJ	130	1133	1133	1133
fmt		Methionyl-tRNA formyltransferase	130	932	932	932
ribF		Riboflavin biosynthesis protein RibF	130	971	971	971
rluD		Ribosomal large subunit pseudouridine synthase D	130	917	917	917
guaA		GMP synthase [glutamine-hydrolyzing]	130	1541	1541	1541
gntT		High-affinity gluconate transporter	130	1361	1361	1361
group_7440		hypothetical protein	130	638	638	638
fumC		Fumarate hydratase class II	130	1385	1385	1385
ald2		Alanine dehydrogenase 2	130	1121	1121	1121
group_7443		hypothetical protein	130	569	569	569
group_7444		hypothetical protein	130	1289	1289	1289
murA1		UDP-N-acetylglucosamine 1-carboxyvinyltransferase 1	130	1265	1265	1265
recD2		ATP-dependent RecD-like DNA helicase	130	2399	2399	2399
dxs		1-deoxy-D-xylulose-5-phosphate synthase	130	1868	1868	1868
rpsK		30S ribosomal protein S11	130	389	389	389
aldC_1		Alpha-acetolactate decarboxylase	130	686	686	686
dapA		4-hydroxy-tetrahydrodipicolinate synthase	130	878	878	878
nos		Nitric oxide synthase oxygenase	130	1070	1070	1070
group_7452		hypothetical protein	130	755	755	755
yvdD		LOG family protein YvdD	130	569	569	569
yhaM		3'-5' exoribonuclease YhaM	130	941	941	941
glmS		Glutamine--fructose-6-phosphate aminotransferase [isomerizing]	130	1802	1802	1802
yabJ		2-iminobutanoate/2-iminopropanoate deaminase	130	380	380	380
lysP_2		Lysine-specific permease	130	1505	1508	1507
nikA		Nickel-binding periplasmic protein	130	1598	1598	1598
ptsI		Phosphoenolpyruvate-protein phosphotransferase	130	1721	1721	1721
group_7460		NADH dehydrogenase-like protein	130	1202	1202	1202
group_7461		hypothetical protein	130	1370	1370	1370
femA_1		Aminoacyltransferase FemA	130	1265	1265	1265
potA		Spermidine/putrescine import ATP-binding protein PotA	130	1100	1100	1100
group_7464		hypothetical protein	130	938	938	938
argS		Arginine--tRNA ligase	130	1658	1658	1658
dtd3		D-aminoacyl-tRNA deacylase	130	767	767	767
dnaG		DNA primase	130	1787	1787	1787
era		GTPase Era	130	896	896	896
rpsL		30S ribosomal protein S12	130	413	413	413
group_7470		hypothetical protein	130	1364	1364	1364
aldA		Putative aldehyde dehydrogenase AldA	130	1490	1490	1490
manZ_1		PTS system mannose-specific EIID component	130	884	884	884
btuD_7		Vitamin B12 import ATP-binding protein BtuD	130	875	875	875
arlR		Response regulator ArlR	130	677	677	677
pflA		Pyruvate formate-lyase-activating enzyme	130	761	761	761
secA_1		Protein translocase subunit SecA	130	2528	2528	2528
yhbU		putative protease YhbU	130	929	929	929
group_7478		hypothetical protein	130	1190	1190	1190
uvrB		UvrABC system protein B	130	1982	1982	1982
tpiA		Triosephosphate isomerase	130	761	761	761
secDF		Protein translocase subunit SecDF	130	2276	2279	2278
dnaN		Beta sliding clamp	130	1130	1130	1130
thiG		Thiazole synthase	130	767	767	767
nirQ		Denitrification regulatory protein NirQ	130	797	797	797
group_7485		tRNA-Tyr(gta)	130	83	83	83
group_7486		tRNA-Tyr(gta)	130	83	83	83
rplT		50S ribosomal protein L20	130	356	356	356
nudF		ADP-ribose pyrophosphatase	130	542	542	542
pnp_2		Polyribonucleotide nucleotidyltransferase	130	377	377	377
hslO		33 kDa chaperonin	130	884	884	884
group_7491		putative oxidoreductase	130	1127	1127	1127
group_7492		tRNA-Val(tac)	130	75	75	75
group_7495		Putative dipeptidase	130	1409	1409	1409
secA_2		Protein translocase subunit SecA	130	2387	2387	2387
der_2		GTPase Der	130	1310	1310	1310
dcd		dCTP deaminase	130	545	545	545
rho		Transcription termination factor Rho	130	1313	1313	1313
hemA		Glutamyl-tRNA reductase	130	1340	1340	1340
pth		Peptidyl-tRNA hydrolase	130	572	572	572
ypdA		Sensor histidine kinase YpdA	130	1751	1751	1751
gpsA		Glycerol-3-phosphate dehydrogenase [NAD(P)+]	130	998	998	998
nupG		Purine nucleoside transport protein NupG	130	1226	1226	1226
bioK		L-Lysine--8-amino-7-oxononanoate transaminase	130	1352	1352	1352
patA_1		Putative N-acetyl-LL-diaminopimelate aminotransferase	130	1157	1157	1157
group_7507		hypothetical protein	130	482	482	482
ybeY		Endoribonuclease YbeY	130	461	461	461
group_7509		Putative TrmH family tRNA/rRNA methyltransferase	130	746	746	746
cfiB		2-oxoglutarate carboxylase small subunit	130	1355	1355	1355
lepA		Elongation factor 4	130	1823	1823	1823
arlS		Signal transduction histidine-protein kinase ArlS	130	1361	1367	1366
aaeA		p-hydroxybenzoic acid efflux pump subunit AaeA	130	647	647	647
perR		Peroxide-responsive repressor PerR	130	458	458	458
group_7515		hypothetical protein	130	314	314	314
rplM		50S ribosomal protein L13	130	437	437	437
bceA		Bacitracin export ATP-binding protein BceA	130	761	761	761
group_7518		hypothetical protein	130	308	308	308
tarB		Teichoic acid glycerol-phosphate primase	130	1088	1088	1088
rbfA		Ribosome-binding factor A	130	344	344	344
btrK		L-glutamyl-[BtrI acyl-carrier protein] decarboxylase	130	1202	1202	1202
ureC		Urease subunit alpha	130	1715	1715	1715
glpF		Glycerol uptake facilitator protein	130	815	815	815
ffh		Signal recognition particle protein	130	1367	1367	1367
group_7525		hypothetical protein	130	1229	1229	1229
priA		Primosomal protein N'	130	2408	2408	2408
mnmG		tRNA uridine 5-carboxymethylaminomethyl modification enzyme MnmG	130	1874	1874	1874
mscS		Small-conductance mechanosensitive channel	130	890	890	890
ftsY		Signal recognition particle receptor FtsY	130	1199	1199	1199
group_7530		hypothetical protein	130	1067	1070	1069
lipA		Lipoyl synthase	130	917	917	917
group_7532		hypothetical protein	130	1301	1304	1303
rplQ		50S ribosomal protein L17	130	368	368	368
thiM		Hydroxyethylthiazole kinase	130	803	803	803
sdhA_2		L-serine dehydratase, alpha chain	130	899	899	899
pyrK		Dihydroorotate dehydrogenase B (NAD(+)), electron transfer subunit	130	764	764	764
purR		Pur operon repressor	130	821	821	821
graR		Response regulator protein GraR	130	680	680	680
queC		7-cyano-7-deazaguanine synthase	130	668	668	668
group_7540		hypothetical protein	130	1091	1091	1091
hemB		Delta-aminolevulinic acid dehydratase	130	977	977	977
rnr		Ribonuclease R	130	2357	2363	2357
sigB		RNA polymerase sigma-B factor	130	770	770	770
rplB		50S ribosomal protein L2	130	833	833	833
ahpC		Alkyl hydroperoxide reductase C	130	569	569	569
mnmA		tRNA-specific 2-thiouridylase MnmA	130	1112	1112	1112
ettA_1		Energy-dependent translational throttle protein EttA	130	1877	1877	1877
yqeH		putative protein YqeH	130	1100	1100	1100
lipM		Octanoyltransferase LipM	130	830	830	830
pcrB		Heptaprenylglyceryl phosphate synthase	130	689	689	689
cshA		DEAD-box ATP-dependent RNA helicase CshA	130	1487	1487	1487
walK		Sensor protein kinase WalK	130	1829	1832	1831
serS		Serine--tRNA ligase	130	1280	1280	1280
oppB		Oligopeptide transport system permease protein OppB	130	926	926	926
pyk		Pyruvate kinase	130	1760	1760	1760
macB_2		Macrolide export ATP-binding/permease protein MacB	130	1175	1175	1175
bshC		Putative cysteine ligase BshC	130	1613	1613	1613
bepA		Beta-barrel assembly-enhancing protease	130	1241	1241	1241
group_7559		hypothetical protein	130	1655	1661	1657
truB		tRNA pseudouridine synthase B	130	917	917	917
prs		Ribose-phosphate pyrophosphokinase	130	965	965	965
group_7562		hypothetical protein	130	353	353	353
pfkA		ATP-dependent 6-phosphofructokinase	130	968	968	968
betL		Glycine betaine transporter BetL	130	1625	1625	1625
mhqD		Putative hydrolase MhqD	130	587	587	587
dnaB		Replication initiation and membrane attachment protein	130	1373	1373	1373
dagK		Diacylglycerol kinase	130	932	932	932
garL		5-keto-4-deoxy-D-glucarate aldolase	130	794	794	794
rpe		Ribulose-phosphate 3-epimerase	130	650	650	650
aroC		Chorismate synthase	130	1169	1169	1169
glnA		Glutamine synthetase	130	1340	1340	1340
group_7572		hypothetical protein	130	842	842	842
gdpP		Cyclic-di-AMP phosphodiesterase GdpP	130	1967	1967	1967
uppS		Isoprenyl transferase	130	761	761	761
hemL2		Glutamate-1-semialdehyde 2,1-aminomutase 2	130	1286	1286	1286
group_7576		hypothetical protein	130	302	302	302
gabR		HTH-type transcriptional regulatory protein GabR	130	1409	1409	1409
group_7578		hypothetical protein	130	851	851	851
rplS		50S ribosomal protein L19	130	350	350	350
rsmE		Ribosomal RNA small subunit methyltransferase E	130	752	752	752
lytR_2		Transcriptional regulator LytR	130	1178	1178	1178
group_7582		hypothetical protein	130	1361	1361	1361
group_7583		hypothetical protein	130	311	311	311
group_7584		tRNA-Lys(ttt)	130	73	73	73
group_7585		tRNA-Lys(ttt)	130	73	73	73
sepF		Cell division protein SepF	130	560	560	560
pheS		Phenylalanine--tRNA ligase alpha subunit	130	1070	1070	1070
group_7588		hypothetical protein	130	503	503	503
dgk		Deoxyguanosine kinase	130	623	623	623
group_7590		hypothetical protein	130	1565	1565	1565
trmB		tRNA (guanine-N(7)-)-methyltransferase	130	653	653	653
glyQS		Glycine--tRNA ligase	130	1394	1394	1394
group_7593		hypothetical protein	130	716	716	716
queA		S-adenosylmethionine:tRNA ribosyltransferase-isomerase	130	1025	1025	1025
group_7595		hypothetical protein	130	803	803	803
dxr		1-deoxy-D-xylulose 5-phosphate reductoisomerase	130	1133	1133	1133
argP		HTH-type transcriptional regulator ArgP	130	869	869	869
trpS		Tryptophan--tRNA ligase	130	989	989	989
mutS_1		DNA mismatch repair protein MutS	130	2597	2597	2597
mraZ		Transcriptional regulator MraZ	130	431	431	431
apt		Adenine phosphoribosyltransferase	130	518	518	518
dnaD		DNA replication protein DnaD	130	692	692	692
aspS		Aspartate--tRNA ligase	130	1766	1766	1766
group_7604		hypothetical protein	130	1397	1397	1397
pepA_1		Glutamyl aminopeptidase	130	1067	1067	1067
rnz		Ribonuclease Z	130	917	917	917
mraY		Phospho-N-acetylmuramoyl-pentapeptide-transferase	130	965	965	965
pdhD		Dihydrolipoyl dehydrogenase	130	1406	1406	1406
group_7609		putative N-acetyltransferase	130	449	449	449
graS		Sensor histidine kinase GraS	130	1022	1022	1022
gatC		Aspartyl/glutamyl-tRNA(Asn/Gln) amidotransferase subunit C	130	302	302	302
glcB		PTS system glucoside-specific EIICBA component	130	2012	2012	2012
group_7613		hypothetical protein	130	1439	1439	1439
setA		Sugar efflux transporter A	130	1205	1205	1205
group_7615		hypothetical protein	130	1298	1298	1298
nasE		Assimilatory nitrite reductase [NAD(P)H] small subunit	130	314	314	314
dtpT_2		Di-/tripeptide transporter	130	1502	1502	1502
group_7618		hypothetical protein	130	746	746	746
group_7619		Lipoate--protein ligase 1	130	992	992	992
ilvD		Dihydroxy-acid dehydratase	130	1688	1688	1688
sucD		Succinate--CoA ligase [ADP-forming] subunit alpha	130	905	905	905
group_7622		hypothetical protein	130	434	434	434
map_2		Methionine aminopeptidase	130	761	761	761
yxeP_2		N-acetyldiaminopimelate deacetylase	130	1187	1187	1187
secY_1		Protein translocase subunit SecY	130	1292	1292	1292
rnpA		Ribonuclease P protein component	130	347	347	347
group_7627		Nucleotide-binding protein	130	908	908	908
csbC		putative metabolite transport protein CsbC	130	1343	1343	1343
gluD		NAD-specific glutamate dehydrogenase	130	1244	1244	1244
purD		Phosphoribosylamine--glycine ligase	130	1253	1253	1253
der_1		GTPase Der	130	3455	3455	3455
fapR		Transcription factor FapR	130	587	587	587
rlmN		putative dual-specificity RNA methyltransferase RlmN	130	1094	1094	1094
csd		putative cysteine desulfurase	130	1241	1241	1241
dnaI		Primosomal protein DnaI	130	923	923	923
group_7636		hypothetical protein	130	857	857	857
addA		ATP-dependent helicase/nuclease subunit A	130	3644	3644	3644
spoVG		Putative septation protein SpoVG	130	314	314	314
folA		Dihydrofolate reductase	130	479	479	479
ydbP		Thioredoxin-like protein YdbP	130	320	320	320
bceB		Bacitracin export permease protein BceB	130	1898	1898	1898
parC		DNA topoisomerase 4 subunit A	130	2411	2411	2411
group_7643		hypothetical protein	130	836	836	836
group_7644		hypothetical protein	130	509	509	509
lolD		Lipoprotein-releasing system ATP-binding protein LolD	130	662	662	662
recX		Regulatory protein RecX	130	803	803	803
ythA		Putative cytochrome bd menaquinol oxidase subunit I	130	1343	1343	1343
smc		Chromosome partition protein Smc	130	3572	3572	3572
gph_2		Phosphoglycolate phosphatase	130	704	704	704
group_7650		hypothetical protein	130	320	320	320
odh		Opine dehydrogenase	130	1076	1076	1076
yodC		Putative NAD(P)H nitroreductase YodC	130	629	629	629
xerD_1		Tyrosine recombinase XerD	130	887	887	887
mgtE		Magnesium transporter MgtE	130	1385	1385	1385
ligA		DNA ligase	130	2003	2003	2003
group_7656	oppF_1	Oligopeptide transport ATP-binding protein OppF	130	689	689	689
rsfS		Ribosomal silencing factor RsfS	130	356	356	356
ndk		Nucleoside diphosphate kinase	130	452	452	452
ybhI		Inner membrane protein YbhI	130	1532	1532	1532
resA		Thiol-disulfide oxidoreductase ResA	130	515	515	515
yxeP_1		putative hydrolase YxeP	130	1154	1154	1154
gltX		Glutamate--tRNA ligase	130	1454	1454	1454
mccA		O-acetylserine dependent cystathionine beta-synthase	130	908	908	908
yqeN		putative protein YqeN	130	974	974	974
polC		DNA polymerase III PolC-type	130	4307	4307	4307
ecfA2		Energy-coupling factor transporter ATP-binding protein EcfA2	130	866	866	866
kdpD		Sensor protein KdpD	130	2624	2624	2624
ipdC		Indole-3-pyruvate decarboxylase	130	1646	1646	1646
hpt		Hypoxanthine-guanine phosphoribosyltransferase	130	539	539	539
group_7670		putative epimerase/dehydratase	130	962	962	962
pepT_2		Peptidase T	130	1223	1223	1223
ndh		NADH dehydrogenase	130	1064	1064	1064
sle1_2		N-acetylmuramoyl-L-alanine amidase sle1	130	1007	1007	1007
dnaA		Chromosomal replication initiator protein DnaA	130	1343	1343	1343
ybiT_1		putative ABC transporter ATP-binding protein YbiT	130	1610	1610	1610
sufU		Zinc-dependent sulfurtransferase SufU	130	449	449	449
yjbM		GTP pyrophosphokinase YjbM	130	638	638	638
group_7678		hypothetical protein	130	539	539	539
pchA		Salicylate biosynthesis isochorismate synthase	130	1358	1358	1358
atpG		ATP synthase gamma chain	130	866	869	868
group_7681		hypothetical protein	130	614	614	614
dapH_2		2,3,4,5-tetrahydropyridine-2,6-dicarboxylate N-acetyltransferase	130	485	485	485
fabD		Malonyl CoA-acyl carrier protein transacylase	130	926	926	926
lysP_1		Lysine-specific permease	130	1451	1451	1451
ssuB_2		Aliphatic sulfonates import ATP-binding protein SsuB	130	740	740	740
group_7686		hypothetical protein	130	764	764	764
rplGB		Ribosome-associated protein L7Ae-like protein	130	254	254	254
group_7688		Acid shock protein	130	434	434	434
group_7689		hypothetical protein	130	797	797	797
mgrA		HTH-type transcriptional regulator MgrA	130	437	443	437
tsaD		tRNA N6-adenosine threonylcarbamoyltransferase	130	1022	1022	1022
purM		Phosphoribosylformylglycinamidine cyclo-ligase	130	1031	1031	1031
ugpQ		Glycerophosphodiester phosphodiesterase, cytoplasmic	130	746	746	746
group_7694		hypothetical protein	130	1109	1109	1109
group_7695		putative protein	130	1664	1664	1664
rimP		Ribosome maturation factor RimP	130	467	467	467
moaC		Cyclic pyranopterin monophosphate synthase	130	485	485	485
dkgB		2,5-diketo-D-gluconic acid reductase B	130	830	830	830
group_7699		hypothetical protein	130	437	437	437
group_77		hypothetical protein	130	221	908	575
murI		Glutamate racemase	130	797	797	797
opcR		HTH-type transcriptional repressor OpcR	130	551	551	551
sdhC		Succinate dehydrogenase cytochrome b558 subunit	130	611	611	611
acyP		Acylphosphatase	130	272	272	272
speA		Arginine decarboxylase	130	1340	1340	1340
menH_1		2-succinyl-6-hydroxy-2,4-cyclohexadiene-1-carboxylate synthase	130	875	875	875
acpP		Acyl carrier protein	130	233	233	233
thiD		Hydroxymethylpyrimidine/phosphomethylpyrimidine kinase	130	806	809	808
rsmB		Ribosomal RNA small subunit methyltransferase B	130	1301	1301	1301
argH		Argininosuccinate lyase	130	1391	1391	1391
pepT_1		Peptidase T	130	1115	1115	1115
aroE		Shikimate dehydrogenase (NADP(+))	130	812	812	812
group_7712		hypothetical protein	130	824	824	824
yfcA		putative membrane transporter protein YfcA	130	773	773	773
group_7714		hypothetical protein	130	521	521	521
thiE_1		Thiamine-phosphate synthase	130	590	590	590
cypC		Fatty-acid peroxygenase	130	1268	1268	1268
group_7717		hypothetical protein	130	953	953	953
group_7718		putative uridylyltransferase	130	1190	1190	1190
group_7719		hypothetical protein	130	245	245	245
ybaK		Cys-tRNA(Pro)/Cys-tRNA(Cys) deacylase YbaK	130	479	479	479
group_7721		hypothetical protein	130	890	893	892
hup		DNA-binding protein HU	130	272	272	272
trpE		Anthranilate synthase component 1	130	1403	1403	1403
mrpF		Na(+)/H(+) antiporter subunit F	130	293	293	293
yfiZ_1		putative siderophore transport system permease protein YfiZ	130	995	995	995
group_7726		hypothetical protein	130	1283	1283	1283
xerD_2		Tyrosine recombinase XerD	130	551	551	551
group_7728		hypothetical protein	130	464	464	464
group_7729		hypothetical protein	130	239	239	239
group_7730		Putative 2-dehydropantoate 2-reductase	130	860	860	860
group_7731		hypothetical protein	130	236	236	236
sbnA		putative siderophore biosynthesis protein SbnA	130	977	977	977
group_7733		hypothetical protein	130	824	824	824
cls_1		Cardiolipin synthase	130	1490	1490	1490
rpmC		50S ribosomal protein L29	130	209	209	209
lacC_2		Tagatose-6-phosphate kinase	130	935	938	937
deoD		Purine nucleoside phosphorylase DeoD-type	130	710	710	710
lcdH		L-carnitine dehydrogenase	130	476	476	476
group_7739		hypothetical protein	130	224	224	224
group_7740		hypothetical protein	130	1184	1184	1184
group_7741		hypothetical protein	130	464	464	464
lpd		Dihydrolipoyl dehydrogenase	130	1418	1418	1418
mobA		putative molybdenum cofactor guanylyltransferase	130	605	605	605
copZ		Copper chaperone CopZ	130	206	206	206
rluB		Ribosomal large subunit pseudouridine synthase B	130	746	746	746
group_7746		hypothetical protein	130	905	905	905
group_7747		hypothetical protein	130	299	299	299
ftnA		Bacterial non-heme ferritin	130	503	503	503
group_7749		hypothetical protein	130	1871	1871	1871
mshA		D-inositol-3-phosphate glycosyltransferase	130	1331	1331	1331
sglT_3		Sodium/glucose cotransporter	130	1541	1541	1541
group_7752		hypothetical protein	130	275	275	275
cysG		Siroheme synthase	130	947	947	947
pheP		Phenylalanine-specific permease	130	1451	1451	1451
group_7755		Acetyltransferase	130	428	428	428
mhqA_2		Putative ring-cleaving dioxygenase MhqA	130	830	830	830
yihN		Inner membrane protein YihN	130	1292	1292	1292
yiiM		Protein YiiM	130	659	659	659
pyrB		Aspartate carbamoyltransferase	130	878	878	878
yqfL_2		Putative pyruvate, phosphate dikinase regulatory protein	130	815	815	815
gtf2		Glycosyltransferase-stabilizing protein Gtf2	130	1331	1331	1331
group_7762		hypothetical protein	130	779	779	779
nirC		Nitrite transporter NirC	130	842	842	842
group_7764		hypothetical protein	130	875	875	875
aaaT		L-amino acid N-acetyltransferase AaaT	130	521	521	521
kipI_2		Kinase A inhibitor	130	683	683	683
hslV		ATP-dependent protease subunit HslV	130	542	542	542
gtaB		UTP--glucose-1-phosphate uridylyltransferase	130	863	863	863
ugtP		Processive diacylglycerol beta-glucosyltransferase	130	1175	1175	1175
ytkD		Putative 8-oxo-dGTP diphosphatase YtkD	130	470	470	470
scpA		Segregation and condensation protein A	130	728	728	728
pyrD		Dihydroorotate dehydrogenase B (NAD(+)), catalytic subunit	130	920	920	920
mrpE		Na(+)/H(+) antiporter subunit E	130	482	482	482
coaD		Phosphopantetheine adenylyltransferase	130	491	491	491
fhuD		Iron(3+)-hydroxamate-binding protein FhuD	130	923	923	923
fadA		3-ketoacyl-CoA thiolase	130	1181	1181	1181
group_7777		Putative 2-dehydropantoate 2-reductase	130	857	866	858
group_7778		hypothetical protein	130	872	872	872
rocB		Protein RocB	130	1598	1598	1598
phoU		Phosphate-specific transport system accessory protein PhoU	130	650	650	650
group_7781		hypothetical protein	130	218	218	218
rpsN2		Alternate 30S ribosomal protein S14	130	269	269	269
group_7783		Putative bifunctional exonuclease/endonuclease protein	130	560	560	560
mleN_1		Malate-2H(+)/Na(+)-lactate antiporter	130	1397	1397	1397
fba		Fructose-bisphosphate aldolase	130	872	872	872
group_7786		hypothetical protein	130	203	203	203
group_7787		hypothetical protein	130	518	518	518
group_7788		putative sensor-like histidine kinase	130	1553	1553	1553
argR_2		Arginine repressor	130	479	479	479
group_7790	spsB_2	Signal peptidase IB	130	578	578	578
accB_1		Biotin carboxyl carrier protein of acetyl-CoA carboxylase	130	461	467	461
group_7792		hypothetical protein	130	497	497	497
group_7793		hypothetical protein	130	878	878	878
group_7794		hypothetical protein	130	203	203	203
group_7795		hypothetical protein	130	485	485	485
group_7796		hypothetical protein	130	809	809	809
lipL		Octanoyl-[GcvH]:protein N-octanoyltransferase	130	836	836	836
mnhF1		Na(+)/H(+) antiporter subunit F1	130	293	293	293
fbiB		Coenzyme F420:L-glutamate ligase	130	545	545	545
ddpC		putative D,D-dipeptide transport system permease protein DdpC	130	824	824	824
potB		Spermidine/putrescine transport system permease protein PotB	130	806	806	806
def_2		Peptide deformylase	130	551	551	551
group_7803		hypothetical protein	130	539	539	539
ulaD		3-keto-L-gulonate-6-phosphate decarboxylase UlaD	130	638	638	638
rsmH_2		Ribosomal RNA small subunit methyltransferase H	130	935	935	935
group_7806		hypothetical protein	130	467	467	467
gsiB		Glutathione-binding protein GsiB	130	1496	1496	1496
mnaA		UDP-N-acetylglucosamine 2-epimerase	130	1139	1139	1139
group_7809		Putative 5'(3')-deoxyribonucleotidase	130	536	536	536
yutF		Acid sugar phosphatase	130	785	785	785
group_7811		hypothetical protein	130	818	818	818
ribH		6,7-dimethyl-8-ribityllumazine synthase	130	467	467	467
ulaB		Ascorbate-specific PTS system EIIB component	130	278	278	278
group_7814		hypothetical protein	130	1268	1271	1270
treR_1		HTH-type transcriptional regulator TreR	130	734	737	734
artM		Arginine transport ATP-binding protein ArtM	130	725	725	725
group_7817		hypothetical protein	130	701	701	701
suhB_2		Inositol-1-monophosphatase	130	818	824	818
hmuU		Hemin transport system permease protein HmuU	130	893	893	893
group_7820		hypothetical protein	130	2324	2324	2324
emrY		putative multidrug resistance protein EmrY	130	1448	1448	1448
group_7822		DegV domain-containing protein	130	854	854	854
swrC		Swarming motility protein SwrC	130	3152	3152	3152
mggB		Mannosylglucosyl-3-phosphoglycerate phosphatase	130	1319	1319	1319
group_7825		hypothetical protein	130	455	455	455
manP		PTS system mannose-specific EIIBCA component	130	1919	1922	1921
group_7827		Epimerase family protein	130	899	902	901
group_7828		hypothetical protein	130	2924	2924	2924
yciC_2		Putative metal chaperone YciC	130	902	902	902
aroA_1		3-phosphoshikimate 1-carboxyvinyltransferase	130	1289	1289	1289
ilvH		Acetolactate synthase small subunit	130	473	473	473
group_7832		hypothetical protein	130	272	272	272
alr1_2		Alanine racemase 1	130	1148	1148	1148
group_7834		hypothetical protein	130	221	221	221
group_7835		hypothetical protein	130	203	203	203
group_7836		hypothetical protein	130	440	440	440
ysdC_1		Putative aminopeptidase YsdC	130	1022	1034	1033
mnmE		tRNA modification GTPase MnmE	130	1382	1382	1382
ssuC		Putative aliphatic sulfonates transport permease protein SsuC	130	764	764	764
ricR		Copper-sensing transcriptional repressor RicR	130	287	287	287
ptsH		Phosphocarrier protein HPr	130	266	266	266
nfo		putative endonuclease 4	130	893	893	893
queG		Epoxyqueuosine reductase	130	1130	1130	1130
group_7844		hypothetical protein	130	239	239	239
polA		DNA polymerase I	130	2627	2627	2627
group_7846		hypothetical protein	130	515	515	515
cpdA		3',5'-cyclic adenosine monophosphate phosphodiesterase CpdA	130	821	821	821
dinB		DNA polymerase IV	130	1070	1070	1070
group_7849		hypothetical protein	130	431	431	431
hfq		RNA-binding protein Hfq	130	206	206	206
ribBA		Riboflavin biosynthesis protein RibBA	130	1181	1181	1181
rpsO		30S ribosomal protein S15	130	269	269	269
group_7853		hypothetical protein	130	833	845	844
group_7854		hypothetical protein	130	275	275	275
rlmL		Ribosomal RNA large subunit methyltransferase L	130	1127	1127	1127
murF_2		UDP-N-acetylmuramoyl-tripeptide--D-alanyl-D-alanine ligase	130	1364	1364	1364
group_7857		hypothetical protein	130	860	860	860
rsgA		Small ribosomal subunit biogenesis GTPase RsgA	130	875	875	875
trmK		tRNA (adenine(22)-N(1))-methyltransferase	130	677	677	677
group_7860		hypothetical protein	130	503	503	503
group_7861		hypothetical protein	130	599	599	599
group_7862		hypothetical protein	130	1010	1010	1010
rpsQ		30S ribosomal protein S17	130	263	263	263
cobQ		Cobyric acid synthase	130	722	722	722
pgsA		CDP-diacylglycerol--glycerol-3-phosphate 3-phosphatidyltransferase	130	584	584	584
folE2		GTP cyclohydrolase FolE2	130	878	878	878
group_7867		hypothetical protein	130	893	896	893
group_7868		hypothetical protein	130	1082	1085	1082
scrB		Sucrose-6-phosphate hydrolase	130	1484	1484	1484
rpsF		30S ribosomal protein S6	130	296	296	296
pstS		Phosphate-binding protein PstS	130	959	959	959
tcaA		Membrane-associated protein TcaA	130	1394	1394	1394
group_7873		hypothetical protein	130	599	599	599
group_7874		hypothetical protein	130	488	488	488
mutL		DNA mismatch repair protein MutL	130	1940	1940	1940
hemC		Porphobilinogen deaminase	130	929	929	929
group_7877		Putative 2-hydroxyacid dehydrogenase	130	962	962	962
metN2		Methionine import ATP-binding protein MetN 2	130	1028	1028	1028
pheT_1		Phenylalanine--tRNA ligase beta subunit	130	599	599	599
tpx		Thiol peroxidase	130	494	494	494
ribD		Riboflavin biosynthesis protein RibD	130	1046	1046	1046
group_7882		putative metallo-hydrolase	130	629	629	629
ilvB		Acetolactate synthase large subunit	130	1754	1754	1754
group_7884		hypothetical protein	130	710	710	710
suhB_1		Inositol-1-monophosphatase	130	794	794	794
ypcP		5'-3' exonuclease	130	881	881	881
ulaE		L-ribulose-5-phosphate 3-epimerase UlaE	130	863	869	863
ald1		Alanine dehydrogenase 1	130	1115	1115	1115
fni		Isopentenyl-diphosphate delta-isomerase	130	1031	1031	1031
group_7890		hypothetical protein	130	803	803	803
group_7891		hypothetical protein	130	776	776	776
fda		Fructose-bisphosphate aldolase class 1	130	890	890	890
msrC		Free methionine-R-sulfoxide reductase	130	455	455	455
korA		2-oxoglutarate oxidoreductase subunit KorA	130	1760	1760	1760
atpB		ATP synthase subunit a	130	722	722	722
iucC		Aerobactin synthase	130	1754	1754	1754
ppaX		Pyrophosphatase PpaX	130	698	698	698
dltC		D-alanyl carrier protein	130	236	236	236
ruvA		Holliday junction ATP-dependent DNA helicase RuvA	130	599	599	599
trmD		tRNA (guanine-N(1)-)-methyltransferase	130	731	731	731
yhfP		Putative quinone oxidoreductase YhfP	130	995	995	995
tilS		tRNA(Ile)-lysidine synthase	130	1289	1289	1289
group_7903		Baeyer-Villiger flavin-containing monooxygenase	130	1109	1109	1109
feoB		Fe(2+) transporter FeoB	130	1988	1994	1993
group_7905		hypothetical protein	130	1529	1529	1529
group_7906		hypothetical protein	130	203	203	203
nagA		N-acetylglucosamine-6-phosphate deacetylase	130	1154	1154	1154
group_7908		hypothetical protein	130	641	650	649
ydeN		Putative hydrolase YdeN	130	554	554	554
acuC		Acetoin utilization protein AcuC	130	1157	1157	1157
group_7911		hypothetical protein	130	239	239	239
group_7912		hypothetical protein	130	1007	1019	1007
mdtH		Multidrug resistance protein MdtH	130	1181	1181	1181
group_7914		hypothetical protein	130	893	893	893
pdxT		Pyridoxal 5'-phosphate synthase subunit PdxT	130	557	557	557
group_7916		hypothetical protein	130	3218	3242	3228
tsaE		tRNA threonylcarbamoyladenosine biosynthesis protein TsaE	130	458	458	458
glpD		Aerobic glycerol-3-phosphate dehydrogenase	130	1670	1670	1670
group_7919		Ferredoxin	130	248	248	248
stp		Serine/threonine phosphatase stp	130	743	743	743
yhhS		putative MFS-type transporter YhhS	130	1172	1172	1172
rpsP		30S ribosomal protein S16	130	275	275	275
group_7923		hypothetical protein	130	899	899	899
group_7924		hypothetical protein	130	743	743	743
hemL1		Glutamate-1-semialdehyde 2,1-aminomutase 1	130	1286	1286	1286
ribU		Riboflavin transporter RibU	130	545	545	545
glcT		GlcA/glcB genes antiterminator	130	851	851	851
acsA		Acetyl-coenzyme A synthetase	130	1709	1709	1709
modB		Molybdenum transport system permease protein ModB	130	671	671	671
gltB		Glutamate synthase [NADPH] small chain	130	1457	1457	1457
yhaO		putative metallophosphoesterase YhaO	130	1187	1193	1187
yjdJ_1		putative protein YjdJ	130	275	275	275
dhaL		PTS-dependent dihydroxyacetone kinase, ADP-binding subunit DhaL	130	581	581	581
aroB		3-dehydroquinate synthase	130	1073	1073	1073
group_7935		hypothetical protein	130	404	404	404
group_7936		hypothetical protein	130	1007	1022	1013
purS		Phosphoribosylformylglycinamidine synthase subunit PurS	130	260	260	260
ureD1		Urease accessory protein UreD	130	833	833	833
group_7939		hypothetical protein	130	632	632	632
rimI		N-alpha-acetyltransferase RimI	130	470	470	470
sarZ		HTH-type transcriptional regulator SarZ	130	449	449	449
group_7942		Putative phosphoesterase	130	506	506	506
rpoZ		DNA-directed RNA polymerase subunit omega	130	209	209	209
group_7944		hypothetical protein	130	1775	1775	1775
rsmH_1		Ribosomal RNA small subunit methyltransferase H	130	563	563	563
group_7946		RNA-binding protein	130	293	293	293
metI_2		D-methionine transport system permease protein MetI	130	659	659	659
atl_2		Bifunctional autolysin	130	833	833	833
rocD2		Ornithine aminotransferase 2	130	1199	1199	1199
group_7950		hypothetical protein	130	236	236	236
hutI		Imidazolonepropionase	130	1241	1241	1241
msrA1		Peptide methionine sulfoxide reductase MsrA 1	130	518	518	518
group_7953		hypothetical protein	130	449	449	449
group_7954		hypothetical protein	130	1265	1265	1265
group_7955		hypothetical protein	130	413	413	413
ctsR		Transcriptional regulator CtsR	130	461	461	461
cmtB		Mannitol-specific cryptic phosphotransferase enzyme IIA component	130	449	449	449
pabA_1		Aminodeoxychorismate/anthranilate synthase component 2	130	593	593	593
yagU		Inner membrane protein YagU	130	500	500	500
hdfR		HTH-type transcriptional regulator HdfR	130	878	878	878
yheS_1		putative ABC transporter ATP-binding protein YheS	130	1952	1952	1952
group_7962		hypothetical protein	130	506	506	506
crr		PTS system glucose-specific EIIA component	130	500	500	500
mntH_2		Divalent metal cation transporter MntH	130	1322	1322	1322
ldhD		D-lactate dehydrogenase	130	1004	1004	1004
group_7966		hypothetical protein	130	467	467	467
nfuA		Fe/S biogenesis protein NfuA	130	242	242	242
hutH		Histidine ammonia-lyase	130	1502	1502	1502
xerC_1		Tyrosine recombinase XerC	130	890	890	890
spsB_2		Signal peptidase IB	130	518	518	518
group_7971		hypothetical protein	130	215	215	215
trpF		N-(5'-phosphoribosyl)anthranilate isomerase	130	623	623	623
lrgA		Antiholin-like protein LrgA	130	434	440	434
aes		Acetyl esterase	130	1025	1025	1025
group_7975		putative HTH-type transcriptional regulator	130	446	446	446
tenA_1		Aminopyrimidine aminohydrolase	130	674	677	676
bdbD		Disulfide bond formation protein D	130	689	689	689
glpK		Glycerol kinase	130	1502	1502	1502
lacA		Galactose-6-phosphate isomerase subunit LacA	130	428	428	428
group_7980		hypothetical protein	130	254	254	254
liaR		Transcriptional regulatory protein LiaR	130	626	626	626
ulaF		L-ribulose-5-phosphate 4-epimerase UlaF	130	695	695	695
group_7983		Farnesyl diphosphate synthase	130	881	881	881
group_7984		putative peptidase	130	1055	1055	1055
group_7985		hypothetical protein	130	209	209	209
femX		Lipid II:glycine glycyltransferase	130	1280	1280	1280
yhgF		Protein YhgF	130	2150	2150	2150
group_7988		Arylsulfatase	130	1484	1487	1486
thiC		Phosphomethylpyrimidine synthase	130	1736	1736	1736
glpQ_3		Glycerophosphodiester phosphodiesterase	130	926	932	931
yrrB		TPR repeat-containing protein YrrB	130	674	674	674
bacF		Transaminase BacF	130	1157	1157	1157
group_7993		hypothetical protein	130	440	440	440
pheA		Prephenate dehydratase	130	803	803	803
metC		Cystathionine beta-lyase MetC	130	1175	1175	1175
pepF1_1		Oligoendopeptidase F, plasmid	130	1799	1799	1799
group_7997		hypothetical protein	130	1889	1889	1889
addB		ATP-dependent helicase/deoxyribonuclease subunit B	130	3464	3464	3464
tadA_1		tRNA-specific adenosine deaminase	130	458	461	460
group_8000		1,4-dihydroxy-2-naphthoyl-CoA hydrolase	130	464	464	464
group_8001		hypothetical protein	130	869	869	869
accB_2		Biotin carboxyl carrier protein of acetyl-CoA carboxylase	130	446	446	446
mutY		Adenine DNA glycosylase	130	1046	1046	1046
group_8004		hypothetical protein	130	1307	1307	1307
galE		UDP-glucose 4-epimerase	130	992	992	992
ywpJ_2		Phosphatase YwpJ	130	854	854	854
group_8007		hypothetical protein	130	446	446	446
group_8008		Zinc-type alcohol dehydrogenase-like protein	130	1010	1010	1010
sutR		HTH-type transcriptional regulator SutR	130	548	548	548
group_801		hypothetical protein	130	122	122	122
recR		Recombination protein RecR	130	596	596	596
group_8011		hypothetical protein	130	1763	1763	1763
lutR_1		HTH-type transcriptional regulator LutR	130	662	671	662
ydhF		Oxidoreductase YdhF	130	908	908	908
xseB		Exodeoxyribonuclease 7 small subunit	130	224	224	224
mrcA		Penicillin-binding protein 1A	130	899	899	899
pdxK		Pyridoxine kinase	130	830	830	830
phoP		Alkaline phosphatase synthesis transcriptional regulatory protein PhoP	130	704	704	704
yafV		Omega-amidase YafV	130	803	803	803
queD		6-carboxy-5,6,7,8-tetrahydropterin synthase	130	431	431	431
group_802		hypothetical protein	130	467	530	467
group_8020		hypothetical protein	130	512	512	512
comEC		ComE operon protein 3	130	2228	2228	2228
group_8022		hypothetical protein	130	824	824	824
group_8023		hypothetical protein	130	566	566	566
bshA		N-acetyl-alpha-D-glucosaminyl L-malate synthase	130	1124	1124	1124
group_8025		hypothetical protein	130	947	947	947
group_8026		hypothetical protein	130	1124	1124	1124
group_8027		hypothetical protein	130	299	299	299
rpmA		50S ribosomal protein L27	130	284	284	284
ilvE		putative branched-chain-amino-acid aminotransferase	130	1082	1082	1082
group_803		hypothetical protein	130	242	269	243
group_8030		hypothetical protein	130	770	770	770
metXA		Homoserine O-acetyltransferase	130	965	965	965
murR_1		HTH-type transcriptional regulator MurR	130	839	839	839
group_8033		hypothetical protein	130	407	407	407
feuB		Iron-uptake system permease protein FeuB	130	1004	1004	1004
ydaG		General stress protein 26	130	428	431	430
zur		Zinc-specific metallo-regulatory protein	130	407	413	407
group_8037		hypothetical protein	130	4694	4706	4699
dhaM		PTS-dependent dihydroxyacetone kinase, phosphotransferase subunit DhaM	130	359	359	359
ybaN		Inner membrane protein YbaN	130	377	377	377
group_8040		hypothetical protein	130	365	365	365
group_8041		hypothetical protein	130	467	470	467
rihB		Pyrimidine-specific ribonucleoside hydrolase RihB	130	947	947	947
group_8043		hypothetical protein	130	191	191	191
purK_1		N5-carboxyaminoimidazole ribonucleotide synthase	130	1133	1133	1133
rpiA		Ribose-5-phosphate isomerase A	130	695	695	695
ureE		Urease accessory protein UreE	130	455	455	455
group_8047		putative protein	130	1049	1049	1049
patA_2		Putative N-acetyl-LL-diaminopimelate aminotransferase	130	1160	1160	1160
group_8049		hypothetical protein	130	947	947	947
hisZ		ATP phosphoribosyltransferase regulatory subunit	130	809	809	809
group_8051		hypothetical protein	130	989	989	989
group_8052		hypothetical protein	130	926	926	926
group_8053		hypothetical protein	130	470	470	470
rnmV_2		Ribonuclease M5	130	539	539	539
aroA_2		Protein AroA(G)	130	1094	1112	1094
tcdA		tRNA threonylcarbamoyladenosine dehydratase	130	767	767	767
ymcA		putative protein YmcA	130	377	377	377
group_8058		hypothetical protein	130	182	182	182
scpB		Segregation and condensation protein B	130	542	542	542
group_8060		hypothetical protein	130	677	677	677
group_8061		hypothetical protein	130	476	476	476
rpmF		50S ribosomal protein L32	130	173	173	173
group_8063		hypothetical protein	130	581	581	581
pdp		Pyrimidine-nucleoside phosphorylase	130	1301	1301	1301
tsaB		tRNA threonylcarbamoyladenosine biosynthesis protein TsaB	130	656	656	656
group_8066		hypothetical protein	130	173	173	173
pyrE		Orotate phosphoribosyltransferase	130	608	608	608
comGC		ComG operon protein 3	130	323	323	323
gtf1_1		Glycosyltransferase Gtf1	130	1175	1175	1175
group_8070		hypothetical protein	130	323	323	323
group_8071		Protein	130	359	359	359
ecfA1		Energy-coupling factor transporter ATP-binding protein EcfA1	130	809	809	809
yloA		putative protein YloA	130	1703	1703	1703
group_8074		hypothetical protein	130	686	686	686
cca		CCA-adding enzyme	130	1202	1202	1202
sdpR		Transcriptional repressor SdpR	130	320	320	320
ltaA		putative glycolipid permease LtaA	130	1184	1184	1184
group_8078		hypothetical protein	130	170	170	170
czcD		Cadmium, cobalt and zinc/H(+)-K(+) antiporter	130	944	944	944
group_8080		hypothetical protein	130	176	179	176
group_8081		hypothetical protein	130	383	383	383
group_8082		hypothetical protein	130	773	773	773
group_8083		hypothetical protein	130	320	320	320
yfiZ_2		putative siderophore transport system permease protein YfiZ	130	1025	1040	1025
aroD		3-dehydroquinate dehydratase	130	725	725	725
group_8086		hypothetical protein	130	689	689	689
leuD		3-isopropylmalate dehydratase small subunit	130	572	572	572
divIC		Cell division protein DivIC	130	389	389	389
rbsR		Ribose operon repressor	130	971	971	971
group_8090		hypothetical protein	130	719	719	719
group_8091		hypothetical protein	130	773	785	773
kdgR		Pectin degradation repressor protein KdgR	130	767	767	767
thiN		Thiamine pyrophosphokinase	130	641	641	641
sepA		Multidrug resistance efflux pump SepA	130	461	461	461
ytpP		Thioredoxin-like protein YtpP	130	308	308	308
group_8096		hypothetical protein	130	323	323	323
rsmG		Ribosomal RNA small subunit methyltransferase G	130	719	719	719
mtaB		Threonylcarbamoyladenosine tRNA methylthiotransferase MtaB	130	1349	1358	1349
nikB		Nickel transport system permease protein NikB	130	986	986	986
hepT		Heptaprenyl diphosphate synthase component 2	130	956	956	956
sugE		Quaternary ammonium compound-resistance protein SugE	130	326	326	326
group_8102		hypothetical protein	130	734	734	734
mutS_2		DNA mismatch repair protein MutS	130	1583	1583	1583
group_8104		hypothetical protein	130	479	479	479
fadN		putative 3-hydroxyacyl-CoA dehydrogenase	130	2264	2264	2264
sarR		HTH-type transcriptional regulator SarR	130	347	347	347
folK		2-amino-4-hydroxy-6-hydroxymethyldihydropteridine pyrophosphokinase	130	485	485	485
group_8108		dITP/XTP pyrophosphatase	130	584	584	584
group_8109		hypothetical protein	130	185	185	185
group_811		hypothetical protein	130	200	641	637
trpD2		Anthranilate phosphoribosyltransferase 2	130	1004	1004	1004
group_8111		hypothetical protein	130	599	599	599
femA_2		Aminoacyltransferase FemA	130	1241	1241	1241
group_8113		hypothetical protein	130	173	173	173
aroK		Shikimate kinase	130	527	527	527
btuD_4		Vitamin B12 import ATP-binding protein BtuD	130	935	953	935
fruA		PTS system fructose-specific EIIABC component	130	1898	1898	1898
btuF		Vitamin B12-binding protein	130	881	881	881
purN		Phosphoribosylglycinamide formyltransferase	130	566	566	566
group_8119		hypothetical protein	130	473	473	473
group_8120		hypothetical protein	130	557	557	557
group_8121		hypothetical protein	130	182	182	182
kipI_1		Kinase A inhibitor	130	734	734	734
atl_3		Bifunctional autolysin	130	4163	4175	4165
group_8124		hypothetical protein	130	1955	1967	1965
trpA		Tryptophan synthase alpha chain	130	749	749	749
ispF		2-C-methyl-D-erythritol 2,4-cyclodiphosphate synthase	130	479	479	479
tetA		Tetracycline resistance protein, class B	130	1166	1166	1166
group_8128		hypothetical protein	130	320	320	320
group_8129		hypothetical protein	130	509	509	509
opuD_2		Glycine betaine transporter OpuD	130	188	215	212
coaE		Dephospho-CoA kinase	130	623	623	623
group_8131		hypothetical protein	130	197	197	197
xpt		Xanthine phosphoribosyltransferase	130	584	584	584
garK		Glycerate 2-kinase	130	1145	1145	1145
group_8134		hypothetical protein	130	572	572	572
yjbK		Putative triphosphatase YjbK	130	581	581	581
cadC		Cadmium resistance transcriptional regulatory protein CadC	130	377	380	379
sirC		Precorrin-2 dehydrogenase	130	461	461	461
group_8138		hypothetical protein	130	1043	1052	1051
moaB		Molybdenum cofactor biosynthesis protein B	130	500	500	500
ydhP		Inner membrane transport protein YdhP	130	1172	1172	1172
group_8141		TelA-like protein	130	1166	1166	1166
mqo2		putative malate:quinone oxidoreductase 2	130	1493	1493	1493
group_8143		hypothetical protein	130	929	929	929
nadE		NH(3)-dependent NAD(+) synthetase	130	836	836	836
group_8145		Putative esterase	130	377	377	377
group_8146		hypothetical protein	130	1130	1130	1130
group_8147		hypothetical protein	130	509	509	509
rpmD		50S ribosomal protein L30	130	179	179	179
group_8149		hypothetical protein	130	356	356	356
srlR		Glucitol operon repressor	130	752	761	759
fecD		Fe(3+) dicitrate transport system permease protein FecD	130	962	962	962
tarA		N-acetylglucosaminyldiphosphoundecaprenol N-acetyl-beta-D-mannosaminyltransferase	130	821	821	821
secE		Protein translocase subunit SecE	130	179	179	179
group_8154		hypothetical protein	130	1247	1247	1247
group_8155		hypothetical protein	130	515	524	523
group_8156		hypothetical protein	130	779	779	779
group_8157		hypothetical protein	130	155	155	155
group_8158		hypothetical protein	130	1136	1136	1136
sdrM		Multidrug efflux pump SdrM	130	1343	1343	1343
group_816		hypothetical protein	130	203	203	203
panC		Pantothenate synthetase	130	860	860	860
yfhA		putative siderophore transport system permease protein YfhA	130	998	998	998
ecfT_2		Energy-coupling factor transporter transmembrane protein EcfT	130	791	791	791
group_8163		Sulfurtransferase	130	311	311	311
group_8164		hypothetical protein	130	386	386	386
group_8165		hypothetical protein	130	761	773	772
ykkD		Multidrug resistance protein YkkD	130	314	314	314
araC		Arabinose operon regulatory protein	130	860	860	860
yvgN		Glyoxal reductase	130	836	836	836
pepS		Aminopeptidase PepS	130	1232	1232	1232
pspA		Phosphoserine phosphatase 1	130	443	551	543
group_8170		hypothetical protein	130	1124	1124	1124
group_8171		hypothetical protein	130	854	854	854
metI_1		Cystathionine gamma-synthase/O-acetylhomoserine (thiol)-lyase	130	1112	1112	1112
moaE		Molybdopterin synthase catalytic subunit	130	467	467	467
glpP		Glycerol uptake operon antiterminator regulatory protein	130	533	533	533
pnbA		Para-nitrobenzyl esterase	130	1325	1325	1325
gpmA		2,3-bisphosphoglycerate-dependent phosphoglycerate mutase	130	686	686	686
group_8177		hypothetical protein	130	335	335	335
group_8178		hypothetical protein	130	335	335	335
nrnA		Bifunctional oligoribonuclease and PAP phosphatase NrnA	130	932	932	932
group_8180		hypothetical protein	130	314	314	314
fetA		putative iron export ATP-binding protein FetA	130	650	650	650
rnhC		Ribonuclease HIII	130	938	938	938
ureF		Urease accessory protein UreF	130	692	692	692
group_8184		hypothetical protein	130	965	965	965
group_8185		putative tautomerase.1	130	185	185	185
yjjG_2		Pyrimidine 5'-nucleotidase YjjG	130	710	710	710
aldC_2		Alpha-acetolactate decarboxylase	130	704	704	704
rluD_2		hypothetical protein	130	830	833	830
dltD		Protein DltD	130	1142	1142	1142
mazE		Antitoxin MazE	130	170	170	170
glmU		Bifunctional protein GlmU	130	1364	1364	1364
group_8193		hypothetical protein	130	767	767	767
group_8194		hypothetical protein	130	518	518	518
group_8195		hypothetical protein	130	188	188	188
oppD_3		Oligopeptide transport ATP-binding protein OppD	130	767	776	775
cspA		Cold shock protein CspA	130	200	200	200
group_8198		hypothetical protein	130	395	395	395
yfmC		Fe(3+)-citrate-binding protein YfmC	130	989	989	989
yjbI		Group 2 truncated hemoglobin YjbI	130	371	371	371
group_8201		hypothetical protein	130	332	332	332
lacC_1		Tagatose-6-phosphate kinase	130	923	923	923
group_8203		hypothetical protein	130	401	401	401
group_8204		hypothetical protein	130	347	347	347
smc_2		hypothetical protein	130	2834	2837	2834
group_8206		hypothetical protein	130	1334	1334	1334
def_1		Peptide deformylase	130	494	494	494
mleN_2		Malate-2H(+)/Na(+)-lactate antiporter	130	719	1301	1293
group_823		hypothetical protein	130	815	815	815
ebgA		Evolved beta-galactosidase subunit alpha	130	2996	2996	2996
spsB_1		Signal peptidase IB	130	392	587	585
group_839		hypothetical protein	130	281	281	281
isaA		putative transglycosylase IsaA	130	584	713	706
fer		Ferredoxin	130	260	263	260
group_873		hypothetical protein	130	113	236	235
nhaC		Na(+)/H(+) antiporter NhaC	130	1028	1472	1426
ptpB		Low molecular weight protein-tyrosine-phosphatase PtpB	130	425	425	425
fra		Intracellular iron chaperone frataxin	130	260	377	375
group_893		hypothetical protein	130	272	272	272
pbuE		Purine efflux pump PbuE	130	785	1166	1139
group_989		hypothetical protein	130	101	173	101
tam		Trans-aconitate 2-methyltransferase	129	467	722	720
mntH_1		Divalent metal cation transporter MntH	129	746	1238	1230
group_1044		hypothetical protein	129	128	203	185
isdI		Heme oxygenase (staphylobilin-producing) 2	129	329	329	329
ddc		L-2,4-diaminobutyrate decarboxylase	129	767	1427	1421
leuB		3-isopropylmalate dehydrogenase	129	281	1154	1043
aur		Zinc metalloproteinase aureolysin	129	1217	1559	1515
group_1298		hypothetical protein	129	734	1070	1067
sbcC		Nuclease SbcCD subunit C	129	1709	3032	3021
group_1324		hypothetical protein	129	770	1118	1115
group_1353		hypothetical protein	129	251	449	447
hisH		Imidazole glycerol phosphate synthase subunit HisH	129	575	575	575
hisB		Imidazoleglycerol-phosphate dehydratase	129	581	581	581
yfiT		Putative metal-dependent hydrolase YfiT	129	317	530	528
leuA		2-isopropylmalate synthase	129	1091	1532	1528
rihC		Non-specific ribonucleoside hydrolase RihC	129	905	905	905
lip_1		Lipase	129	917	1466	1461
group_1458		hypothetical protein	129	161	161	161
glpE		Thiosulfate sulfurtransferase GlpE	129	542	1076	1071
acp		Sodium/proton-dependent alanine carrier protein	129	1196	1571	1567
ypuA		putative protein YpuA	129	536	941	937
group_1542		hypothetical protein	129	254	254	254
msbA		Lipid A export ATP-binding/permease protein MsbA	129	968	1664	1655
nixA		High-affinity nickel-transport protein NixA	129	1010	1010	1010
arcC2		Carbamate kinase 2	129	941	962	941
group_2006		hypothetical protein	129	356	356	356
yhfK_2		putative sugar epimerase YhfK	129	416	665	661
group_2059		hypothetical protein	129	863	863	863
group_2062		hypothetical protein	129	221	221	221
group_2084		hypothetical protein	129	260	260	260
nfrA		NADPH-dependent oxidoreductase	129	755	755	755
hemY		Protoporphyrinogen oxidase	129	1403	1439	1408
zupT		Zinc transporter ZupT	129	815	815	815
sdhA_1		L-serine dehydratase, alpha chain	129	887	887	887
group_2745		hypothetical protein	129	476	476	476
hisA		1-(5-phosphoribosyl)-5-[(5-phosphoribosylamino)methylideneamino] imidazole-4-carboxamide isomerase	129	704	704	704
arcB_1		Ornithine carbamoyltransferase, catabolic	129	1007	1007	1007
arcD		Arginine/ornithine antiporter	129	1430	1430	1430
arcR		HTH-type transcriptional regulator ArcR	129	728	728	728
dapE		putative succinyl-diaminopimelate desuccinylase	129	1166	1166	1166
yfmJ		Putative NADP-dependent oxidoreductase YfmJ	129	1004	1004	1004
yjdJ_2		putative protein YjdJ	129	281	281	281
ectT		Ectoine/hydroxyectoine transporter	129	1583	1592	1591
malP		PTS system maltose-specific EIICB component	129	1586	1586	1586
glvR		HTH-type transcriptional regulator GlvR	129	755	755	755
gloB		Hydroxyacylglutathione hydrolase	129	1349	1349	1349
group_2835		hypothetical protein	129	749	749	749
group_2841		hypothetical protein	129	161	161	161
traP		Signal transduction protein TRAP	129	506	512	510
group_3496		hypothetical protein	129	1355	1367	1355
bioF		8-amino-7-oxononanoate synthase	129	785	1121	1117
fnbA		Fibronectin-binding protein A	129	509	3236	2063
group_508		hypothetical protein	129	251	266	265
group_558		hypothetical protein	129	140	155	143
gtf1_2		Glycosyltransferase Gtf1	129	314	1508	1494
group_6805		tRNA-Asp(gtc)	129	76	76	76
group_6807		tRNA-Asp(gtc)	129	76	76	76
sdrD		Serine-aspartate repeat-containing protein D	129	200	3971	2794
group_691		hypothetical protein	129	167	755	746
comGA		ComG operon protein 1	129	524	974	953
paiA		Spermidine/spermine N(1)-acetyltransferase	129	314	518	516
mta		HTH-type transcriptional activator mta	129	254	740	732
group_814		hypothetical protein	129	557	557	557
hisC_2		Histidinol-phosphate aminotransferase	129	1013	1019	1013
mtlD		Mannitol-1-phosphate 5-dehydrogenase	129	221	1106	1038
group_1036		hypothetical protein	128	353	707	698
malF		hypothetical protein	128	815	1268	1261
group_1081		hypothetical protein	128	341	563	560
group_1098		hypothetical protein	128	428	863	859
group_1102		hypothetical protein	128	1385	1928	1920
yncA		L-methionine sulfoximine/L-methionine sulfone acetyltransferase	128	308	497	495
recJ		hypothetical protein	128	1595	2285	2279
miaB		tRNA-2-methylthio-N(6)-dimethylallyladenosine synthase	128	1259	1550	1547
pbuG		Guanine/hypoxanthine permease PbuG	128	998	1334	1331
gfo		Glucose--fructose oxidoreductase	128	1076	1076	1076
group_1420		hypothetical protein	128	767	1043	1040
tenA_2		Aminopyrimidine aminohydrolase	128	335	683	680
group_1476		hypothetical protein	128	281	404	284
group_229		hypothetical protein	128	248	263	251
group_231		hypothetical protein	128	170	1178	1020
group_237		hypothetical protein	128	575	728	713
group_2737		hypothetical protein	128	440	440	440
group_2738		hypothetical protein	128	554	554	554
group_2739		tRNA-His(gtg)	128	74	74	74
ugpC		sn-glycerol-3-phosphate import ATP-binding protein UgpC	128	1097	1097	1097
cycB		Cyclodextrin-binding protein	128	1259	1259	1259
malG		Maltose transport system permease protein MalG	128	839	839	839
group_2765		hypothetical protein	128	968	968	968
rifL		Putative UDP-kanosamine synthase oxidoreductase subunit	128	1040	1040	1040
cytR		HTH-type transcriptional repressor CytR	128	980	980	980
yidC		Membrane protein insertase YidC	128	866	866	866
yedJ		putative protein YedJ	128	656	656	656
rlmG		Ribosomal RNA large subunit methyltransferase G	128	608	608	608
group_2848		hypothetical protein	128	197	197	197
group_330		hypothetical protein	128	257	287	268
group_579		hypothetical protein	128	203	212	203
group_581		hypothetical protein	128	707	1226	1215
group_677		hypothetical protein	128	467	668	665
group_6912		tRNA-Ala(tgc)	128	75	75	75
yicL		putative inner membrane transporter YicL	128	485	905	895
group_740		hypothetical protein	128	1019	1202	1188
group_804		hypothetical protein	128	713	716	715
treP_1		PTS system trehalose-specific EIIBC component	128	851	1439	1428
rlmCD		23S rRNA (uracil-C(5))-methyltransferase RlmCD	128	1364	1364	1364
group_1000		hypothetical protein	127	515	707	705
group_1113		hypothetical protein	127	92	200	198
group_1306		hypothetical protein	127	755	755	755
group_1358		hypothetical protein	127	137	137	137
group_1359		hypothetical protein	127	629	632	631
group_1396		hypothetical protein	127	629	635	634
malL		Oligo-1,6-glucosidase	127	1415	1658	1656
group_1991		hypothetical protein	127	881	881	881
icaC		putative poly-beta-1,6-N-acetyl-D-glucosamine export protein	127	1004	1004	1004
group_1994		hypothetical protein	127	1034	1034	1034
group_2021		hypothetical protein	127	212	212	212
icaB		Poly-beta-1,6-N-acetyl-D-glucosamine N-deacetylase	127	866	866	866
group_2826		hypothetical protein	127	683	683	683
group_326		hypothetical protein	127	2594	2594	2594
bioW		6-carboxyhexanoate--CoA ligase	127	398	1817	697
icaA		Poly-beta-1,6-N-acetyl-D-glucosamine synthase	127	1226	1238	1226
group_452		hypothetical protein	127	929	1685	1658
mccF		Microcin C7 self-immunity protein MccF	127	686	1061	1019
cdaR_1		Carbohydrate diacid regulator	127	242	1145	1113
tagU		Polyisoprenyl-teichoic acid--peptidoglycan teichoic acid transferase TagU	126	407	962	954
sglT_2		Sodium/glucose cotransporter	126	1247	1376	1374
group_1088		hypothetical protein	126	779	971	931
comFA		ComF operon protein 1	126	956	1286	1283
group_1375		hypothetical protein	126	341	731	727
group_1465		hypothetical protein	126	398	812	808
cpdB		2',3'-cyclic-nucleotide 2'-phosphodiesterase/3'-nucleotidase	126	362	1523	1504
typA		GTP-binding protein TypA/BipA	126	1715	1850	1848
group_1881		hypothetical protein	126	269	473	460
group_1926		hypothetical protein	126	1088	1097	1096
wecC		UDP-N-acetyl-D-mannosamine dehydrogenase	126	1280	1334	1282
group_2083		hypothetical protein	126	560	560	560
group_24		hypothetical protein	126	476	7973	2776
group_2639		hypothetical protein	126	1676	1871	1866
group_2801		hypothetical protein	126	2549	2561	2560
tagG_2		Teichoic acid translocation permease protein TagG	126	809	809	809
group_2803		hypothetical protein	126	1190	1190	1190
group_2804	btuD_7	Vitamin B12 import ATP-binding protein BtuD	126	920	920	920
group_2805		hypothetical protein	126	815	815	815
group_2845		hypothetical protein	126	302	302	302
group_51		hypothetical protein	126	215	605	570
group_806		hypothetical protein	126	710	749	747
group_997		hypothetical protein	126	203	203	203
group_1111		hypothetical protein	125	902	1652	1622
group_1122		hypothetical protein	125	221	281	279
group_1123		hypothetical protein	125	197	485	469
lukDv		Leucotoxin LukDv	125	113	980	973
bicA		Bicarbonate transporter BicA	125	911	1196	1193
lyrA		Lysostaphin resistance protein A	125	836	884	883
asp2		Accessory Sec system protein Asp2	125	623	1544	1536
group_2042		hypothetical protein	125	185	185	185
group_2113		hypothetical protein	125	209	245	244
group_2842		tRNA-Leu(caa)	125	83	84	83
group_2843		hypothetical protein	125	263	263	263
group_2844		hypothetical protein	125	398	398	398
[truncated: 6,208 more rows]

## Sheet: Texas only
Gene	Non-unique Gene name	Annotation	No. isolates	Minimum gene length	Maximum gene length	Average gene length
ebgA		Evolved beta-galactosidase subunit alpha	107	2996	2996	2996
group_1001		Monoacylglycerol lipase	107	842	863	844			Core genes
yrrT		putative methyltransferase	107	614	629	614			Soft core genes
trpD2		Anthranilate phosphoribosyltransferase 2	107	548	1004	996			Shell genes
group_1015		hypothetical protein	107	179	266	265			Cloud genes
group_1016		hypothetical protein	107	266	266	266
group_1022		hypothetical protein	107	614	965	959
murD		UDP-N-acetylmuramoylalanine--D-glutamate ligase	107	584	1349	1336
nanA_2		N-acetylneuraminate lyase	107	788	923	921
group_1045		hypothetical protein	107	95	95	95
group_1059		hypothetical protein	107	614	614	614
msbA		Lipid A export ATP-binding/permease protein MsbA	107	419	1661	1647
yicL		putative inner membrane transporter YicL	107	485	905	899
group_1079		hypothetical protein	107	704	704	704
add		Adenosine deaminase	107	995	995	995
ygaZ		Inner membrane protein YgaZ	107	635	692	691
group_1099		hypothetical protein	107	254	329	328
group_1148		hypothetical protein	107	215	461	453
hemE		Uroporphyrinogen decarboxylase	107	551	1034	1021
rimL		Ribosomal-protein-serine acetyltransferase	107	440	581	568
group_1330		hypothetical protein	107	335	335	335
cca		CCA-adding enzyme	107	1022	1202	1199
group_1332		hypothetical protein	107	572	593	592
group_1339		hypothetical protein	107	428	440	439
group_1342		putative metallo-hydrolase	107	629	629	629
hrcA		Heat-inducible transcription repressor HrcA	107	569	989	984
group_1352		putative AAA domain-containing protein	107	1025	1274	1269
secDF		Protein translocase subunit SecDF	107	467	2279	2260
ruvB_1		Holliday junction ATP-dependent DNA helicase RuvB	107	251	998	988
ackA		Acetate kinase	107	557	1202	1195
group_1367		hypothetical protein	107	239	284	283
betA		Oxygen-dependent choline dehydrogenase	107	1148	1694	1688
arcB_2		Ornithine carbamoyltransferase, catabolic	107	782	941	938
hisA		1-(5-phosphoribosyl)-5-[(5-phosphoribosylamino)methylideneamino] imidazole-4-carboxamide isomerase	107	704	704	704
group_1379		hypothetical protein	107	350	350	350
isdI		Heme oxygenase (staphylobilin-producing) 2	107	272	329	328
pip		Proline iminopeptidase	107	965	965	965
group_1384		N-acetylmuramoyl-L-alanine amidase domain-containing protein	107	1766	2075	2072
group_1387		hypothetical protein	107	749	1052	1048
group_1389		Urea transporter	107	839	899	898
ywaC		hypothetical protein	107	554	719	716
group_1399		hypothetical protein	107	347	428	427
yheH		putative multidrug resistance ABC transporter ATP-binding/permease protein YheH	107	1169	1778	1772
ldh_3		Leucine dehydrogenase	107	521	1079	1070
mnhD1		Na(+)/H(+) antiporter subunit D1	107	1151	1499	1495
mnhA1		Na(+)/H(+) antiporter subunit A1	107	596	2417	2399
rluD_2		hypothetical protein	107	599	854	851
group_1428		hypothetical protein	107	878	932	896
group_1429		hypothetical protein	107	284	410	380
menH_2		2-succinyl-6-hydroxy-2,4-cyclohexadiene-1-carboxylate synthase	107	404	791	787
rihC		Non-specific ribonucleoside hydrolase RihC	107	905	905	905
pdhA		Pyruvate dehydrogenase E1 component subunit alpha	107	527	1124	1118
group_1451		hypothetical protein	107	494	509	508
group_1456		Polyphenol oxidase	107	674	1487	857
rbsD_1		D-ribose pyranase	107	404	404	404
group_1465		putative protein	107	269	374	372
group_1468		hypothetical protein	107	734	887	885
polC		DNA polymerase III PolC-type	107	470	4307	4252
group_1476		hypothetical protein	107	641	641	641
gapA1		Glyceraldehyde-3-phosphate dehydrogenase 1	107	578	1007	1002
group_1511		hypothetical protein	107	524	671	667
comFA		ComF operon protein 1	107	1004	1286	1283
group_1514		DegV domain-containing protein	107	884	947	942
group_1515		hypothetical protein	107	503	1280	690
group_1521		hypothetical protein	107	281	281	281
yciC_1		Putative metal chaperone YciC	107	617	929	926
sle1_1		N-acetylmuramoyl-L-alanine amidase sle1	107	347	845	823
ilvE		putative branched-chain-amino-acid aminotransferase	107	281	1082	1073
group_1534		hypothetical protein	107	95	95	95
mdtD_1		Putative multidrug resistance protein MdtD	107	1271	1853	1846
ydjP		AB hydrolase superfamily protein YdjP	107	707	800	799
feoB		Fe(2+) transporter FeoB	107	494	1994	1979
ysdC_2		Putative aminopeptidase YsdC	107	893	1073	1071
paiA		Spermidine/spermine N(1)-acetyltransferase	107	518	518	518
group_1556		hypothetical protein	107	179	332	329
bicA		Bicarbonate transporter BicA	107	1121	1196	1195
group_1561		hypothetical protein	107	191	191	191
group_1562		hypothetical protein	107	353	707	703
group_1566		hypothetical protein	107	590	779	768
glkA		Glucokinase	107	776	863	862
galT		Galactose-1-phosphate uridylyltransferase	107	434	1499	1489
group_1571		hypothetical protein	107	470	767	764
group_1574		hypothetical protein	107	566	722	720
puuD		Gamma-glutamyl-gamma-aminobutyrate hydrolase PuuD	107	722	737	736
lip2		Lipase 2	107	1898	2054	2052
yokF		SPBc2 prophage-derived endonuclease YokF	107	830	1001	996
group_1578		hypothetical protein	107	662	914	911
btuD_4		Vitamin B12 import ATP-binding protein BtuD	107	641	935	932
rpmH		50S ribosomal protein L34	107	134	137	136
tdcB		L-threonine dehydratase catabolic TdcB	107	572	1040	1035
group_1606		hypothetical protein	107	101	101	101
agrB		Accessory gene regulator protein B	107	566	566	566
ogt		Methylated-DNA--protein-cysteine methyltransferase, constitutive	107	521	539	521
group_1616		hypothetical protein	107	419	728	725
ligA		DNA ligase	107	1712	2003	2000
ydaP		Putative thiamine pyrophosphate-containing protein YdaP	107	413	1745	1729
group_1642		hypothetical protein	107	1097	1097	1097
group_1643		hypothetical protein	107	449	608	604
ytpP		Thioredoxin-like protein YtpP	107	272	308	307
group_1651		putative protein	107	956	1256	1253
ribBA		Riboflavin biosynthesis protein RibBA	107	917	1181	1177
yvgN		Glyoxal reductase	107	458	836	832
metK		S-adenosylmethionine synthase	107	941	1199	1196
group_1664		hypothetical protein	107	611	776	774
group_1672		hypothetical protein	107	197	1190	1180
yhgF		Protein YhgF	107	575	2150	2135
acnA		Aconitate hydratase A	107	608	2705	2673
group_1684		hypothetical protein	107	428	428	428
hpr		HTH-type transcriptional regulator Hpr	107	404	530	528
mltF		Membrane-bound lytic murein transglycosylase F	107	1019	1460	1455
tmk		Thymidylate kinase	107	449	617	615
ispE		4-diphosphocytidyl-2-C-methyl-D-erythritol kinase	107	524	848	844
group_1712		hypothetical protein	107	257	1433	278
folP		Dihydropteroate synthase	107	329	803	794
lysS		Lysine--tRNA ligase	107	1286	1487	1485
emrY		putative multidrug resistance protein EmrY	107	698	1448	1440
group_1720		hypothetical protein	107	740	1184	1177
resA		Thiol-disulfide oxidoreductase ResA	107	365	515	513
gtf2		Glycosyltransferase-stabilizing protein Gtf2	107	1133	1331	1328
secY_2		Protein translocase subunit SecY	107	770	1223	1218
entC2		Enterotoxin type C-2	107	764	809	793
group_1959		hypothetical protein	107	1484	1598	1567
cinA		hypothetical protein	107	980	1229	1173
polX		DNA polymerase/3'-5' exonuclease PolX	107	1439	1712	1706
group_2014		hypothetical protein	107	806	824	823
msrB		Peptide methionine sulfoxide reductase MsrB	107	338	428	427
folA		Dihydrofolate reductase	107	353	479	477
birA		Bifunctional ligase/repressor BirA	107	275	971	964
aroA_1		3-phosphoshikimate 1-carboxyvinyltransferase	107	1136	1289	1287
aroC		Chorismate synthase	107	701	1169	1164
der_2		GTPase Der	107	557	1310	1302
srrB		Sensor protein SrrB	107	1541	1757	1754
group_2022		hypothetical protein	107	329	506	504
group_2023		hypothetical protein	107	590	755	753
proC		Pyrroline-5-carboxylate reductase	107	755	815	807
pdhC_1		Dihydrolipoyllysine-residue acetyltransferase component of pyruvate dehydrogenase complex	107	1274	1274	1274
cfiB		2-oxoglutarate carboxylase small subunit	107	1241	1355	1353
group_2027		hypothetical protein	107	224	296	224
gcvPB		putative glycine dehydrogenase (decarboxylating) subunit 2	107	521	1472	1463
gcvT		Aminomethyltransferase	107	356	1091	1084
group_2030		hypothetical protein	107	227	926	919
yqfL_1		Putative pyruvate, phosphate dikinase regulatory protein	107	347	827	822
ccpN		Transcriptional repressor CcpN	107	419	488	465
group_2035		hypothetical protein	107	650	695	650
grpE		Protein GrpE	107	614	641	638
comEA		ComE operon protein 1	107	491	668	666
tam		Trans-aconitate 2-methyltransferase	107	104	722	716
group_2039		hypothetical protein	107	413	584	582
yqeH		putative protein YqeH	107	461	1100	1094
mntH_1		Divalent metal cation transporter MntH	107	1088	1238	1236
accC		Biotin carboxylase	107	146	1370	1358
accB_2		Biotin carboxyl carrier protein of acetyl-CoA carboxylase	107	446	446	446
kipI_1		Kinase A inhibitor	107	734	734	734
group_2045		hypothetical protein	107	1223	1265	1264
mnmA		tRNA-specific 2-thiouridylase MnmA	107	272	1112	1104
iscS_1		Cysteine desulfurase IscS	107	608	1148	1142
group_2048		hypothetical protein	107	257	1013	1005
ruvA		Holliday junction ATP-dependent DNA helicase RuvA	107	419	599	597
obg		GTPase Obg	107	146	1292	1281
tag		DNA-3-methyladenine glycosylase 1	107	548	548	548
hemL1		Glutamate-1-semialdehyde 2,1-aminomutase 1	107	653	1286	1280
group_2053		hypothetical protein	107	677	719	677
polA		DNA polymerase I	107	2024	2627	2620
phoP		Alkaline phosphatase synthesis transcriptional regulatory protein PhoP	107	485	704	701
pyk		Pyruvate kinase	107	923	1760	1752
sppA		Putative signal peptide peptidase SppA	107	932	992	991
yfcA		putative membrane transporter protein YfcA	107	434	773	769
saeS		Histidine protein kinase SaeS	107	515	1034	1029
ulaA_1		Ascorbate-specific PTS system EIIC component	107	1319	1361	1360
group_2064		hypothetical protein	107	845	953	951
rihB		Pyrimidine-specific ribonucleoside hydrolase RihB	107	947	947	947
hisI		Histidine biosynthesis bifunctional protein HisIE	107	629	629	629
hisH		Imidazole glycerol phosphate synthase subunit HisH	107	575	575	575
hisB		Imidazoleglycerol-phosphate dehydratase	107	581	581	581
hisD		Histidinol dehydrogenase	107	1223	1259	1258
hisG		ATP phosphoribosyltransferase	107	614	614	614
dhaK		PTS-dependent dihydroxyacetone kinase, dihydroxyacetone-binding subunit DhaK	107	962	1037	962
gabD		Succinate-semialdehyde dehydrogenase [NADP(+)]	107	1388	1388	1388
queH		Epoxyqueuosine reductase QueH	107	614	728	710
group_2075		hypothetical protein	107	626	641	640
czcD		Cadmium, cobalt and zinc/H(+)-K(+) antiporter	107	875	944	943
ureB		Urease subunit beta	107	356	359	358
ureC		Urease subunit alpha	107	1334	1715	1711
dcd		dCTP deaminase	107	389	545	543
sarZ		HTH-type transcriptional regulator SarZ	107	356	449	448
group_2081		hypothetical protein	107	557	575	558
isaA		putative transglycosylase IsaA	107	707	713	707
group_2083		hypothetical protein	107	989	989	989
mdtD_2		Putative multidrug resistance protein MdtD	107	1181	1181	1181
group_2085		hypothetical protein	107	596	611	596
yhfK_2		putative sugar epimerase YhfK	107	599	659	658
cpdA		3',5'-cyclic adenosine monophosphate phosphodiesterase CpdA	107	821	821	821
group_2096		hypothetical protein	107	365	365	365
nfuA		Fe/S biogenesis protein NfuA	107	188	242	241
group_2098		hypothetical protein	107	329	338	334
group_2099		Protein	107	311	359	358
group_2100		Putative esterase	107	377	377	377
mnhB1		Na(+)/H(+) antiporter subunit B1	107	428	446	428
fmdA		Formamidase	107	1064	1190	1187
putC		1-pyrroline-5-carboxylate dehydrogenase 2	107	1508	1544	1543
argG		Argininosuccinate synthase	107	485	1202	1195
pgi		Glucose-6-phosphate isomerase	107	1052	1331	1328
spsB_2		Signal peptidase IB	107	518	518	518
group_2111		hypothetical protein	107	389	389	389
group_2112		hypothetical protein	107	377	377	377
dppE		Dipeptide-binding protein DppE	107	1628	1664	1663
group_2114		hypothetical protein	107	755	788	787
yjbK		Putative triphosphatase YjbK	107	581	581	581
manZ_2		PTS system mannose-specific EIID component	107	893	893	893
group_2117		Arylsulfatase	107	773	1487	1480
ktrB_1		Ktr system potassium uptake protein B	107	239	1304	1294
dltC		D-alanyl carrier protein	107	236	236	236
group_2120		hypothetical protein	107	218	218	218
group_2121		hypothetical protein	107	575	575	575
group_2128		hypothetical protein	107	332	338	334
purL		Phosphoribosylformylglycinamidine synthase subunit PurL	107	695	2189	2175
purM		Phosphoribosylformylglycinamidine cyclo-ligase	107	968	1031	1030
group_2131		hypothetical protein	107	131	131	131
rlmI		Ribosomal RNA large subunit methyltransferase I	107	590	1169	1163
ptsI		Phosphoenolpyruvate-protein phosphotransferase	107	1217	1721	1716
def_2		Peptide deformylase	107	533	551	550
group_2135		hypothetical protein	107	488	632	630
group_2136		hypothetical protein	107	272	272	272
potD		Spermidine/putrescine-binding periplasmic protein	107	503	1073	1067
group_2138		hypothetical protein	107	689	689	689
group_2139		hypothetical protein	107	185	185	185
typA		GTP-binding protein TypA/BipA	107	470	1850	1837
group_2141		hypothetical protein	107	203	203	203
group_2142		hypothetical protein	107	443	443	443
yfnB		Putative HAD-hydrolase YfnB	107	686	686	686
group_2144		hypothetical protein	107	293	293	293
murR_2		HTH-type transcriptional regulator MurR	107	809	827	826
lspA		Lipoprotein signal peptidase	107	278	485	483
pyrK		Dihydroorotate dehydrogenase B (NAD(+)), electron transfer subunit	107	188	764	758
pyrD		Dihydroorotate dehydrogenase B (NAD(+)), catalytic subunit	107	920	995	920
pyrF		Orotidine 5'-phosphate decarboxylase	107	653	704	703
rpoZ		DNA-directed RNA polymerase subunit omega	107	209	209	209
coaBC		Coenzyme A biosynthesis bifunctional protein CoaBC	107	1205	1304	1208
priA		Primosomal protein N'	107	815	2408	2393
rsmB		Ribosomal RNA small subunit methyltransferase B	107	1250	1301	1300
rlmN		putative dual-specificity RNA methyltransferase RlmN	107	575	1094	1089
prkC		Serine/threonine-protein kinase PrkC	107	683	2006	1993
rnc		Ribonuclease 3	107	572	731	729
rbgA		Ribosome biogenesis GTPase A	107	851	872	871
rnhB		Ribonuclease HII	107	785	854	788
topA		DNA topoisomerase 1	107	1946	2069	2067
pyrH		Uridylate kinase	107	494	722	719
nusA		Transcription termination/antitermination protein NusA	107	1121	1178	1177
group_2164		hypothetical protein	107	518	1274	1266
fabG_2		3-oxoacyl-[acyl-carrier-protein] reductase FabG	107	704	704	704
cadC		Cadmium resistance transcriptional regulatory protein CadC	107	380	380	380
ymdB		2',3'-cyclic-nucleotide 2'-phosphodiesterase	107	794	830	794
group_2168		hypothetical protein	107	536	866	862
group_2169		hypothetical protein	107	317	509	507
mccF		Microcin C7 self-immunity protein MccF	107	1028	1028	1028
glpK		Glycerol kinase	107	1328	1502	1500
hflX		GTPase HflX	107	1232	1232	1232
yihN		Inner membrane protein YihN	107	584	1292	1285
sufC		Vegetative protein 296	107	725	770	769
group_2209		hypothetical protein	107	833	860	859
group_2210		hypothetical protein	107	371	371	371
tpiA		Triosephosphate isomerase	107	761	833	761
group_2214		hypothetical protein	107	668	668	668
zupT		Zinc transporter ZupT	107	188	815	809
kipI_2		Kinase A inhibitor	107	683	683	683
queD		6-carboxy-5,6,7,8-tetrahydropterin synthase	107	431	431	431
fruA		PTS system fructose-specific EIIABC component	107	287	1898	1882
group_2220		hypothetical protein	107	179	251	185
group_2221		hypothetical protein	107	2165	2324	2322
tetA		Tetracycline resistance protein, class B	107	1166	1166	1166
group_2223		hypothetical protein	107	272	272	272
group_2224		hypothetical protein	107	395	710	707
group_2225		hypothetical protein	107	989	989	989
group_2226		hypothetical protein	107	575	683	681
group_2227		putative transcriptional regulatory protein	107	440	716	713
group_2228		hypothetical protein	107	959	959	959
gltX		Glutamate--tRNA ligase	107	1268	1454	1452
tadA_2		tRNA-specific adenosine deaminase	107	452	473	472
yhfT		putative acyl--CoA ligase YhfT	107	1283	1355	1347
group_2237		hypothetical protein	107	332	332	332
group_2238		hypothetical protein	107	506	605	595
ywiB		putative beta-barrel protein YwiB	107	416	416	416
group_2243		hypothetical protein	107	242	242	242
xerD_2		Tyrosine recombinase XerD	107	551	551	551
yfhA		putative siderophore transport system permease protein YfhA	107	842	998	996
iucA		N(2)-citryl-N(6)-acetyl-N(6)-hydroxylysine synthase	107	1556	1718	1716
tarA		N-acetylglucosaminyldiphosphoundecaprenol N-acetyl-beta-D-mannosaminyltransferase	107	821	821	821
group_2252		hypothetical protein	107	437	833	829
rocB		Protein RocB	107	1238	1598	1594
yycB_1		putative transporter YycB	107	1193	1262	1195
group_2255		hypothetical protein	107	296	464	462
group_2256		Ferredoxin--NADP reductase	107	1028	1190	1056
csbC		putative metabolite transport protein CsbC	107	1301	1343	1342
group_2258		hypothetical protein	107	953	953	953
tcaR		HTH-type transcriptional regulator TcaR	107	323	464	462
group_2260		hypothetical protein	107	542	608	607
group_2261		hypothetical protein	107	395	1031	1025
lcdH		L-carnitine dehydrogenase	107	410	476	475
yciC_3		Putative metal chaperone YciC	107	1205	1205	1205
gltS		Sodium/glutamate symporter	107	1211	1211	1211
mhqA_2		Putative ring-cleaving dioxygenase MhqA	107	416	830	826
group_2266		hypothetical protein	107	353	353	353
group_2267		hypothetical protein	107	242	242	242
group_2268		hypothetical protein	107	578	596	578
odh		Opine dehydrogenase	107	1019	1076	1075
group_2270		hypothetical protein	107	251	353	352
sarR		HTH-type transcriptional regulator SarR	107	347	347	347
sglT_2		Sodium/glucose cotransporter	107	1526	1559	1526
nanA_1		N-acetylneuraminate lyase	107	467	881	877
lacR_1		HTH-type transcriptional regulator LacR	107	1010	1031	1030
modA		Molybdate-binding protein ModA	107	773	773	773
group_2277		hypothetical protein	107	476	476	476
moaD		Molybdopterin synthase sulfur carrier subunit	107	233	233	233
group_2279		hypothetical protein	107	254	254	254
swrC		Swarming motility protein SwrC	107	2267	3152	3143
group_2286	oppD_1	Oligopeptide transport ATP-binding protein OppD	107	818	869	818
nikC		Nickel transport system permease protein NikC	107	731	863	861
dapF		Diaminopimelate epimerase	107	809	809	809
thiO		Glycine oxidase	107	974	1106	1104
nfrA		NADPH-dependent oxidoreductase	107	755	755	755
ahpF		NADH dehydrogenase	107	287	1523	1511
metI_1		D-methionine transport system permease protein MetI	107	368	659	656
metQ_3		putative D-methionine-binding lipoprotein MetQ	107	620	839	836
rpsR		30S ribosomal protein S18	107	101	242	240
rpsF		30S ribosomal protein S6	107	296	296	296
spo0J		Stage 0 sporulation protein J	107	824	950	946
metE		5-methyltetrahydropteroyltriglutamate--homocysteine methyltransferase	107	2039	2240	2238
recF		DNA replication and repair protein RecF	107	911	1115	1113
group_2302		hypothetical protein	107	911	989	974
group_2303		hypothetical protein	107	491	779	776
arcR		HTH-type transcriptional regulator ArcR	107	566	728	726
group_2307		hypothetical protein	107	872	872	872
yagU		Inner membrane protein YagU	107	413	500	499
group_2313		hypothetical protein	107	443	443	443
lacD_1		Tagatose 1,6-diphosphate aldolase	107	746	941	939
group_2318		hypothetical protein	107	329	524	522
azoR		FMN-dependent NADH-azoreductase	107	569	626	625
ywnA		hypothetical protein	107	422	422	422
ilvD		Dihydroxy-acid dehydratase	107	296	1688	1674
scrK		Fructokinase	107	944	944	944
group_2324		hypothetical protein	107	1361	1361	1361
groS		10 kDa chaperonin	107	287	287	287
ylmB		N-formyl-4-amino-5-aminomethyl-2-methylpyrimidine deformylase	107	1232	1232	1232
group_2327		hypothetical protein	107	824	824	824
gntT		High-affinity gluconate transporter	107	521	1361	1353
group_2329		hypothetical protein	107	497	557	556
group_2330		putative protein	107	1049	1049	1049
yjdJ_2		putative protein YjdJ	107	281	281	281
ppaC		putative manganese-dependent inorganic pyrophosphatase	107	923	968	923
group_2333		hypothetical protein	107	188	188	188
group_2335		hypothetical protein	107	527	542	541
murF_1		UDP-N-acetylmuramoyl-tripeptide--D-alanyl-D-alanine ligase	107	1115	1310	1308
group_2337		hypothetical protein	107	512	1337	1329
group_2338		hypothetical protein	107	479	521	520
group_2339		hypothetical protein	107	212	212	212
glpQ_2		Glycerophosphodiester phosphodiesterase	107	746	746	746
group_2341		hypothetical protein	107	458	458	458
acsA		Acetyl-coenzyme A synthetase	107	344	1709	1696
pepA_2		Glutamyl aminopeptidase	107	1067	1067	1067
group_2344		hypothetical protein	107	104	104	104
ribE		Riboflavin synthase	107	629	629	629
group_2346		hypothetical protein	107	431	431	431
crcB_2		Putative fluoride ion transporter CrcB	107	236	365	258
crcB_1		Putative fluoride ion transporter CrcB	107	347	347	347
menC		o-succinylbenzoate synthase	107	986	986	986
ulaF		L-ribulose-5-phosphate 4-epimerase UlaF	107	695	710	695
lutR_2		HTH-type transcriptional regulator LutR	107	344	704	700
group_2353		hypothetical protein	107	863	863	863
rpoE		putative DNA-directed RNA polymerase subunit delta	107	539	560	541
pyrG		CTP synthase	107	1322	1613	1610
group_2356		Single-stranded DNA-binding protein	107	356	398	374
thiM		Hydroxyethylthiazole kinase	107	593	803	801
copA		Copper-exporting P-type ATPase	107	992	2180	2168
alr1_1		Alanine racemase 1	107	851	1079	1076
group_2361		hypothetical protein	107	269	323	322
group_2362		hypothetical protein	107	221	1091	1082
group_2363		putative tautomerase.1	107	185	185	185
mscL		Large-conductance mechanosensitive channel	107	341	359	358
tkt		Transketolase	107	1751	1985	1982
group_2367		hypothetical protein	107	233	233	233
rpmG1		50S ribosomal protein L33 1	107	149	149	149
group_2370		hypothetical protein	107	563	587	586
group_2371		hypothetical protein	107	695	749	748
kdpB		Potassium-transporting ATPase ATP-binding subunit	107	1583	2024	2019
kdpE		Transcriptional regulatory protein KdpE	107	488	689	687
pnbA		Para-nitrobenzyl esterase	107	1247	1325	1324
group_2379		hypothetical protein	107	515	515	515
treP_1		PTS system trehalose-specific EIIBC component	107	1436	1436	1436
treA		Trehalose-6-phosphate hydrolase	107	1409	1631	1628
group_2383		hypothetical protein	107	1442	2924	2910
fieF		Ferrous-iron efflux pump FieF	107	878	884	882
ppk		Polyphosphate kinase	107	878	2168	2155
group_2394		hypothetical protein	107	248	248	248
hpt		Hypoxanthine-guanine phosphoribosyltransferase	107	524	539	538
group_2396		hypothetical protein	107	548	680	678
group_2397		hypothetical protein	107	1319	1967	1959
lacD_2		Tagatose 1,6-diphosphate aldolase	107	968	1046	968
rbsK		Ribokinase	107	887	887	887
rbsR		Ribose operon repressor	107	971	971	971
group_2401		hypothetical protein	107	947	947	947
yhhS		putative MFS-type transporter YhhS	107	1172	1172	1172
carA_2		Caffeate CoA-transferase	107	1385	1571	1569
caiA		Crotonobetainyl-CoA dehydrogenase	107	1178	1211	1210
hemH		Ferrochelatase	107	626	932	929
traP		Signal transduction protein TRAP	107	365	512	509
cdaR_2		CdaA regulatory protein CdaR	107	512	932	928
glmS		Glutamine--fructose-6-phosphate aminotransferase [isomerizing]	107	1679	1802	1800
hssS		Heme sensor protein HssS	107	1391	1439	1405
group_2598		hypothetical protein	107	1190	1202	1190
group_2645		Ferredoxin--NADP reductase	107	971	992	986
accB_1		Biotin carboxyl carrier protein of acetyl-CoA carboxylase	107	359	467	460
ulaC		Ascorbate-specific PTS system EIIA component	107	269	470	465
cadA		Cadmium-transporting ATPase	107	1007	2180	2163
lutR_1		HTH-type transcriptional regulator LutR	107	656	671	663
group_2866		hypothetical protein	107	893	899	893
nikB		Nickel transport system permease protein NikB	107	986	989	986
hisZ		ATP phosphoribosyltransferase regulatory subunit	107	809	818	809
lysP_1		Lysine-specific permease	107	521	1517	1498
group_2887		1,4-dihydroxy-2-naphthoyl-CoA hydrolase	107	407	467	463
gyrA		DNA gyrase subunit A	107	584	2639	2615
pcrB		Heptaprenylglyceryl phosphate synthase	107	248	692	684
miaA		tRNA dimethylallyltransferase	107	839	965	954
group_369		hypothetical protein	107	542	1184	1075
maa		Maltose O-acetyltransferase	107	248	410	260
rlmH		Ribosomal RNA large subunit methyltransferase H	107	479	479	479
group_416		hypothetical protein	107	209	572	539
yjbM		GTP pyrophosphokinase YjbM	107	521	3632	664
group_486		hypothetical protein	107	161	284	281
bioB		Biotin synthase	107	989	1565	994
group_495		hypothetical protein	107	338	512	339
group_506		hypothetical protein	107	701	728	727
cspA		Cold shock protein CspA	107	200	200	200
group_5563		hypothetical protein	107	302	302	302
rpsZ		30S ribosomal protein S14 type Z	107	185	185	185
group_5565		Hemolysin H1C	107	131	131	131
sufT		Fe-S protein maturation auxiliary factor SufT	107	308	308	308
atpE		ATP synthase subunit c	107	212	212	212
gcvH		Glycine cleavage system H protein	107	380	380	380
group_5569		putative N-acetyltransferase	107	449	449	449
nrdI		Protein NrdI	107	398	398	398
walR		Transcriptional regulatory protein WalR	107	731	731	731
rpmI		50S ribosomal protein L35	107	200	200	200
rpsO		30S ribosomal protein S15	107	269	269	269
ureG		Urease accessory protein UreG	107	611	611	611
veg		Protein Veg	107	266	266	266
group_5576		hypothetical protein	107	422	422	422
rpsN2		Alternate 30S ribosomal protein S14	107	269	269	269
tuf		Elongation factor Tu	107	1187	1187	1187
tarD		Glycerol-3-phosphate cytidylyltransferase	107	398	398	398
group_558		hypothetical protein	107	2420	2609	2607
mnhG1		Na(+)/H(+) antiporter subunit G1	107	356	356	356
rpmA		50S ribosomal protein L27	107	284	284	284
group_5582		hypothetical protein	107	89	89	89
group_5583		hypothetical protein	107	128	128	128
group_5584		hypothetical protein	107	335	335	335
rpsU		30S ribosomal protein S21	107	176	176	176
group_5586		hypothetical protein	107	443	443	443
group_5587		hypothetical protein	107	116	116	116
rpsD		30S ribosomal protein S4	107	602	602	602
cdd		Cytidine deaminase	107	407	407	407
mnhC1_2		Na(+)/H(+) antiporter subunit C1	107	347	347	347
yaaQ		putative protein YaaQ	107	329	329	329
acpP		Acyl carrier protein	107	233	233	233
group_5593		tRNA-Glu(ttc)	107	74	74	74
rplP		50S ribosomal protein L16	107	434	434	434
rplV		50S ribosomal protein L22	107	353	353	353
group_5596		hypothetical protein	107	596	596	596
group_5597		hypothetical protein	107	218	218	218
amhM		Ammonium/H(+) antiporter subunit AmhM	107	485	485	485
codY		GTP-sensing transcriptional pleiotropic repressor CodY	107	773	773	773
rpsE		30S ribosomal protein S5	107	500	500	500
cysK		Cysteine synthase	107	929	929	929
rpsS		30S ribosomal protein S19	107	278	278	278
rplGB		Ribosome-associated protein L7Ae-like protein	107	254	254	254
clpP		ATP-dependent Clp protease proteolytic subunit	107	587	587	587
rpsB		30S ribosomal protein S2	107	797	797	797
ftsL		Cell division protein FtsL	107	386	386	386
group_5607		hypothetical protein	107	200	200	200
rplQ		50S ribosomal protein L17	107	368	368	368
group_5609		hypothetical protein	107	275	275	275
group_5610		hypothetical protein	107	320	320	320
ureA		Urease subunit gamma	107	302	302	302
rplU		50S ribosomal protein L21	107	308	308	308
group_5613		hypothetical protein	107	173	173	173
group_5614		Ferredoxin	107	248	248	248
efp		Elongation factor P	107	557	557	557
rpmD		50S ribosomal protein L30	107	179	179	179
yajC		Sec translocon accessory complex subunit YajC	107	263	263	263
rpsQ		30S ribosomal protein S17	107	263	263	263
secG		putative protein-export membrane protein SecG	107	233	233	233
yodB		HTH-type transcriptional regulator YodB	107	329	329	329
secE		Protein translocase subunit SecE	107	179	179	179
rpmG2		50S ribosomal protein L33 2	107	149	149	149
hup		DNA-binding protein HU	107	272	272	272
rpmJ		50S ribosomal protein L36	107	113	113	113
group_5627		hypothetical protein	107	335	335	335
qoxD		Quinol oxidase subunit 4	107	290	290	290
group_5629		hypothetical protein	107	260	260	260
vraS		Sensor protein VraS	107	1043	1043	1043
dgkA		Undecaprenol kinase	107	347	347	347
ldh_1		L-lactate dehydrogenase	107	932	932	932
rsbU		Phosphoserine phosphatase RsbU	107	1004	1004	1004
group_5634		hypothetical protein	107	1304	1304	1304
ctsR		Transcriptional regulator CtsR	107	461	461	461
pepF1_2		Oligoendopeptidase F, plasmid	107	1808	1808	1808
group_5637		hypothetical protein	107	437	437	437
ald2		Alanine dehydrogenase 2	107	1121	1121	1121
rplS		50S ribosomal protein L19	107	350	353	350
moeA		Molybdopterin molybdenumtransferase	107	1259	1259	1259
group_5641		hypothetical protein	107	857	857	857
group_5642		hypothetical protein	107	1364	1364	1364
ispG		4-hydroxy-3-methylbut-2-en-1-yl diphosphate synthase (flavodoxin)	107	1106	1106	1106
tig		Trigger factor	107	1316	1316	1316
cynR		HTH-type transcriptional regulator CynR	107	929	929	929
lacC_2		Tagatose-6-phosphate kinase	107	938	938	938
gabR		HTH-type transcriptional regulatory protein GabR	107	1397	1409	1408
group_5650		hypothetical protein	107	1094	1094	1094
group_5651		hypothetical protein	107	923	923	923
sucD		Succinate--CoA ligase [ADP-forming] subunit alpha	107	905	905	905
dnaA		Chromosomal replication initiator protein DnaA	107	1343	1343	1343
group_5654		hypothetical protein	107	389	389	389
frdA		Fumarate reductase flavoprotein subunit	107	1766	1766	1766
brnQ		Branched-chain amino acid transport system 2 carrier protein	107	1346	1346	1346
group_5657		hypothetical protein	107	1247	1247	1247
divIB		Cell division protein DivIB	107	890	890	890
sepF		Cell division protein SepF	107	560	560	560
leuS		Leucine--tRNA ligase	107	2432	2432	2432
map_1		Methionine aminopeptidase	107	761	761	761
group_5662		putative ABC transporter permease	107	1064	1064	1064
rplF		50S ribosomal protein L6	107	536	536	536
comGC		ComG operon protein 3	107	323	323	323
luxA		Alkanal monooxygenase alpha chain	107	1052	1052	1052
rpsA		30S ribosomal protein S1	107	1184	1184	1184
hpf		Ribosome hibernation promotion factor	107	560	560	560
thrC		Threonine synthase	107	1064	1064	1064
putP		Sodium/proline symporter	107	1553	1553	1553
znuB		High-affinity zinc uptake system membrane protein ZnuB	107	887	887	887
patA_1		Putative N-acetyl-LL-diaminopimelate aminotransferase	107	1157	1157	1157
msrA1		Peptide methionine sulfoxide reductase MsrA 1	107	518	518	518
hrtA		Putative hemin import ATP-binding protein HrtA	107	689	689	689
group_5674		hypothetical protein	107	1313	1313	1313
pdhB		Pyruvate dehydrogenase E1 component subunit beta	107	977	977	977
aroB		3-dehydroquinate synthase	107	1073	1073	1073
argS		Arginine--tRNA ligase	107	1658	1658	1658
smpB		SsrA-binding protein	107	464	464	464
group_5679		hypothetical protein	107	716	716	716
vraR		Response regulator protein VraR	107	629	629	629
aaeA		p-hydroxybenzoic acid efflux pump subunit AaeA	107	647	647	647
rclA		putative pyridine nucleotide-disulfide oxidoreductase RclA	107	1325	1325	1325
deoB		Phosphopentomutase	107	1178	1178	1178
ecfT_1		Energy-coupling factor transporter transmembrane protein EcfT	107	803	803	803
mccB		Cystathionine gamma-lyase	107	1142	1142	1142
group_5686		hypothetical protein	107	515	515	515
bepA		Beta-barrel assembly-enhancing protease	107	1241	1241	1241
rnmV_1		Ribonuclease M5	107	395	395	395
group_5691		hypothetical protein	107	539	539	539
pnp_1		Polyribonucleotide nucleotidyltransferase	107	2093	2093	2093
group_5693		hypothetical protein	107	440	440	440
fabI		Enoyl-[acyl-carrier-protein] reductase [NADPH] FabI	107	767	767	767
yojF		putative protein YojF	107	368	368	368
dapH_2		2,3,4,5-tetrahydropyridine-2,6-dicarboxylate N-acetyltransferase	107	485	485	485
pepT_2		Peptidase T	107	1223	1223	1223
plsC		1-acyl-sn-glycerol-3-phosphate acyltransferase	107	617	617	617
mgtE		Magnesium transporter MgtE	107	1385	1385	1385
group_5700		Putative aldehyde dehydrogenase	107	1433	1433	1433
group_5701		Putative heme-dependent peroxidase	107	755	755	755
rsbV		Anti-sigma-B factor antagonist	107	326	326	326
metP		Methionine import system permease protein MetP	107	695	695	695
pta		Phosphate acetyltransferase	107	989	989	989
yfiY		putative siderophore-binding lipoprotein YfiY	107	983	983	983
dnaB		Replication initiation and membrane attachment protein	107	1373	1373	1373
luxS		S-ribosylhomocysteine lyase	107	470	470	470
bfmBAA		2-oxoisovalerate dehydrogenase subunit alpha	107	998	998	998
mazF		Endoribonuclease MazF	107	353	353	353
deoC1		Deoxyribose-phosphate aldolase 1	107	662	662	662
pcm		Protein-L-isoaspartate O-methyltransferase	107	644	644	644
uvrC		UvrABC system protein C	107	1787	1787	1787
group_5713		hypothetical protein	107	782	782	782
group_5714	metQ_2	Methionine-binding lipoprotein MetQ	107	821	821	821
ala		Alanine dehydrogenase	107	1010	1010	1010
qoxA		putative quinol oxidase subunit 2	107	1100	1100	1100
group_5717		hypothetical protein	107	416	416	416
oppB		Oligopeptide transport system permease protein OppB	107	926	926	926
chrR		Quinone reductase	107	557	557	557
group_5720		hypothetical protein	107	2093	2093	2093
fadM		Proline dehydrogenase 1	107	986	986	986
group_5722		hypothetical protein	107	512	512	512
ychF		Ribosome-binding ATPase YchF	107	1097	1097	1097
lgt		Prolipoprotein diacylglyceryl transferase	107	836	836	836
trmD		tRNA (guanine-N(1)-)-methyltransferase	107	731	731	731
glpD		Aerobic glycerol-3-phosphate dehydrogenase	107	1670	1670	1670
group_5727		Putative TrmH family tRNA/rRNA methyltransferase	107	746	746	746
ilvC		Ketol-acid reductoisomerase (NADP(+))	107	1004	1004	1004
cmtB		Mannitol-specific cryptic phosphotransferase enzyme IIA component	107	449	449	449
ftsW		putative peptidoglycan glycosyltransferase FtsW	107	1232	1241	1232
dnaI		Primosomal protein DnaI	107	923	923	923
group_5732		hypothetical protein	107	623	623	623
saeR		Response regulator SaeR	107	686	686	686
trpS		Tryptophan--tRNA ligase	107	989	989	989
nupG		Purine nucleoside transport protein NupG	107	1226	1226	1226
moaA		GTP 3',8-cyclase	107	1022	1022	1022
bsaA		Glutathione peroxidase BsaA	107	473	473	473
atl_3		Bifunctional autolysin	107	863	863	863
gph_1		Phosphoglycolate phosphatase	107	527	527	527
group_5740		hypothetical protein	107	755	755	755
ftsH		ATP-dependent zinc metalloprotease FtsH	107	2114	2114	2114
guaB_1		Inosine-5'-monophosphate dehydrogenase	107	1295	1295	1295
yxeP_3		N-acetyldiaminopimelate deacetylase	107	1187	1187	1187
ezrA		Septation ring formation regulator EzrA	107	1700	1700	1700
group_5745		hypothetical protein	107	977	977	977
dxr		1-deoxy-D-xylulose 5-phosphate reductoisomerase	107	1133	1133	1133
group_5747		hypothetical protein	107	902	902	902
fabZ		3-hydroxyacyl-[acyl-carrier-protein] dehydratase FabZ	107	443	443	443
fepC		Ferric enterobactin transport ATP-binding protein FepC	107	803	803	803
rplN		50S ribosomal protein L14	107	368	368	368
recA		Protein RecA	107	1043	1043	1043
group_5752		hypothetical protein	107	1529	1529	1529
group_5753		hypothetical protein	107	302	302	302
purB		Adenylosuccinate lyase	107	1295	1295	1295
msrA2		Peptide methionine sulfoxide reductase MsrA 2	107	524	524	524
artM		Arginine transport ATP-binding protein ArtM	107	725	725	725
nagB_1		Glucosamine-6-phosphate deaminase	107	734	734	734
clpX		ATP-dependent Clp protease ATP-binding subunit ClpX	107	1262	1262	1262
lukEv		Leucotoxin LukEv	107	932	932	932
sorB		PTS system sorbose-specific EIIB component	107	479	479	479
murC		UDP-N-acetylmuramate--L-alanine ligase	107	1313	1313	1313
ecsA		ABC-type transporter ATP-binding protein EcsA	107	737	737	737
yghA		putative oxidoreductase YghA	107	881	881	881
pckA		Phosphoenolpyruvate carboxykinase (ATP)	107	1580	1580	1580
ftsK		DNA translocase FtsK	107	2363	2363	2363
group_5766		hypothetical protein	107	518	518	518
uvrA_1		UvrABC system protein A	107	2843	2843	2843
frdB		Fumarate reductase iron-sulfur subunit	107	815	815	815
groL		60 kDa chaperonin	107	1619	1619	1619
fetB		putative iron export permease protein FetB	107	764	764	764
btuD_6		Vitamin B12 import ATP-binding protein BtuD	107	875	875	875
group_5772		putative epimerase/dehydratase	107	962	962	962
rpsJ		30S ribosomal protein S10	107	308	308	308
rpoB		DNA-directed RNA polymerase subunit beta	107	3554	3554	3554
rplA		50S ribosomal protein L1	107	695	695	695
group_5776		hypothetical protein	107	479	479	479
atpB		ATP synthase subunit a	107	722	722	722
dck		Deoxyadenosine/deoxycytidine kinase	107	665	665	665
asnS		Asparagine--tRNA ligase	107	1292	1292	1292
rplJ		50S ribosomal protein L10	107	500	500	500
oppF_1		Oligopeptide transport ATP-binding protein OppF	107	941	941	941
group_5782		hypothetical protein	107	398	398	398
pbpB		Penicillin-binding protein 2B	107	2099	2099	2099
gyrB		DNA gyrase subunit B	107	1922	1922	1922
group_5785		hypothetical protein	107	311	311	311
sodA		Superoxide dismutase [Mn/Fe]	107	599	599	599
tal		Transaldolase	107	710	710	710
serS		Serine--tRNA ligase	107	1280	1280	1280
group_5789		hypothetical protein	107	458	458	458
yheI		putative multidrug resistance ABC transporter ATP-binding/permease protein YheI	107	1790	1799	1793
hslU		ATP-dependent protease ATPase subunit HslU	107	1409	1409	1409
group_5792		hypothetical protein	107	1004	1004	1004
lepA		Elongation factor 4	107	1823	1823	1823
guaC		GMP reductase	107	977	977	977
group_5795		hypothetical protein	107	905	905	905
pgk		Phosphoglycerate kinase	107	1190	1190	1190
group_5799		hypothetical protein	107	905	908	907
mntA		Manganese-binding lipoprotein MntA	107	920	920	920
group_5802		hypothetical protein	107	1058	1058	1058
rplD		50S ribosomal protein L4	107	623	623	623
cshB		DEAD-box ATP-dependent RNA helicase CshB	107	1334	1346	1334
rimM		Ribosome maturation factor RimM	107	503	503	503
group_5806		hypothetical protein	107	332	332	332
yjbI		Group 2 truncated hemoglobin YjbI	107	371	371	371
dnaN		Beta sliding clamp	107	1130	1130	1130
thyA		Thymidylate synthase	107	953	953	953
glnR		HTH-type transcriptional regulator GlnR	107	368	368	368
perR		Peroxide-responsive repressor PerR	107	458	458	458
group_5812		hypothetical protein	107	617	617	617
ffh		Signal recognition particle protein	107	1367	1367	1367
group_5814		hypothetical protein	107	602	602	602
group_5815		hypothetical protein	107	569	569	569
group_5816		hypothetical protein	107	998	998	998
group_5817		hypothetical protein	107	728	728	728
ipdC		Indole-3-pyruvate decarboxylase	107	1646	1646	1646
sapF		Putrescine export system ATP-binding protein SapF	107	740	740	740
group_5820		hypothetical protein	107	920	920	920
plsY		Glycerol-3-phosphate acyltransferase	107	581	581	581
group_5824		hypothetical protein	107	542	542	542
group_5825		hypothetical protein	107	611	611	611
group_5826		hypothetical protein	107	305	305	305
group_5827		hypothetical protein	107	407	407	407
purD		Phosphoribosylamine--glycine ligase	107	1253	1253	1253
sucC		Succinate--CoA ligase [ADP-forming] subunit beta	107	1163	1166	1165
mrnC		Mini-ribonuclease 3	107	401	401	401
group_5831		hypothetical protein	107	701	701	701
mnhC1_1		Na(+)/H(+) antiporter subunit C1	107	344	344	344
secA_1		Protein translocase subunit SecA	107	2528	2528	2528
alaS		Alanine--tRNA ligase	107	2630	2630	2630
mntR		Transcriptional regulator MntR	107	647	647	647
rpsL		30S ribosomal protein S12	107	413	413	413
group_5838		hypothetical protein	107	938	938	938
mqo2		putative malate:quinone oxidoreductase 2	107	1493	1493	1493
aldC_2		Alpha-acetolactate decarboxylase	107	686	686	686
dapA		4-hydroxy-tetrahydrodipicolinate synthase	107	878	878	878
group_5842		hypothetical protein	107	317	317	317
dapB		4-hydroxy-tetrahydrodipicolinate reductase	107	722	722	722
yrrB		TPR repeat-containing protein YrrB	107	674	674	674
group_5845		hypothetical protein	107	677	677	677
ectT		Ectoine/hydroxyectoine transporter	107	1592	1592	1592
group_5847		Putative phosphoesterase	107	506	506	506
recX		Regulatory protein RecX	107	803	803	803
group_5849		hypothetical protein	107	638	638	638
dnaC		Replicative DNA helicase	107	1397	1400	1399
purQ		Phosphoribosylformylglycinamidine synthase subunit PurQ	107	671	671	671
group_5852		Nucleoid-associated protein	107	320	320	320
carA_1		Carbamoyl-phosphate synthase small chain	107	1100	1100	1100
mhqR		HTH-type transcriptional regulator MhqR	107	425	425	425
gtf1_3		Glycosyltransferase Gtf1	107	1508	1508	1508
mutY		Adenine DNA glycosylase	107	1046	1046	1046
gppA		Guanosine-5'-triphosphate,3'-diphosphate pyrophosphatase	107	1526	1526	1526
yhfP		Putative quinone oxidoreductase YhfP	107	995	995	995
panE		2-dehydropantoate 2-reductase	107	935	935	935
group_5860		hypothetical protein	107	1010	1010	1010
argR_1		Arginine repressor	107	452	452	452
ythB		Putative cytochrome bd menaquinol oxidase subunit II	107	1022	1022	1022
glmM		Phosphoglucosamine mutase	107	1355	1355	1355
murA1		UDP-N-acetylglucosamine 1-carboxyvinyltransferase 1	107	1265	1265	1265
nudF		ADP-ribose pyrophosphatase	107	542	542	542
hisS		Histidine--tRNA ligase	107	1271	1271	1271
ktrB_2		Ktr system potassium uptake protein B	107	1304	1304	1304
icd		Isocitrate dehydrogenase [NADP]	107	1262	1262	1262
sigB		RNA polymerase sigma-B factor	107	770	770	770
mutS2		Endonuclease MutS2	107	2348	2348	2348
ftnA		Bacterial non-heme ferritin	107	503	503	503
parC		DNA topoisomerase 4 subunit A	107	2411	2417	2411
dat		D-alanine aminotransferase	107	848	848	848
btuD_2		Vitamin B12 import ATP-binding protein BtuD	107	959	959	959
cdr		Coenzyme A disulfide reductase	107	1325	1325	1325
yfmC		Fe(3+)-citrate-binding protein YfmC	107	989	989	989
citZ		Citrate synthase 2	107	1118	1118	1118
bshA		N-acetyl-alpha-D-glucosaminyl L-malate synthase	107	1124	1124	1124
cdaR_1		Carbohydrate diacid regulator	107	1130	1130	1130
ydbP		Thioredoxin-like protein YdbP	107	320	320	320
rho		Transcription termination factor Rho	107	1313	1313	1313
mgsR		Regulatory protein MgsR	107	356	356	356
rpoC		DNA-directed RNA polymerase subunit beta'	107	3620	3620	3620
gapA2		Glyceraldehyde-3-phosphate dehydrogenase 2	107	1016	1016	1016
ltaS		Lipoteichoic acid synthase	107	1937	1937	1937
gatC		Aspartyl/glutamyl-tRNA(Asn/Gln) amidotransferase subunit C	107	302	302	302
csd		putative cysteine desulfurase	107	1241	1241	1241
nirQ		Denitrification regulatory protein NirQ	107	797	797	797
folB		Dihydroneopterin aldolase	107	371	371	371
group_5890		hypothetical protein	107	698	698	698
ctaA		Heme A synthase	107	914	914	914
mqo1		putative malate:quinone oxidoreductase 1	107	1505	1505	1505
group_5893		hypothetical protein	107	335	335	335
dnaK		Chaperone protein DnaK	107	1832	1832	1832
hprK		HPr kinase/phosphorylase	107	941	941	941
gsiC		Glutathione transport system permease protein GsiC	107	932	932	932
group_5897		hypothetical protein	107	1361	1361	1361
yfhH		putative protein YfhH	107	314	314	314
rlmG		Ribosomal RNA large subunit methyltransferase G	107	608	608	608
ung		Uracil-DNA glycosylase	107	668	668	668
yxeP_2		putative hydrolase YxeP	107	1136	1136	1136
ybiT		putative ABC transporter ATP-binding protein YbiT	107	1610	1610	1610
purR		Pur operon repressor	107	821	821	821
group_5904		hypothetical protein	107	320	320	320
nnrD		ADP-dependent (S)-NAD(P)H-hydrate dehydratase	107	815	815	815
betL		Glycine betaine transporter BetL	107	1625	1625	1625
aroA_2		Protein AroA(G)	107	1094	1094	1094
group_5908		hypothetical protein	107	350	350	350
group_5909		Putative TrmH family tRNA/rRNA methyltransferase	107	749	749	749
lipA		Lipoyl synthase	107	917	917	917
group_5911		hypothetical protein	107	1763	1763	1763
argH		Argininosuccinate lyase	107	1391	1391	1391
aldA		Putative aldehyde dehydrogenase AldA	107	1490	1490	1490
lytR_1		Sensory transduction protein LytR	107	734	734	734
murI		Glutamate racemase	107	797	797	797
der_1		GTPase Der	107	3455	3455	3455
gpsA		Glycerol-3-phosphate dehydrogenase [NAD(P)+]	107	998	998	998
group_5918		hypothetical protein	107	611	611	611
ruvB_2		Holliday junction ATP-dependent DNA helicase RuvB	107	1700	1703	1702
rplX		50S ribosomal protein L24	107	314	314	314
ybaK		Cys-tRNA(Pro)/Cys-tRNA(Cys) deacylase YbaK	107	479	479	479
adh		Alcohol dehydrogenase	107	1043	1043	1043
group_5923		putative protein	107	512	512	512
infC		Translation initiation factor IF-3	107	533	533	533
nikA		Nickel-binding periplasmic protein	107	1598	1598	1598
era		GTPase Era	107	896	896	896
mgrA		HTH-type transcriptional regulator MgrA	107	437	437	437
purA		Adenylosuccinate synthetase	107	1283	1283	1283
yvoA		HTH-type transcriptional repressor YvoA	107	710	710	710
ansZ		L-asparaginase 2	107	968	968	968
ypjD		putative protein YpjD	107	323	323	323
sdhB_2		L-serine dehydratase, beta chain	107	677	677	677
group_5935		hypothetical protein	107	1439	1439	1439
rplL		50S ribosomal protein L7/L12	107	365	365	365
ilvB		Acetolactate synthase large subunit	107	1754	1754	1754
trxB		Thioredoxin reductase	107	932	932	932
dnaD		DNA replication protein DnaD	107	692	692	692
sigA		RNA polymerase sigma factor SigA	107	1109	1109	1109
group_5941		hypothetical protein	107	413	413	413
dcuA		Anaerobic C4-dicarboxylate transporter DcuA	107	1307	1307	1307
rny		Ribonuclease Y	107	1559	1559	1559
pbuG		Guanine/hypoxanthine permease PbuG	107	1334	1334	1334
group_5945		hypothetical protein	107	1355	1355	1355
tarB		Teichoic acid glycerol-phosphate primase	107	1088	1088	1088
group_5947		hypothetical protein	107	389	389	389
gdpP		Cyclic-di-AMP phosphodiesterase GdpP	107	1967	1967	1967
rutB		Peroxyureidoacrylate/ureidoacrylate amidohydrolase RutB	107	551	551	551
rpsM		30S ribosomal protein S13	107	365	365	365
carB		Carbamoyl-phosphate synthase large chain	107	3173	3173	3173
arlR		Response regulator ArlR	107	677	677	677
gcvPA		putative glycine dehydrogenase (decarboxylating) subunit 1	107	1349	1349	1349
purC		Phosphoribosylaminoimidazole-succinocarboxamide synthase	107	701	701	701
radA		DNA repair protein RadA	107	1370	1370	1370
group_5963		hypothetical protein	107	791	791	791
uppP		Undecaprenyl-diphosphatase	107	854	854	854
mccA		O-acetylserine dependent cystathionine beta-synthase	107	908	908	908
glcU		Glucose uptake protein GlcU	107	881	881	881
group_5967		hypothetical protein	107	530	530	530
group_5968		3-hexulose-6-phosphate synthase	107	638	638	638
gatB		Aspartyl/glutamyl-tRNA(Asn/Gln) amidotransferase subunit B	107	1427	1427	1427
group_5970		hypothetical protein	107	698	698	698
atpD		ATP synthase subunit beta	107	1412	1412	1412
trxA		Thioredoxin	107	314	314	314
group_5973		hypothetical protein	107	527	527	527
yclM		Aspartokinase 3	107	1352	1352	1352
nucH		Thermonuclease	107	506	506	506
rplY		50S ribosomal protein L25	107	650	650	650
macB_2		Macrolide export ATP-binding/permease protein MacB	107	1175	1175	1175
coaE		Dephospho-CoA kinase	107	623	623	623
glyA		Serine hydroxymethyltransferase	107	1238	1238	1238
mrpB		Na(+)/H(+) antiporter subunit B	107	425	425	425
group_5985		hypothetical protein	107	1337	1337	1337
group_5986		hypothetical protein	107	317	317	317
ssuB_1		Aliphatic sulfonates import ATP-binding protein SsuB	107	704	704	704
pepT_1		Peptidase T	107	1115	1115	1115
group_5989		hypothetical protein	107	347	347	347
clpB		Chaperone protein ClpB	107	2621	2621	2621
group_5991		hypothetical protein	107	635	635	635
recQ_2		ATP-dependent DNA helicase RecQ	107	1781	1781	1781
ghrB_1		Glyoxylate/hydroxypyruvate reductase B	107	965	965	965
mnhE1		Na(+)/H(+) antiporter subunit E1	107	479	479	479
pdxK		Pyridoxine kinase	107	830	830	830
dagK		Diacylglycerol kinase	107	932	932	932
ribF		Riboflavin biosynthesis protein RibF	107	971	971	971
lysP_2		Lysine-specific permease	107	1451	1451	1451
hemC		Porphobilinogen deaminase	107	929	929	929
yitU		5-amino-6-(5-phospho-D-ribitylamino)uracil phosphatase YitU	107	824	824	824
rsmE		Ribosomal RNA small subunit methyltransferase E	107	752	752	752
pheS		Phenylalanine--tRNA ligase alpha subunit	107	1070	1070	1070
nadD		putative nicotinate-nucleotide adenylyltransferase	107	581	581	581
dgk		Deoxyguanosine kinase	107	623	623	623
xseA		Exodeoxyribonuclease 7 large subunit	107	1346	1346	1346
vldH		Validoxylamine A 7'-phosphate phosphatase	107	641	644	643
cggR		Central glycolytic genes regulator	107	1037	1037	1037
group_6008		hypothetical protein	107	323	323	323
group_6009		hypothetical protein	107	395	395	395
btuD_1		Vitamin B12 import ATP-binding protein BtuD	107	770	770	770
group_6011		hypothetical protein	107	401	401	401
prmA		Ribosomal protein L11 methyltransferase	107	932	932	932
group_6013		hypothetical protein	107	1334	1334	1334
hemA		Glutamyl-tRNA reductase	107	1340	1343	1340
group_6015		hypothetical protein	107	464	464	464
group_6016		Putative pyridoxal phosphate-dependent acyltransferase	107	1208	1208	1208
yabJ		2-iminobutanoate/2-iminopropanoate deaminase	107	380	380	380
group_6022		hypothetical protein	107	617	617	617
group_6023		hypothetical protein	107	620	620	620
sdpR		Transcriptional repressor SdpR	107	320	320	320
group_6025		putative uridylyltransferase	107	1190	1190	1190
lacG		6-phospho-beta-galactosidase	107	1406	1406	1406
recQ_1		ATP-dependent DNA helicase RecQ	107	1376	1385	1376
ydaG		General stress protein 26	107	431	431	431
serA		D-3-phosphoglycerate dehydrogenase	107	1589	1595	1594
metQ_2		Methionine-binding lipoprotein MetQ	107	818	818	818
group_6031		hypothetical protein	107	467	467	467
lrgA		Antiholin-like protein LrgA	107	434	434	434
fapR		Transcription factor FapR	107	587	587	587
ghrB_2		Glyoxylate/hydroxypyruvate reductase B	107	950	950	950
rplI		50S ribosomal protein L9	107	446	446	446
group_6036		hypothetical protein	107	563	563	563
arg		Arginase	107	905	905	905
yycB_2		putative transporter YycB	107	1178	1178	1178
rot		HTH-type transcriptional regulator rot	107	410	410	410
group_6040		hypothetical protein	107	1067	1070	1069
queA		S-adenosylmethionine:tRNA ribosyltransferase-isomerase	107	1025	1025	1025
rplE		50S ribosomal protein L5	107	539	539	539
mrcA		Penicillin-binding protein 1A	107	899	899	899
mcsB		Protein-arginine kinase	107	1004	1004	1004
group_6045		hypothetical protein	107	1205	1205	1205
tcyP		L-cystine uptake protein TcyP	107	1391	1391	1391
group_6047		hypothetical protein	107	515	515	515
group_6048		Delta(1)-pyrroline-2-carboxylate reductase	107	953	953	953
mnmE		tRNA modification GTPase MnmE	107	1382	1382	1382
rsbW		Serine-protein kinase RsbW	107	479	479	479
argP		HTH-type transcriptional regulator ArgP	107	869	869	869
iscS_2		Cysteine desulfurase IscS	107	1136	1136	1136
acuA		Acetoin utilization protein AcuA	107	632	632	632
group_6056		hypothetical protein	107	1298	1298	1298
group_6057		hypothetical protein	107	812	812	812
atpA		ATP synthase subunit alpha	107	1511	1511	1511
ppdK		Pyruvate, phosphate dikinase	107	2624	2624	2624
hutG		Formimidoylglutamase	107	929	929	929
dps		General stress protein 20U	107	446	446	446
yidA		Putative phosphatase	107	803	803	803
upp		Uracil phosphoribosyltransferase	107	629	629	629
ywlC		Threonylcarbamoyl-AMP synthase	107	1052	1052	1052
hisF		Imidazole glycerol phosphate synthase subunit HisF	107	764	764	764
manZ_1		PTS system mannose-specific EIID component	107	884	884	884
abgB		p-aminobenzoyl-glutamate hydrolase subunit B	107	1181	1181	1181
sbcD		Nuclease SbcCD subunit D	107	1121	1121	1121
dltA		D-alanine--D-alanyl carrier protein ligase	107	1454	1454	1454
hutU		Urocanate hydratase	107	1667	1667	1667
group_6077		hypothetical protein	107	686	686	686
thiI		putative tRNA sulfurtransferase	107	1220	1220	1220
ahpC		Alkyl hydroperoxide reductase C	107	569	569	569
prfA		Peptide chain release factor 1	107	1076	1076	1076
group_6081		hypothetical protein	107	1217	1217	1217
csbB		Putative glycosyltransferase CsbB	107	980	980	980
yifK		putative transport protein YifK	107	1388	1391	1388
truB		tRNA pseudouridine synthase B	107	917	917	917
menF		Isochorismate synthase MenF	107	1148	1148	1148
group_6086		hypothetical protein	107	467	467	467
mecA		Adapter protein MecA 1	107	698	698	698
fabG_1		3-oxoacyl-[acyl-carrier-protein] reductase FabG	107	737	737	737
cshA		DEAD-box ATP-dependent RNA helicase CshA	107	1487	1487	1487
group_6090		hypothetical protein	107	1202	1202	1202
ytkD		Putative 8-oxo-dGTP diphosphatase YtkD	107	470	470	470
nanE		Putative N-acetylmannosamine-6-phosphate 2-epimerase	107	674	674	674
dnaJ		Chaperone protein DnaJ	107	1133	1133	1133
feuB		Iron-uptake system permease protein FeuB	107	1004	1004	1004
engB		putative GTP-binding protein EngB	107	596	596	596
salA		Iron-sulfur cluster carrier protein	107	1064	1064	1064
leuD		3-isopropylmalate dehydratase small subunit	107	572	572	572
rbfA		Ribosome-binding factor A	107	344	344	344
yfiC		tRNA1(Val) (adenine(37)-N6)-methyltransferase	107	725	725	725
group_6100		hypothetical protein	107	416	416	416
gpmI		2,3-bisphosphoglycerate-independent phosphoglycerate mutase	107	1517	1517	1517
yabA		Initiation-control protein YabA	107	365	365	365
cysS		Cysteine--tRNA ligase	107	1400	1400	1400
dtd3		D-aminoacyl-tRNA deacylase	107	767	767	767
menA		1,4-dihydroxy-2-naphthoate octaprenyltransferase	107	938	938	938
aes		Acetyl esterase	107	1025	1025	1025
pepF1_1		Oligoendopeptidase F, plasmid	107	1799	1799	1799
mscS		Small-conductance mechanosensitive channel	107	890	890	890
group_6109		hypothetical protein	107	899	899	899
rnr		Ribonuclease R	107	2357	2357	2357
mggB		Mannosylglucosyl-3-phosphoglycerate phosphatase	107	1319	1319	1319
rplM		50S ribosomal protein L13	107	437	437	437
bceB		Bacitracin export permease protein BceB	107	1898	1898	1898
graS		Sensor histidine kinase GraS	107	1022	1022	1022
hlb		Phospholipase C	107	989	992	991
lacR_2		Lactose phosphotransferase system repressor	107	752	752	752
pnp_2		Polyribonucleotide nucleotidyltransferase	107	377	377	377
pyrP		Uracil permease	107	1292	1292	1292
group_6119		putative protein	107	374	374	374
group_6120		NADH dehydrogenase-like protein	107	1202	1202	1202
group_6121		hypothetical protein	107	1370	1370	1370
arcB_1		Ornithine carbamoyltransferase, catabolic	107	1007	1007	1007
sdhA_2		L-serine dehydratase, alpha chain	107	899	899	899
nrnA		Bifunctional oligoribonuclease and PAP phosphatase NrnA	107	932	932	932
group_6125		Lipoate--protein ligase 1	107	992	992	992
zwf		Glucose-6-phosphate 1-dehydrogenase	107	1484	1484	1484
bcp		Putative peroxiredoxin bcp	107	455	458	457
group_6128		hypothetical protein	107	362	362	362
hemL2		Glutamate-1-semialdehyde 2,1-aminomutase 2	107	1286	1286	1286
purF		Amidophosphoribosyltransferase	107	1421	1421	1421
nrdF		Ribonucleoside-diphosphate reductase subunit beta	107	962	962	962
pncB		Nicotinate phosphoribosyltransferase	107	1475	1475	1475
pflA		Pyruvate formate-lyase-activating enzyme	107	761	761	761
rpiA		Ribose-5-phosphate isomerase A	107	695	695	695
hslO		33 kDa chaperonin	107	884	884	884
addA		ATP-dependent helicase/nuclease subunit A	107	3644	3644	3644
group_6137		hypothetical protein	107	1190	1190	1190
mnmG		tRNA uridine 5-carboxymethylaminomethyl modification enzyme MnmG	107	1874	1874	1874
mtnN		5'-methylthioadenosine/S-adenosylhomocysteine nucleosidase	107	686	686	686
group_6140		NAD-dependent malic enzyme	107	1232	1232	1232
melB		Melibiose carrier protein	107	1379	1379	1379
ftsA		Cell division protein FtsA	107	1400	1400	1400
prfC		Peptide chain release factor 3	107	1562	1562	1562
recU		Holliday junction resolvase RecU	107	626	626	626
group_6145		hypothetical protein	107	524	524	524
hel		Lipoprotein E	107	905	905	905
bceA		Bacitracin export ATP-binding protein BceA	107	761	761	761
rsmH_2		Ribosomal RNA small subunit methyltransferase H	107	935	935	935
orr		Ornithine racemase	107	1076	1076	1076
rplC		50S ribosomal protein L3	107	659	659	659
ftsY		Signal recognition particle receptor FtsY	107	1199	1199	1199
lexA_1		LexA repressor	107	623	623	623
ssbA_1		Single-stranded DNA-binding protein A	107	506	506	506
udk		Uridine kinase	107	623	623	623
group_6155		hypothetical protein	107	1517	1517	1517
group_6156		Putative universal stress protein	107	503	503	503
group_6157		hypothetical protein	107	998	998	998
nupC		Nucleoside permease NupC	107	1205	1205	1205
group_6159		hypothetical protein	107	320	320	320
folD		Bifunctional protein FolD protein	107	857	857	857
ddl		D-alanine--D-alanine ligase	107	1070	1070	1070
fabF		3-oxoacyl-[acyl-carrier-protein] synthase 2	107	1244	1244	1244
est		Carboxylesterase	107	740	740	740
hemY		Protoporphyrinogen oxidase	107	1403	1412	1409
group_6165		hypothetical protein	107	527	527	527
ktrA		Ktr system potassium uptake protein A	107	659	659	659
mrpF		Na(+)/H(+) antiporter subunit F	107	293	293	293
uvrB		UvrABC system protein B	107	1982	1982	1982
iucC		Aerobactin synthase	107	1754	1760	1754
ypdF		Aminopeptidase YpdF	107	1070	1070	1070
group_6172		hypothetical protein	107	1307	1307	1307
atpG		ATP synthase gamma chain	107	866	869	868
crr		PTS system glucose-specific EIIA component	107	500	500	500
yhaM		3'-5' exoribonuclease YhaM	107	941	941	941
proS		Proline--tRNA ligase	107	1703	1703	1703
yfiZ_2		putative siderophore transport system permease protein YfiZ	107	1025	1025	1025
dapH_1		2,3,4,5-tetrahydropyridine-2,6-dicarboxylate N-acetyltransferase	107	719	719	719
yfkO		Putative NAD(P)H nitroreductase YfkO	107	662	662	662
mhqA_1		Putative ring-cleaving dioxygenase MhqA	107	962	962	962
rnj2		Ribonuclease J 2	107	1673	1673	1673
katE		Catalase HPII	107	1991	1991	1991
lctP		L-lactate permease	107	1604	1604	1604
clpC		ATP-dependent Clp protease ATP-binding subunit ClpC	107	2459	2459	2459
tdk		Thymidine kinase	107	602	602	602
xylB		Xylulose kinase	107	1538	1538	1538
group_6187		hypothetical protein	107	842	842	842
msrR		Regulatory protein MsrR	107	971	971	971
rpsC		30S ribosomal protein S3	107	653	653	653
katA		Catalase	107	1490	1490	1490
queF		NADPH-dependent 7-cyano-7-deazaguanine reductase	107	500	500	500
ybhI		Inner membrane protein YbhI	107	1532	1532	1532
group_6197		hypothetical protein	107	1934	1934	1934
mdh		Malate dehydrogenase	107	938	938	938
purE		N5-carboxyaminoimidazole ribonucleotide mutase	107	482	482	482
glnA		Glutamine synthetase	107	1340	1340	1340
rplK		50S ribosomal protein L11	107	422	422	422
odhB		Dihydrolipoyllysine-residue succinyltransferase component of 2-oxoglutarate dehydrogenase complex	107	1277	1277	1277
whiA		Sporulation transcription regulator WhiA	107	944	944	944
group_6204		Putative zinc metalloprotease	107	1280	1289	1280
metG		Methionine--tRNA ligase	107	1973	1973	1973
arsB		Arsenical pump membrane protein	107	1289	1289	1289
yibN		putative protein YibN	107	386	386	386
gmk		Guanylate kinase	107	623	623	623
mutM		Formamidopyrimidine-DNA glycosylase	107	872	872	872
secY_1		Protein translocase subunit SecY	107	1292	1292	1292
gbsA		Betaine aldehyde dehydrogenase	107	1493	1493	1493
group_6212		Gluconeogenesis factor	107	995	995	995
fusA		Elongation factor G	107	2081	2081	2081
stp		Serine/threonine phosphatase stp	107	743	743	743
group_6215		hypothetical protein	107	1397	1397	1397
glxK		Glycerate 3-kinase	107	1115	1115	1115
prsA		Foldase protein PrsA	107	956	956	956
ptsG_1		PTS system glucose-specific EIICBA component	107	2039	2039	2039
oppD_1		Oligopeptide transport ATP-binding protein OppD	107	1079	1079	1079
group_622		hypothetical protein	107	209	209	209
dhaM		PTS-dependent dihydroxyacetone kinase, phosphotransferase subunit DhaM	107	359	359	359
group_6223		hypothetical protein	107	758	758	758
group_6224		hypothetical protein	107	671	671	671
group_6225		hypothetical protein	107	458	458	458
eno		Enolase	107	1304	1304	1304
potA		Spermidine/putrescine import ATP-binding protein PotA	107	1100	1100	1100
group_6228		Putative transport protein	107	1097	1097	1097
rpsG		30S ribosomal protein S7	107	470	470	470
trpC		Indole-3-glycerol phosphate synthase	107	638	779	777
rodA		Peptidoglycan glycosyltransferase RodA	107	1208	1208	1208
manA		Mannose-6-phosphate isomerase ManA	107	938	938	938
prs		Ribose-phosphate pyrophosphokinase	107	965	965	965
sepA		Multidrug resistance efflux pump SepA	107	461	461	461
ptpA		Low molecular weight protein-tyrosine-phosphatase PtpA	107	458	458	458
bshB2		putative N-acetyl-alpha-D-glucosaminyl L-malate deacetylase 2	107	683	683	683
menH_1		2-succinyl-6-hydroxy-2,4-cyclohexadiene-1-carboxylate synthase	107	875	875	875
mraY		Phospho-N-acetylmuramoyl-pentapeptide-transferase	107	965	965	965
mraZ		Transcriptional regulator MraZ	107	431	431	431
fbp		Fructose-1,6-bisphosphatase class 3	107	1955	1955	1955
group_6240		hypothetical protein	107	1247	1247	1247
group_6241		Alkaline shock protein 23	107	491	491	491
group_6242		hypothetical protein	107	476	476	476
ldh_2		L-lactate dehydrogenase	107	947	947	947
potB		Spermidine/putrescine transport system permease protein PotB	107	806	806	806
group_6245		hypothetical protein	107	461	461	461
cidA		Holin-like protein CidA	107	392	392	392
rplB		50S ribosomal protein L2	107	833	833	833
mutS_1		DNA mismatch repair protein MutS	107	2597	2597	2597
menB		1,4-dihydroxy-2-naphthoyl-CoA synthase	107	818	818	818
bmrA		Multidrug resistance ABC transporter ATP-binding/permease protein BmrA	107	1754	1754	1754
murG		UDP-N-acetylglucosamine--N-acetylmuramyl-(pentapeptide) pyrophosphoryl-undecaprenol N-acetylglucosamine transferase	107	1085	1085	1085
hemN		Oxygen-independent coproporphyrinogen-III oxidase-like protein YqeR	107	1121	1121	1121
tsf		Elongation factor Ts	107	878	878	878
oppC		Oligopeptide transport system permease protein OppC	107	1061	1061	1061
graR		Response regulator protein GraR	107	680	680	680
pdxS		Pyridoxal 5'-phosphate synthase subunit PdxS	107	887	887	887
dnaE		DNA polymerase III subunit alpha	107	3191	3191	3191
asp2		Accessory Sec system protein Asp2	107	1544	1547	1544
murE		UDP-N-acetylmuramoyl-L-alanyl-D-glutamate--L-lysine ligase	107	1484	1484	1484
tagH		Teichoic acids export ATP-binding protein TagH	107	794	794	794
walK		Sensor protein kinase WalK	107	1832	1832	1832
group_6265		hypothetical protein	107	485	485	485
valS		Valine--tRNA ligase	107	2630	2630	2630
murF_2		UDP-N-acetylmuramoyl-tripeptide--D-alanyl-D-alanine ligase	107	1364	1364	1364
opuD_1		Glycine betaine transporter OpuD	107	1634	1634	1634
cymR		HTH-type transcriptional regulator CymR	107	419	419	419
group_6270		Putative 3-methyladenine DNA glycosylase	107	608	608	608
cydD		ATP-binding/permease protein CydD	107	1637	1637	1637
group_6272		hypothetical protein	107	1070	1070	1070
spoVG		Putative septation protein SpoVG	107	314	314	314
cysE		Serine acetyltransferase	107	641	641	641
yacL		putative PIN and TRAM-domain containing protein YacL	107	1061	1061	1061
group_6276		hypothetical protein	107	1565	1565	1565
group_6277		hypothetical protein	107	362	362	362
hmp		Flavohemoprotein	107	1145	1145	1145
thiE_2		Thiamine-phosphate synthase	107	638	638	638
group_6282		hypothetical protein	107	1943	1952	1951
bshC		Putative cysteine ligase BshC	107	1613	1616	1613
pdhD_2		Dihydrolipoyl dehydrogenase	107	1406	1406	1406
lytR_2		Transcriptional regulator LytR	107	1178	1178	1178
ypdA		Sensor histidine kinase YpdA	107	1751	1751	1751
alsT_1		Amino-acid carrier protein AlsT	107	1463	1463	1463
group_6288		hypothetical protein	107	452	452	452
spxA		Regulatory protein Spx	107	395	395	395
ileS		Isoleucine--tRNA ligase	107	2747	2747	2747
recR		Recombination protein RecR	107	596	596	596
mhqO		Putative ring-cleaving dioxygenase MhqO	107	890	890	890
group_6293		hypothetical protein	107	422	422	422
ureF		Urease accessory protein UreF	107	692	692	692
fba		Fructose-bisphosphate aldolase	107	872	872	872
recD2		ATP-dependent RecD-like DNA helicase	107	2399	2399	2399
group_6297		hypothetical protein	107	917	917	917
plsX		Phosphate acyltransferase	107	986	986	986
mdlD		NAD(P)-dependent benzaldehyde dehydrogenase	107	1379	1379	1379
group_6300		hypothetical protein	107	1001	1001	1001
rplR		50S ribosomal protein L18	107	359	359	359
steT		Serine/threonine exchanger SteT	107	1322	1322	1322
map_2		Protein map	107	743	743	743
thiG		Thiazole synthase	107	767	767	767
mhqD		Putative hydrolase MhqD	107	587	587	587
rpsH		30S ribosomal protein S8	107	398	398	398
adk		Adenylate kinase	107	653	653	653
group_6308		hypothetical protein	107	617	617	617
agaS		D-galactosamine-6-phosphate deaminase AgaS	107	1115	1115	1115
yacP		putative protein YacP	107	527	527	527
dus		putative tRNA-dihydrouridine synthase	107	992	992	992
sdhC		Succinate dehydrogenase cytochrome b558 subunit	107	611	611	611
cls_2		Cardiolipin synthase	107	1490	1490	1490
gpsB		Cell cycle protein GpsB	107	335	335	335
glyQS		Glycine--tRNA ligase	107	1394	1394	1394
acuC		Acetoin utilization protein AcuC	107	1157	1157	1157
group_6317		hypothetical protein	107	1277	1277	1277
yitJ		Bifunctional homocysteine S-methyltransferase/5,10-methylenetetrahydrofolate reductase	107	1841	1841	1841
purH		Bifunctional purine biosynthesis protein PurH	107	1478	1478	1478
group_6320		hypothetical protein	107	881	881	881
rnpA		Ribonuclease P protein component	107	347	347	347
ykoE		Putative HMP/thiamine permease protein YkoE	107	575	575	575
dinG		putative ATP-dependent helicase DinG	107	2702	2702	2702
pfkA		ATP-dependent 6-phosphofructokinase	107	968	968	968
yhbU		putative protease YhbU	107	929	929	929
group_6326		hypothetical protein	107	803	803	803
setA		Sugar efflux transporter A	107	1205	1205	1205
dkgB		2,5-diketo-D-gluconic acid reductase B	107	830	830	830
gatA		Glutamyl-tRNA(Gln) amidotransferase subunit A	107	1460	1460	1460
rplO		50S ribosomal protein L15	107	440	440	440
mreC		Cell shape-determining protein MreC	107	836	836	836
group_6333		tRNA-Lys(ttt)	107	73	73	73
addB		ATP-dependent helicase/deoxyribonuclease subunit B	107	3464	3464	3464
group_6335		hypothetical protein	107	344	344	344
arlS		Signal transduction histidine-protein kinase ArlS	107	1367	1367	1367
queC		7-cyano-7-deazaguanine synthase	107	668	668	668
rpsK		30S ribosomal protein S11	107	389	389	389
smc		Chromosome partition protein Smc	107	3572	3572	3572
alsT_2		Amino-acid carrier protein AlsT	107	1394	1394	1394
sufU		Zinc-dependent sulfurtransferase SufU	107	449	449	449
srrA		Transcriptional regulatory protein SrrA	107	722	725	724
kdpD		Sensor protein KdpD	107	2624	2624	2624
nrdE1		Ribonucleoside-diphosphate reductase subunit alpha 1	107	2105	2105	2105
ldhA		L-lactate dehydrogenase 1	107	950	950	950
tgt		Queuine tRNA-ribosyltransferase	107	1139	1139	1139
group_6347		putative protein	107	905	905	905
lipM		Octanoyltransferase LipM	107	830	830	830
group_6349		hypothetical protein	107	308	308	308
group_6350		hypothetical protein	107	845	845	845
group_6351		DegV domain-containing protein	107	854	854	854
nos		Nitric oxide synthase oxygenase	107	1070	1070	1070
murJ_2		Lipid II flippase MurJ	107	1532	1532	1532
group_6354		Epimerase family protein	107	902	902	902
sdrM		Multidrug efflux pump SdrM	107	1343	1343	1343
gluD		NAD-specific glutamate dehydrogenase	107	1244	1244	1244
dtpT_1		Di-/tripeptide transporter	107	1505	1505	1505
yugI		General stress protein 13	107	389	389	389
gph_2		Phosphoglycolate phosphatase	107	704	704	704
group_636		hypothetical protein	107	416	593	590
gnd		6-phosphogluconate dehydrogenase, decarboxylating	107	1403	1403	1403
yfiZ_1		putative siderophore transport system permease protein YfiZ	107	995	995	995
nrdR		Transcriptional repressor NrdR	107	467	467	467
rplT		50S ribosomal protein L20	107	356	356	356
rpoA		DNA-directed RNA polymerase subunit alpha	107	944	944	944
group_6365		hypothetical protein	107	1271	1271	1271
queE_1		7-carboxy-7-deazaguanine synthase	107	713	713	713
sdhB_1		L-serine dehydratase, beta chain	107	665	665	665
group_6368		hypothetical protein	107	533	533	533
nagA		N-acetylglucosamine-6-phosphate deacetylase	107	1154	1154	1154
pyrR		Bifunctional protein PyrR	107	524	524	524
fecD		Fe(3+) dicitrate transport system permease protein FecD	107	962	962	962
recN		DNA repair protein RecN	107	1682	1682	1682
group_6373		hypothetical protein	107	1067	1067	1067
group_6374		hypothetical protein	107	2285	2285	2285
yfbR		5'-deoxynucleotidase YfbR	107	641	641	641
group_6376		hypothetical protein	107	803	803	803
cdaA		Cyclic di-AMP synthase CdaA	107	806	806	806
murB		UDP-N-acetylenolpyruvoylglucosamine reductase	107	920	929	927
ecfA1		Energy-coupling factor transporter ATP-binding protein EcfA1	107	809	809	809
femX		Lipid II:glycine glycyltransferase	107	1280	1283	1280
yxeP_1		putative hydrolase YxeP	107	1154	1154	1154
ybeY		Endoribonuclease YbeY	107	461	461	461
fbiB		Coenzyme F420:L-glutamate ligase	107	545	545	545
metXA		Homoserine O-acetyltransferase	107	965	965	965
group_6385		hypothetical protein	107	215	215	215
fabH		3-oxoacyl-[acyl-carrier-protein] synthase 3	107	941	941	941
pth		Peptidyl-tRNA hydrolase	107	572	572	572
group_6388		hypothetical protein	107	224	224	224
group_6389		Acid shock protein	107	434	434	434
xpt		Xanthine phosphoribosyltransferase	107	584	584	584
group_6391		hypothetical protein	107	563	563	563
mcsA		Protein-arginine kinase activator protein	107	530	530	530
ricR		Copper-sensing transcriptional repressor RicR	107	287	287	287
thiE_1		Thiamine-phosphate synthase	107	590	590	590
murR_1		HTH-type transcriptional regulator MurR	107	839	839	839
queG		Epoxyqueuosine reductase	107	1130	1133	1130
scpA		Segregation and condensation protein A	107	728	728	728
ssuC		Putative aliphatic sulfonates transport permease protein SsuC	107	764	764	764
hdfR		HTH-type transcriptional regulator HdfR	107	878	878	878
group_6400		hypothetical protein	107	599	599	599
ltaA		putative glycolipid permease LtaA	107	1184	1184	1184
group_6402		hypothetical protein	107	548	548	548
group_6404		hypothetical protein	107	503	503	503
frr		Ribosome-recycling factor	107	554	554	554
hslV		ATP-dependent protease subunit HslV	107	542	542	542
group_6407		hypothetical protein	107	893	896	893
group_6408		hypothetical protein	107	443	443	443
pgsA		CDP-diacylglycerol--glycerol-3-phosphate 3-phosphatidyltransferase	107	584	584	584
infA		Translation initiation factor IF-1	107	218	218	218
group_6411		putative HTH-type transcriptional regulator	107	446	446	446
group_6412		hypothetical protein	107	674	674	674
group_6413		Putative 5'(3')-deoxyribonucleotidase	107	530	536	535
rarD		Protein RarD	107	917	917	917
pstB3		Phosphate import ATP-binding protein PstB 3	107	842	842	842
folK		2-amino-4-hydroxy-6-hydroxymethyldihydropteridine pyrophosphokinase	107	485	485	485
yycJ		Putative metallo-hydrolase YycJ	107	782	791	782
rpmC		50S ribosomal protein L29	107	209	209	209
pheP		Phenylalanine-specific permease	107	1451	1451	1451
srlR		Glucitol operon repressor	107	752	761	759
fni		Isopentenyl-diphosphate delta-isomerase	107	1031	1031	1031
trmK		tRNA (adenine(22)-N(1))-methyltransferase	107	677	677	677
kipA_2		KipI antagonist	107	1004	1004	1004
group_6425		hypothetical protein	107	716	716	716
yjdJ_1		putative protein YjdJ	107	275	275	275
group_6427		Putative lipid kinase	107	932	932	932
pyrB		Aspartate carbamoyltransferase	107	878	878	878
mrpD		Na(+)/H(+) antiporter subunit D	107	1499	1499	1499
feuC		Iron-uptake system permease protein FeuC	107	1016	1016	1016
group_6432		putative oxidoreductase	107	1127	1127	1127
lyrA		Lysostaphin resistance protein A	107	884	884	884
mnaA		UDP-N-acetylglucosamine 2-epimerase	107	1139	1139	1139
group_6435		hypothetical protein	107	824	824	824
yqfL_2		Putative pyruvate, phosphate dikinase regulatory protein	107	815	815	815
group_6437		hypothetical protein	107	476	476	476
group_6438		hypothetical protein	107	203	203	203
group_644		hypothetical protein	107	197	467	464
suhB_1		Inositol-1-monophosphatase	107	794	794	794
ald1		Alanine dehydrogenase 1	107	1115	1115	1115
zapA		Cell division protein ZapA	107	266	266	266
group_6443		hypothetical protein	107	878	878	878
kdgR		Pectin degradation repressor protein KdgR	107	767	767	767
tilS		tRNA(Ile)-lysidine synthase	107	1289	1289	1289
group_6446		hypothetical protein	107	743	743	743
group_6447		hypothetical protein	107	1289	1289	1289
bdbD		Disulfide bond formation protein D	107	689	689	689
group_6449		hypothetical protein	107	743	746	745
group_645		hypothetical protein	107	203	203	203
group_6450		hypothetical protein	107	221	221	221
group_6451		hypothetical protein	107	692	692	692
tpx		Thiol peroxidase	107	494	494	494
group_6453		hypothetical protein	107	236	236	236
group_6454		hypothetical protein	107	893	893	893
group_6455		hypothetical protein	107	479	479	479
yfiT		Putative metal-dependent hydrolase YfiT	107	530	530	530
group_6457		hypothetical protein	107	488	488	488
group_6458		hypothetical protein	107	446	446	446
group_6459		hypothetical protein	107	275	275	275
pdhD_1		Dihydrolipoyl dehydrogenase	107	1418	1418	1418
hit		Protein hit	107	425	425	425
hfq		RNA-binding protein Hfq	107	206	206	206
aroE		Shikimate dehydrogenase (NADP(+))	107	812	812	812
group_6464		hypothetical protein	107	239	239	239
group_6465		hypothetical protein	107	764	764	764
ecfA2		Energy-coupling factor transporter ATP-binding protein EcfA2	107	866	866	866
group_6467		hypothetical protein	107	254	254	254
ulaD		3-keto-L-gulonate-6-phosphate decarboxylase UlaD	107	638	638	638
pabA_1		Aminodeoxychorismate/anthranilate synthase component 2	107	593	593	593
yjjG_2		Pyrimidine 5'-nucleotidase YjjG	107	710	710	710
group_6471		hypothetical protein	107	1220	1220	1220
ytnP		putative quorum-quenching lactonase YtnP	107	833	833	833
rluD		Ribosomal large subunit pseudouridine synthase D	107	917	917	917
group_6474		hypothetical protein	107	953	956	953
fda		Fructose-bisphosphate aldolase class 1	107	890	890	890
ettA_1		Energy-dependent translational throttle protein EttA	107	1877	1877	1877
mobA		putative molybdenum cofactor guanylyltransferase	107	605	605	605
oppD_2		Oligopeptide transport ATP-binding protein OppD	107	776	776	776
group_6479		hypothetical protein	107	299	299	299
group_648		hypothetical protein	107	359	1169	1141
argR_2		Arginine repressor	107	479	479	479
group_6481		hypothetical protein	107	236	236	236
hisC_1		Histidinol-phosphate aminotransferase	107	1049	1049	1049
yncA		L-methionine sulfoximine/L-methionine sulfone acetyltransferase	107	497	497	497
group_6484		hypothetical protein	107	230	230	230
dnaG		DNA primase	107	1787	1808	1787
pyrE		Orotate phosphoribosyltransferase	107	608	608	608
acp		Sodium/proton-dependent alanine carrier protein	107	1571	1571	1571
yknY		putative ABC transporter ATP-binding protein YknY	107	695	695	695
group_6489		hypothetical protein	107	245	245	245
metC		Cystathionine beta-lyase MetC	107	1175	1175	1175
pepA_1		cytosol aminopeptidase	107	1487	1487	1487
rsmA		Ribosomal RNA small subunit methyltransferase A	107	890	890	890
accA		Acetyl-coenzyme A carboxylase carboxyl transferase subunit alpha	107	944	944	944
group_6494		hypothetical protein	107	1928	1928	1928
purS		Phosphoribosylformylglycinamidine synthase subunit PurS	107	260	260	260
group_6496		hypothetical protein	107	239	239	239
patA_2		Putative N-acetyl-LL-diaminopimelate aminotransferase	107	1160	1160	1160
yheS_2		putative ABC transporter ATP-binding protein YheS	107	1952	1952	1952
group_6499		hypothetical protein	107	860	860	860
tcaA		Membrane-associated protein TcaA	107	1394	1394	1394
gpmA		2,3-bisphosphoglycerate-dependent phosphoglycerate mutase	107	686	686	686
msrC		Free methionine-R-sulfoxide reductase	107	455	455	455
zur		Zinc-specific metallo-regulatory protein	107	407	413	407
group_6504		hypothetical protein	107	1043	1043	1043
araC		Arabinose operon regulatory protein	107	860	860	860
rpsT		30S ribosomal protein S20	107	248	248	248
group_6507		Putative membrane protein insertion efficiency factor	107	248	251	250
group_6508		hypothetical protein	107	236	236	236
ythA		Putative cytochrome bd menaquinol oxidase subunit I	107	1343	1358	1343
trpB		Tryptophan synthase beta chain	107	1205	1205	1205
group_6511		hypothetical protein	107	260	260	260
group_6512		hypothetical protein	107	413	413	413
ndk		Nucleoside diphosphate kinase	107	452	452	452
thrS		Threonine--tRNA ligase	107	1937	1937	1937
deoD		Purine nucleoside phosphorylase DeoD-type	107	710	710	710
group_6516		hypothetical protein	107	731	731	731
group_6517		Zinc-type alcohol dehydrogenase-like protein	107	1010	1010	1010
noc		Nucleoid occlusion protein	107	851	851	851
group_6519		hypothetical protein	107	221	221	221
group_6520		hypothetical protein	107	701	701	701
copZ		Copper chaperone CopZ	107	206	206	206
yiiM		Protein YiiM	107	659	659	659
group_6523		hypothetical protein	107	1232	1232	1232
group_6524		hypothetical protein	107	1871	1871	1871
group_6525		hypothetical protein	107	1214	1214	1214
kefB		Glutathione-regulated potassium-efflux system protein KefB	107	1835	1835	1835
ugtP		Processive diacylglycerol beta-glucosyltransferase	107	1175	1175	1175
group_6528		hypothetical protein	107	287	287	287
tsaD		tRNA N6-adenosine threonylcarbamoyltransferase	107	1022	1022	1022
rpmE2		50S ribosomal protein L31 type B	107	254	254	254
bfmBAB		2-oxoisovalerate dehydrogenase subunit beta	107	983	983	983
group_6532		RNA-binding protein	107	293	293	293
group_6533		hypothetical protein	107	1124	1124	1124
accD		Acetyl-coenzyme A carboxylase carboxyl transferase subunit beta	107	860	860	860
group_6535		Farnesyl diphosphate synthase	107	881	881	881
smc_2		hypothetical protein	107	2834	2834	2834
group_6537		Organic hydroperoxide resistance protein-like protein	107	419	422	421
ilvH		Acetolactate synthase small subunit	107	473	473	473
group_6539		Putative peptidyl-prolyl cis-trans isomerase	107	593	593	593
group_6540		hypothetical protein	107	449	449	449
group_6541		hypothetical protein	107	503	503	503
group_6542		hypothetical protein	107	599	599	599
mntB		Manganese transport system membrane protein MntB	107	839	839	839
group_6545		hypothetical protein	107	272	272	272
uppS		Isoprenyl transferase	107	761	761	761
atpC		ATP synthase epsilon chain	107	404	404	404
xerC_2		Tyrosine recombinase XerC	107	890	890	890
korA		2-oxoglutarate oxidoreductase subunit KorA	107	1760	1760	1760
ilvA		L-threonine dehydratase biosynthetic IlvA	107	1268	1268	1268
arcA		Arginine deiminase	107	1220	1235	1234
galE		UDP-glucose 4-epimerase	107	992	992	992
cmk		Cytidylate kinase	107	659	659	659
mntH_2		Divalent metal cation transporter MntH	107	1322	1322	1322
group_6555		hypothetical protein	107	1049	1049	1049
rpsP		30S ribosomal protein S16	107	275	275	275
trpF		N-(5'-phosphoribosyl)anthranilate isomerase	107	623	623	623
yedJ		putative protein YedJ	107	656	656	656
atpF		ATP synthase subunit b	107	518	518	518
nfo		putative endonuclease 4	107	893	893	893
uvrA_2		UvrABC system protein A	107	2261	2261	2261
ywpJ_2		Phosphatase YwpJ	107	854	854	854
group_6563		putative protein	107	1664	1664	1664
group_6566		hypothetical protein	107	245	245	245
rluB		Ribosomal large subunit pseudouridine synthase B	107	746	746	746
group_6568		hypothetical protein	107	497	497	497
group_6569		hypothetical protein	107	266	266	266
purK_1		N5-carboxyaminoimidazole ribonucleotide synthase	107	1133	1133	1133
ptsH		Phosphocarrier protein HPr	107	266	266	266
ydjG		NADH-specific methylglyoxal reductase	107	920	920	920
murA2		UDP-N-acetylglucosamine 1-carboxyvinyltransferase 2	107	1265	1265	1265
prmC		Release factor glutamine methyltransferase	107	842	842	842
group_6575		Putative 2-hydroxyacid dehydrogenase	107	962	962	962
group_6576		hypothetical protein	107	863	863	863
alr1_2		Alanine racemase 1	107	1148	1148	1148
ribH		6,7-dimethyl-8-ribityllumazine synthase	107	464	467	466
group_6579	oppF_1	Oligopeptide transport ATP-binding protein OppF	107	689	689	689
phoU		Phosphate-specific transport system accessory protein PhoU	107	650	650	650
group_6581		hypothetical protein	107	851	851	851
apt		Adenine phosphoribosyltransferase	107	518	518	518
ddc		L-2,4-diaminobutyrate decarboxylase	107	1415	1427	1426
group_6584		putative protein	107	599	599	599
group_6585		hypothetical protein	107	1106	1106	1106
mrpA		Na(+)/H(+) antiporter subunit A	107	2387	2387	2387
galK		Galactokinase	107	1115	1115	1115
rsmI		Ribosomal RNA small subunit methyltransferase I	107	833	833	833
fur		Ferric uptake regulation protein	107	455	455	455
group_6591		hypothetical protein	107	932	932	932
folE2		GTP cyclohydrolase FolE2	107	878	878	878
ribU		Riboflavin transporter RibU	107	545	545	545
ureD1		Urease accessory protein UreD	107	833	833	833
group_6595		hypothetical protein	107	533	533	533
group_6596		hypothetical protein	107	203	203	203
lacA		Galactose-6-phosphate isomerase subunit LacA	107	428	428	428
group_6598		hypothetical protein	107	866	866	866
group_6599		hypothetical protein	107	404	404	404
hisC_2		Histidinol-phosphate aminotransferase	107	1289	1289	1289
yutF		Acid sugar phosphatase	107	785	785	785
group_6602		hypothetical protein	107	287	287	287
group_6603		putative transporter	107	1385	1394	1393
thiD		Hydroxymethylpyrimidine/phosphomethylpyrimidine kinase	107	806	809	808
nusG		Transcription termination/antitermination protein NusG	107	548	548	548
sauU_2		putative sulfoacetate transporter SauU	107	1190	1190	1190
group_6607		Protein SprT-like protein	107	452	452	452
group_6608		hypothetical protein	107	608	614	613
group_6609		hypothetical protein	107	203	203	203
group_6610		hypothetical protein	107	275	275	275
rplW		50S ribosomal protein L23	107	275	275	275
group_6612		hypothetical protein	107	1109	1109	1109
topB		DNA topoisomerase 3	107	2135	2135	2135
group_6614		hypothetical protein	107	506	506	506
mnhF1		Na(+)/H(+) antiporter subunit F1	107	293	293	293
rsmD		Ribosomal RNA small subunit methyltransferase D	107	551	551	551
group_6617		hypothetical protein	107	1439	1439	1439
group_6618		hypothetical protein	107	947	947	947
yidC		Membrane protein insertase YidC	107	866	866	866
group_662		hypothetical protein	107	137	137	137
group_6620		hypothetical protein	107	1187	1187	1187
group_6621		hypothetical protein	107	299	299	299
group_6622		hypothetical protein	107	1007	1019	1007
xseB		Exodeoxyribonuclease 7 small subunit	107	224	224	224
hutI		Imidazolonepropionase	107	1241	1241	1241
group_6625		putative peptidase	107	1055	1055	1055
trmL		tRNA (cytidine(34)-2'-O)-methyltransferase	107	470	470	470
group_6627		hypothetical protein	107	272	272	272
gtf1_1		Glycosyltransferase Gtf1	107	1175	1175	1175
mtaB		Threonylcarbamoyladenosine tRNA methylthiotransferase MtaB	107	1349	1358	1349
group_663		hypothetical protein	107	203	218	203
rimI		N-alpha-acetyltransferase RimI	107	470	470	470
group_6631		hypothetical protein	107	1082	1082	1082
group_6632		hypothetical protein	107	1334	1343	1334
group_6633		hypothetical protein	107	440	440	440
group_6634		hypothetical protein	107	566	566	566
gltB		Glutamate synthase [NADPH] small chain	107	1457	1457	1457
group_6636		hypothetical protein	107	515	515	515
spsB_1		Signal peptidase IB	107	578	578	578
group_6638		hypothetical protein	107	203	203	203
group_6639		hypothetical protein	107	1061	1070	1069
group_664		hypothetical protein	107	512	1634	1619
ctaB2		Protoheme IX farnesyltransferase 2	107	911	911	911
dapE		putative succinyl-diaminopimelate desuccinylase	107	1166	1166	1166
liaR		Transcriptional regulatory protein LiaR	107	626	626	626
trmB		tRNA (guanine-N(7)-)-methyltransferase	107	653	653	653
btuF		Vitamin B12-binding protein	107	881	881	881
ssaA		Staphylococcal secretory antigen SsaA	107	728	737	728
group_6646		hypothetical protein	107	260	260	260
pstA		Phosphate transport system permease protein PstA	107	881	881	881
sglT_1		Sodium/glucose cotransporter	107	1376	1376	1376
yhaO		putative metallophosphoesterase YhaO	107	1187	1202	1187
btrK		L-glutamyl-[BtrI acyl-carrier protein] decarboxylase	107	1202	1202	1202
group_6651		hypothetical protein	107	203	203	203
group_6652		hypothetical protein	107	239	239	239
group_6653		hypothetical protein	107	599	599	599
sutR		HTH-type transcriptional regulator SutR	107	548	548	548
gtaB		UTP--glucose-1-phosphate uridylyltransferase	107	863	863	863
group_6656		hypothetical protein	107	812	812	812
trpA		Tryptophan synthase alpha chain	107	749	749	749
tagG_1		Teichoic acid translocation permease protein TagG	107	782	782	782
oatA_2		O-acetyltransferase OatA	107	1805	1805	1805
yqeN		putative protein YqeN	107	974	974	974
truA		tRNA pseudouridine synthase A	107	803	803	803
bga		Beta-galactosidase	107	1772	1772	1772
group_6663		hypothetical protein	107	830	833	830
metN2		Methionine import ATP-binding protein MetN 2	107	1028	1028	1028
group_6665		hypothetical protein	107	518	518	518
group_6666		hypothetical protein	107	539	539	539
group_6667		hypothetical protein	107	836	836	836
yrrK		Putative pre-16S rRNA nuclease	107	428	428	428
group_6669		hypothetical protein	107	569	569	569
kdpC		Potassium-transporting ATPase KdpC subunit	107	560	560	560
group_6670		hypothetical protein	107	824	824	824
tagO		putative undecaprenyl-phosphate N-acetylglucosaminyl 1-phosphate transferase	107	1058	1058	1058
bioK		L-Lysine--8-amino-7-oxononanoate transaminase	107	1352	1352	1352
group_6673		hypothetical protein	107	683	683	683
group_6674		hypothetical protein	107	1010	1010	1010
kipA_1		KipI antagonist	107	1025	1025	1025
thiC		Phosphomethylpyrimidine synthase	107	1736	1736	1736
group_6677		hypothetical protein	107	617	617	617
group_6678		hypothetical protein	107	461	461	461
lipL		Octanoyl-[GcvH]:protein N-octanoyltransferase	107	836	836	836
ywpJ_1		Phosphatase YwpJ	107	866	866	866
yloA		putative protein YloA	107	1703	1703	1703
mdtH		Multidrug resistance protein MdtH	107	1181	1181	1181
arcC2		Carbamate kinase 2	107	941	941	941
group_6684		hypothetical protein	107	509	509	509
group_6685		hypothetical protein	107	233	233	233
nhaC		Na(+)/H(+) antiporter NhaC	107	1430	1430	1430
pheA		Prephenate dehydratase	107	803	803	803
atl_1		Bifunctional autolysin	107	833	833	833
yhfK_1		putative sugar epimerase YhfK	107	665	665	665
group_6690		hypothetical protein	107	1529	1529	1529
dhaL		PTS-dependent dihydroxyacetone kinase, ADP-binding subunit DhaL	107	581	581	581
recO		DNA repair protein RecO	107	770	770	770
pheT_1		Phenylalanine--tRNA ligase beta subunit	107	599	599	599
sbnA		putative siderophore biosynthesis protein SbnA	107	977	977	977
group_6695		putative CtpA-like serine protease	107	1529	1538	1530
group_6696		hypothetical protein	107	335	335	335
group_6697		hypothetical protein	107	179	179	179
speA		Arginine decarboxylase	107	1340	1340	1340
group_6699		hypothetical protein	107	395	395	395
mutL		DNA mismatch repair protein MutL	107	1940	1940	1940
lip_2		Lipase	107	1466	1466	1466
group_6702		hypothetical protein	107	155	155	155
menE		2-succinylbenzoate--CoA ligase	107	1403	1403	1403
group_6704		hypothetical protein	107	767	767	767
group_6705		putative protein	107	305	305	305
yqgN		putative protein YqgN	107	539	539	539
group_6707		hypothetical protein	107	314	314	314
fabD		Malonyl CoA-acyl carrier protein transacylase	107	926	926	926
group_6709		hypothetical protein	107	188	188	188
bioF		8-amino-7-oxononanoate synthase	107	1115	1121	1120
group_6711		hypothetical protein	107	761	773	770
group_6712		hypothetical protein	107	734	734	734
ispD		2-C-methyl-D-erythritol 4-phosphate cytidylyltransferase	107	698	698	698
fetA		putative iron export ATP-binding protein FetA	107	650	650	650
ymcA		putative protein YmcA	107	377	377	377
group_6716		hypothetical protein	107	1775	1775	1775
xerD_1		Tyrosine recombinase XerD	107	872	887	886
ddpC		putative D,D-dipeptide transport system permease protein DdpC	107	824	824	824
ecfT_2		Energy-coupling factor transporter transmembrane protein EcfT	107	791	791	791
cspLA		Cold shock-like protein CspLA	107	200	200	200
yafV		Omega-amidase YafV	107	803	803	803
lacF		PTS system lactose-specific EIIA component	107	314	314	314
group_6723		putative response regulatory protein	107	743	743	743
tsaB		tRNA threonylcarbamoyladenosine biosynthesis protein TsaB	107	656	656	656
group_6725		hypothetical protein	107	335	335	335
atpH		ATP synthase subunit delta	107	539	539	539
group_6727		hypothetical protein	107	182	182	182
treP_2		PTS system trehalose-specific EIIBC component	107	1415	1439	1438
rex		Redox-sensing transcriptional repressor Rex	107	647	647	647
group_6730		hypothetical protein	107	167	167	167
group_6731		hypothetical protein	107	569	572	571
group_6732		hypothetical protein	107	182	182	182
tcdA		tRNA threonylcarbamoyladenosine dehydratase	107	767	767	767
rsfS		Ribosomal silencing factor RsfS	107	356	356	356
group_6735		hypothetical protein	107	350	350	350
msrAB		Peptide methionine sulfoxide reductase msrA/msrB	107	470	470	470
glpP		Glycerol uptake operon antiterminator regulatory protein	107	533	533	533
group_6738		hypothetical protein	107	356	356	356
group_6739		hypothetical protein	107	197	197	197
metI_2		Cystathionine gamma-synthase/O-acetylhomoserine (thiol)-lyase	107	1112	1112	1112
group_6741		hypothetical protein	107	197	197	197
group_6742		hypothetical protein	107	521	521	521
group_6743		hypothetical protein	107	176	179	176
nusB		Transcription antitermination protein NusB	107	392	392	392
glmU		Bifunctional protein GlmU	107	1364	1364	1364
group_6746		Soluble hydrogenase 42 kDa subunit	107	1160	1160	1160
def_1		Peptide deformylase	107	494	494	494
group_6748		Sulfurtransferase	107	311	311	311
group_6749		hypothetical protein	107	629	635	634
group_6750		hypothetical protein	107	320	320	320
ispF		2-C-methyl-D-erythritol 2,4-cyclodiphosphate synthase	107	479	479	479
group_6752		hypothetical protein	107	356	356	356
rsmG		Ribosomal RNA small subunit methyltransferase G	107	719	719	719
group_6754		hypothetical protein	107	317	317	317
opcR		HTH-type transcriptional repressor OpcR	107	551	551	551
bacF		Transaminase BacF	107	1157	1175	1157
modB		Molybdenum transport system permease protein ModB	107	671	671	671
kapB		Kinase-associated lipoprotein B	107	380	380	380
group_6759		hypothetical protein	107	386	386	386
group_6760		hypothetical protein	107	470	470	470
fmt		Methionyl-tRNA formyltransferase	107	932	932	932
group_6762		hypothetical protein	107	185	185	185
ureE		Urease accessory protein UreE	107	455	455	455
yvdD		LOG family protein YvdD	107	569	569	569
queE_2		7-carboxy-7-deazaguanine synthase	107	1139	1139	1139
lrgB		Antiholin-like protein LrgB	107	701	701	701
lacC_1		Tagatose-6-phosphate kinase	107	923	923	923
group_6768		hypothetical protein	107	173	173	173
mazE		Antitoxin MazE	107	170	170	170
group_6770		hypothetical protein	107	1124	1124	1124
treR_1		HTH-type transcriptional regulator TreR	107	734	737	734
group_6772		hypothetical protein	107	323	323	323
group_6773		hypothetical protein	107	632	632	632
tenA_1		Aminopyrimidine aminohydrolase	107	674	677	676
group_6775		hypothetical protein	107	473	473	473
group_6776		putative sensor-like histidine kinase	107	1553	1553	1553
group_6777		hypothetical protein	107	770	770	770
fdhD		Sulfur carrier protein FdhD	107	797	797	797
rpmF		50S ribosomal protein L32	107	173	173	173
moaB		Molybdenum cofactor biosynthesis protein B	107	500	500	500
group_6781		dITP/XTP pyrophosphatase	107	584	584	584
group_6782		hypothetical protein	107	308	308	308
rsmH_1		Ribosomal RNA small subunit methyltransferase H	107	563	563	563
rnmV_2		Ribonuclease M5	107	539	539	539
rplGA		putative ribosomal protein YlxQ	107	305	305	305
pdxT		Pyridoxal 5'-phosphate synthase subunit PdxT	107	557	557	557
group_6787		hypothetical protein	107	797	812	797
group_6788		hypothetical protein	107	476	476	476
group_6789		hypothetical protein	107	494	494	494
mtlD		Mannitol-1-phosphate 5-dehydrogenase	107	221	1106	1028
group_6790		hypothetical protein	107	542	542	542
aroD		3-dehydroquinate dehydratase	107	725	725	725
bioY		Biotin transporter BioY	107	560	560	560
group_6793		hypothetical protein	107	1271	1283	1282
group_6794		hypothetical protein	107	467	467	467
coaD		Phosphopantetheine adenylyltransferase	107	491	491	491
ldhD		D-lactate dehydrogenase	107	1004	1004	1004
group_6799		hypothetical protein	107	1130	1130	1130
nirC		Nitrite transporter NirC	107	842	842	842
pheT_2		Phenylalanine--tRNA ligase beta subunit	107	2405	2405	2405
moaE		Molybdopterin synthase catalytic subunit	107	467	467	467
glpQ_3		Glycerophosphodiester phosphodiesterase	107	926	932	931
mgt		Monofunctional glycosyltransferase	107	797	797	797
group_6805		hypothetical protein	107	1007	1022	1013
group_6806		hypothetical protein	107	773	773	773
auaG		Aurachin C monooxygenase/isomerase	107	1127	1127	1127
dltD		Protein DltD	107	1139	1142	1141
group_6809		Monoacylglycerol lipase	107	953	953	953
rnhC		Ribonuclease HIII	107	938	938	938
acpS		Holo-[acyl-carrier-protein] synthase	107	350	350	350
group_6812		TelA-like protein	107	1166	1166	1166
group_6813		hypothetical protein	107	455	455	455
group_6814		hypothetical protein	107	926	926	926
cysA		Sulfate/thiosulfate import ATP-binding protein CysA	107	605	605	605
group_6816		hypothetical protein	107	197	197	197
group_6817		hypothetical protein	107	170	170	170
phoB		Alkaline phosphatase 3	107	1421	1439	1438
group_6821		hypothetical protein	107	584	584	584
group_6822		hypothetical protein	107	389	389	389
group_6823		hypothetical protein	107	314	314	314
tadA_1		tRNA-specific adenosine deaminase	107	461	461	461
sbcC		Nuclease SbcCD subunit C	107	3032	3032	3032
group_6826		hypothetical protein	107	491	491	491
rpsI		30S ribosomal protein S9	107	392	398	397
group_6828		hypothetical protein	107	383	383	383
tsaE		tRNA threonylcarbamoyladenosine biosynthesis protein TsaE	107	458	458	458
group_6830		hypothetical protein	107	947	947	947
group_6831		hypothetical protein	107	185	185	185
garK		Glycerate 2-kinase	107	1145	1145	1145
scpB		Segregation and condensation protein B	107	542	542	542
ndh		NADH dehydrogenase	107	1064	1064	1064
bioD		ATP-dependent dethiobiotin synthetase BioD	107	677	677	677
moaC		Cyclic pyranopterin monophosphate synthase	107	485	485	485
nadE		NH(3)-dependent NAD(+) synthetase	107	836	836	836
aaaT		L-amino acid N-acetyltransferase AaaT	107	521	521	521
fadN		putative 3-hydroxyacyl-CoA dehydrogenase	107	2264	2264	2264
divIC		Cell division protein DivIC	107	389	389	389
hxlB		3-hexulose-6-phosphate isomerase	107	548	548	548
ykoD		Putative HMP/thiamine import ATP-binding protein YkoD	107	1403	1403	1403
ssuB_2		Aliphatic sulfonates import ATP-binding protein SsuB	107	740	740	740
group_6844		hypothetical protein	107	161	161	161
group_6845		hypothetical protein	107	482	482	482
fer		Ferredoxin	107	260	263	260
group_753		hypothetical protein	107	725	1229	1218
dppC		Oligopeptide transport system permease protein OppC	107	527	893	796
group_758		hypothetical protein	107	110	122	121
htpX		Protease HtpX	107	338	728	717
pchA		Salicylate biosynthesis isochorismate synthase	107	473	1358	1345
recG		ATP-dependent DNA helicase RecG	107	476	2045	2022
group_791		hypothetical protein	107	101	173	101
group_801		hypothetical protein	107	371	371	371
group_802		hypothetical protein	107	239	338	334
tatA		Sec-independent protein translocase protein TatA	107	221	221	221
tagU		Polyisoprenyl-teichoic acid--peptidoglycan teichoic acid transferase TagU	107	281	989	952
group_824		hypothetical protein	107	782	1295	1286
pdp		Pyrimidine-nucleoside phosphorylase	107	935	1301	1297
nhoA		hypothetical protein	107	788	806	799
group_850		hypothetical protein	107	257	359	268
group_851		hypothetical protein	107	770	1304	1296
group_852		hypothetical protein	107	131	131	131
ptpB		Low molecular weight protein-tyrosine-phosphatase PtpB	107	305	425	423
asd		Aspartate-semialdehyde dehydrogenase	107	443	986	977
cvfB		Conserved virulence factor B	107	131	911	902
group_872		hypothetical protein	107	281	404	284
rnhA		14.7 kDa ribonuclease H-like protein	107	404	404	404
group_980		hypothetical protein	107	341	341	341
group_981		hypothetical protein	107	557	653	557
glcK		Glucokinase	107	608	986	982
pgcA		Phosphoglucomutase	107	1643	1676	1668
pstS		Phosphate-binding protein PstS	107	959	1721	966
group_994		hypothetical protein	107	140	140	140
comC		Type 4 prepilin-like proteins leader peptide-processing enzyme	107	416	680	673
group_999		hypothetical protein	107	1601	1709	1652
group_1006	lip_2	Lipase	106	1031	2087	2077
scdA		Iron-sulfur cluster repair protein ScdA	106	428	674	669
sirB		Sirohydrochlorin ferrochelatase	106	716	740	739
group_1044		hypothetical protein	106	140	155	144
arsC		Arsenate reductase	106	404	404	404
guaB_2		Inosine-5'-monophosphate dehydrogenase	106	866	1469	1463
leuB		3-isopropylmalate dehydrogenase	106	179	1049	1040
fhs		Formate--tetrahydrofolate ligase	106	704	1667	1657
mprF		Phosphatidylglycerol lysyltransferase	106	2183	2519	2515
group_1139		hypothetical protein	106	806	1328	1318
fadA		3-ketoacyl-CoA thiolase	106	509	1181	1170
fmtA		Protein FmtA	106	851	1229	1219
cutC		Copper homeostasis protein CutC	106	440	635	633
nreC		Oxygen regulatory protein NreC	106	563	650	648
mshA		D-inositol-3-phosphate glycosyltransferase	106	698	1331	1325
ftsZ		Cell division protein FtsZ	106	551	1172	1166
trmFO		Methylenetetrahydrofolate--tRNA-(uracil-5-)-methyltransferase TrmFO	106	743	1304	1298
glpF		Glycerol uptake facilitator protein	106	314	815	809
group_1535		hypothetical protein	106	260	260	260
group_1537		hypothetical protein	106	710	749	747
group_1542		hypothetical protein	106	713	716	715
mleN_2		Malate-2H(+)/Na(+)-lactate antiporter	106	950	1301	1297
dinB		DNA polymerase IV	106	806	1070	1067
cobQ		Cobyric acid synthase	106	530	722	720
pepS		Aminopeptidase PepS	106	749	1232	1227
yfhP		putative protein YfhP	106	599	977	973
murJ_1		Lipid II flippase MurJ	106	1355	1634	1631
ribD		Riboflavin biosynthesis protein RibD	106	614	1046	1041
tenA_2		Aminopyrimidine aminohydrolase	106	542	683	681
thrB		Homoserine kinase	106	524	920	916
group_1682		hypothetical protein	106	500	869	865
fumC		Fumarate hydratase class II	106	1202	1385	1383
lacB		Galactose-6-phosphate isomerase subunit LacB	106	371	515	508
ydeN		Putative hydrolase YdeN	106	326	554	551
group_2031		GTP cyclohydrolase 1 type 2	106	1103	1103	1103
ybeZ		PhoH-like protein	106	392	944	938
sirC		Precorrin-2 dehydrogenase	106	386	461	460
nasD		Nitrite reductase [NAD(P)H]	106	2405	2405	2405
cysG		Siroheme synthase	106	506	947	942
group_2095		hypothetical protein	106	707	707	707
group_2235		hypothetical protein	106	269	473	463
group_2245		hypothetical protein	106	215	215	215
ybaN		Inner membrane protein YbaN	106	377	377	377
group_2288		hypothetical protein	106	746	818	817
rimP		Ribosome maturation factor RimP	106	467	515	469
gfo		Glucose--fructose oxidoreductase	106	1076	1076	1076
cycB		Cyclodextrin-binding protein	106	1070	1259	1257
glcT		GlcA/glcB genes antiterminator	106	608	851	848
group_2368		hypothetical protein	106	809	962	810
group_2386		hypothetical protein	106	161	161	161
group_2390		tRNA-His(gtg)	106	73	73	73
narT		putative nitrate transporter NarT	106	1130	1178	1177
group_256		hypothetical protein	106	158	686	285
rnz		Ribonuclease Z	106	917	917	917
aroK		Shikimate kinase	106	527	527	527
hemB		Delta-aminolevulinic acid dehydratase	106	977	977	977
group_2943		hypothetical protein	106	689	689	689
nixA		High-affinity nickel-transport protein NixA	106	1010	1010	1010
group_2968		hypothetical protein	106	1124	1124	1124
trpE		Anthranilate synthase component 1	106	1403	1403	1403
pabA_2		Aminodeoxychorismate/anthranilate synthase component 2	106	584	584	584
nasE		Assimilatory nitrite reductase [NAD(P)H] small subunit	106	314	314	314
narY		Respiratory nitrate reductase 2 beta chain	106	1556	1556	1556
group_2976		hypothetical protein	106	575	575	575
narX		Nitrate reductase-like protein NarX	106	677	677	677
group_2978		hypothetical protein	106	467	467	467
nreB		Oxygen sensor histidine kinase NreB	106	1034	1034	1034
nadK		NAD kinase	106	809	809	809
menD		2-succinyl-5-enolpyruvyl-6-hydroxy-3-cyclohexene-1-carboxylate synthase	106	1670	1670	1670
qoxC		Quinol oxidase subunit 3	106	608	608	608
suhB_2		Inositol-1-monophosphatase	106	818	818	818
rsgA		Small ribosomal subunit biogenesis GTPase RsgA	106	875	875	875
rpe		Ribulose-phosphate 3-epimerase	106	650	650	650
thiN		Thiamine pyrophosphokinase	106	641	641	641
rpmB		50S ribosomal protein L28	106	188	188	188
ugpQ		Glycerophosphodiester phosphodiesterase, cytoplasmic	106	746	746	746
group_3047		Nucleotide-binding protein	106	908	908	908
dtpT_2		Di-/tripeptide transporter	106	1502	1502	1502
group_3051		hypothetical protein	106	209	209	209
garL		5-keto-4-deoxy-D-glucarate aldolase	106	794	794	794
group_3073		hypothetical protein	106	335	335	335
pcp		Pyrrolidone-carboxylate peptidase	106	641	641	641
ykkD		Multidrug resistance protein YkkD	106	314	314	314
sugE		Quaternary ammonium compound-resistance protein SugE	106	326	326	326
group_3081		hypothetical protein	106	809	809	809
group_3083		hypothetical protein	106	221	221	221
group_3117		hypothetical protein	106	323	323	323
cytR		HTH-type transcriptional repressor CytR	106	980	980	980
malL		Oligo-1,6-glucosidase	106	1658	1658	1658
malG		Maltose transport system permease protein MalG	106	839	839	839
ugpC		sn-glycerol-3-phosphate import ATP-binding protein UgpC	106	1097	1097	1097
treR_2		HTH-type transcriptional regulator TreR	106	947	947	947
ccpA		Catabolite control protein A	106	989	989	989
ulaB		Ascorbate-specific PTS system EIIB component	106	278	278	278
ulaA_2		Ascorbate-specific PTS system EIIC component	106	1427	1427	1427
ulaG		putative L-ascorbate-6-phosphate lactonase UlaG	106	1064	1064	1064
group_3141		hypothetical protein	106	353	353	353
coaW		Type II pantothenate kinase	106	797	797	797
group_3143		hypothetical protein	106	356	356	356
group_3144		hypothetical protein	106	434	434	434
lysA		Diaminopimelate decarboxylase	106	1265	1265	1265
femA_1		Aminoacyltransferase FemA	106	1265	1265	1265
ysdC_1		Putative aminopeptidase YsdC	106	1034	1034	1034
dinB1		DNA polymerase IV 1	106	1262	1262	1262
group_3150		hypothetical protein	106	236	236	236
sle1_2		N-acetylmuramoyl-L-alanine amidase sle1	106	1001	1007	1006
group_3214		hypothetical protein	106	143	143	143
ponA		Penicillin-binding protein 1A/1B	106	2219	2228	2222
group_418		hypothetical protein	106	257	269	268
group_4439		hypothetical protein	106	968	971	968
ypcP		5'-3' exonuclease	106	881	887	881
prfB		Peptide chain release factor 2	106	986	998	986
group_5646		hypothetical protein	106	446	446	446
znuC		High-affinity zinc uptake system ATP-binding protein ZnuC	106	776	776	776
pagL		6-phospho-alpha-glucosidase	106	1325	1325	1325
group_5926		hypothetical protein	106	560	560	560
sftA		hypothetical protein	106	1364	3242	3202
glvR		HTH-type transcriptional regulator GlvR	106	755	755	755
mrpE		Na(+)/H(+) antiporter subunit E	106	482	482	482
opuD_2		Glycine betaine transporter OpuD	106	188	215	211
group_621		hypothetical protein	106	287	542	451
gloB		Hydroxyacylglutathione hydrolase	106	1349	1349	1349
group_661		hypothetical protein	106	251	266	265
acyP		Acylphosphatase	106	272	272	272
nth		Endonuclease III	106	296	674	667
pyrC		Dihydroorotase	106	593	1277	1270
group_771		Maltose epimerase	106	1025	1025	1025
infB		Translation initiation factor IF-2	106	1295	2192	2129
ydhF		Oxidoreductase YdhF	106	719	908	904
group_80		hypothetical protein	106	254	599	522
mdtG		Multidrug resistance protein MdtG	106	632	1205	1196
panS		Pantothenate precursors transporter PanS	106	785	968	914
group_822		hypothetical protein	106	317	926	917
guaA		GMP synthase [glutamine-hydrolyzing]	106	1541	1541	1541
kdpA		Potassium-transporting ATPase potassium-binding subunit	106	884	1676	1664
group_900		hypothetical protein	106	896	1661	1645
pspA		Phosphoserine phosphatase 1	106	224	551	538
group_978		hypothetical protein	106	245	557	554
comGA		ComG operon protein 1	106	524	974	927
pdhC_2		Dihydrolipoyllysine-residue acetyltransferase component of pyruvate dehydrogenase complex	106	1274	1301	1300
group_1008		hypothetical protein	105	587	1190	1151
cypC		Fatty-acid peroxygenase	105	995	1364	1266
group_1041		hypothetical protein	105	632	632	632
miaB		tRNA-2-methylthio-N(6)-dimethylallyladenosine synthase	105	1094	1550	1543
mleN_1		Malate-2H(+)/Na(+)-lactate antiporter	105	809	1397	1391
rlmCD		23S rRNA (uracil-C(5))-methyltransferase RlmCD	105	1364	1364	1364
glpE		Thiosulfate sulfurtransferase GlpE	105	782	1076	1073
rlmL		Ribosomal RNA large subunit methyltransferase L	105	809	1127	1123
hepT		Heptaprenyl diphosphate synthase component 2	105	542	956	952
menG		Demethylmenaquinone methyltransferase	105	458	713	710
comEC		ComE operon protein 3	105	1379	2228	2219
group_1353		hypothetical protein	105	626	875	872
fpgS		Folylpolyglutamate synthase	105	992	1268	1265
sauU_1		putative sulfoacetate transporter SauU	105	1034	1265	1262
pflB		Formate acetyltransferase	105	1574	2249	2242
narG		Respiratory nitrate reductase 1 alpha chain	105	1115	3671	3646
fnbA		Fibronectin-binding protein A	105	737	3119	2667
sdhA_1		L-serine dehydratase, alpha chain	105	515	887	883
group_1539		hypothetical protein	105	755	755	755
group_1564		Putative formate dehydrogenase	105	2600	2936	2932
ypuA		putative protein YpuA	105	530	941	937
leuA		2-isopropylmalate synthase	105	1196	1532	1528
tyrS		Tyrosine--tRNA ligase	105	662	1262	1256
rsuA		Ribosomal small subunit pseudouridine synthase A	105	452	698	695
ytpA		Phospholipase YtpA	105	512	824	821
ydhP		Inner membrane transport protein YdhP	105	227	1172	1163
nagB_2		Glucosamine-6-phosphate deaminase	105	404	599	597
group_1698		hypothetical protein	105	344	398	397
mfd		Transcription-repair-coupling factor	105	1913	3512	3496
pbuE		Purine efflux pump PbuE	105	809	1145	1141
secA_2		Protein translocase subunit SecA	105	1553	2387	2379
wecC		UDP-N-acetyl-D-mannosamine dehydrogenase	105	1265	1334	1282
tagG_2		Teichoic acid translocation permease protein TagG	105	734	809	808
group_2124		hypothetical protein	105	1190	1190	1190
group_2158		hypothetical protein	105	137	137	137
icaC		putative poly-beta-1,6-N-acetyl-D-glucosamine export protein	105	866	1004	1002
group_2387		hypothetical protein	105	647	653	647
group_2388		hypothetical protein	105	260	410	408
group_2389		hypothetical protein	105	245	332	245
group_2393		tRNA-Lys(ttt)	105	75	75	75
group_2422		hypothetical protein	105	380	458	456
group_2988		hypothetical protein	105	932	932	932
group_2989		hypothetical protein	105	2549	2561	2560
group_2990		hypothetical protein	105	1865	1868	1867
btuD_8		Vitamin B12 import ATP-binding protein BtuD	105	920	920	920
group_3125		hypothetical protein	105	1034	1034	1034
icaB		Poly-beta-1,6-N-acetyl-D-glucosamine N-deacetylase	105	866	866	866
icaA		Poly-beta-1,6-N-acetyl-D-glucosamine synthase	105	1226	1226	1226
group_3128		hypothetical protein	105	881	881	881
group_3129		Baeyer-Villiger flavin-containing monooxygenase	105	1109	1109	1109
sigS		hypothetical protein	105	554	554	554
group_3154		tRNA-Leu(caa)	105	83	84	83
group_3155		hypothetical protein	105	263	263	263
group_3158		hypothetical protein	105	260	260	260
group_494		hypothetical protein	105	203	212	203
group_584		hypothetical protein	105	128	203	185
group_5981		tRNA-Val(tac)	105	75	75	75
group_6017		tRNA-Asp(gtc)	105	74	74	74
group_6019		tRNA-Asp(gtc)	105	76	76	76
group_6257		tRNA-Tyr(gta)	105	83	83	83
ytmI		putative N-acetyltransferase YtmI	105	251	557	551
group_650		hypothetical protein	105	419	710	704
manP		PTS system mannose-specific EIIBCA component	105	341	1922	1894
cobB		NAD-dependent protein deacetylase	105	305	734	697
malF		hypothetical protein	105	629	1268	1257
bioW		6-carboxyhexanoate--CoA ligase	105	398	692	689
group_855		hypothetical protein	105	89	89	89
group_856		hypothetical protein	105	161	161	161
group_877		hypothetical protein	105	476	764	756
lcfB		Long-chain-fatty-acid--CoA ligase	105	674	1514	1502
purN		Phosphoribosylglycinamide formyltransferase	104	407	566	564
group_1108		hypothetical protein	104	551	725	719
malP		PTS system maltose-specific EIICB component	104	1112	1586	1574
group_1326		hypothetical protein	104	557	1118	1112
relA		GTP pyrophosphokinase	104	1112	2189	2178
group_1390		hypothetical protein	104	1001	1685	1592
group_1397		Polyphosphate:AMP phosphotransferase	104	1286	1418	1416
group_1434		hypothetical protein	104	395	815	810
group_1447		hypothetical protein	104	158	182	175
group_1540		hypothetical protein	104	515	707	705
pcrA		ATP-dependent DNA helicase PcrA	104	1298	2195	2186
parE		DNA topoisomerase 4 subunit B	104	1049	1997	1987
group_1699		hypothetical protein	104	302	302	302
group_1700		hypothetical protein	104	281	281	281
group_1714		hypothetical protein	104	1178	1187	1183
group_1728		hypothetical protein	104	884	1043	1041
group_3156		hypothetical protein	104	356	356	356
group_3210		tRNA-Val(tac)	104	75	75	75
group_461		hypothetical protein	104	302	986	918
hisC_3		Histidinol-phosphate aminotransferase	104	1013	1019	1013
aur		Zinc metalloproteinase aureolysin	104	986	1517	1509
glcB		PTS system glucoside-specific EIICBA component	104	719	2012	1984
mta		HTH-type transcriptional activator mta	104	254	740	700
group_873		hypothetical protein	104	302	560	514
group_878		hypothetical protein	104	257	485	467
greA		Transcription elongation factor GreA	104	266	476	473
group_1065		hypothetical protein	103	191	866	478
ulaE		L-ribulose-5-phosphate 3-epimerase UlaE	103	479	863	859
gltT		Proton/sodium-glutamate symport protein	103	1013	1322	1283
group_1448		hypothetical protein	103	620	1136	1130
group_1475		hypothetical protein	103	308	398	308
group_1645		Putative dipeptidase	103	1199	1409	1406
group_1660		hypothetical protein	103	680	911	908
group_1702		tRNA-Pro(tgg)	103	73	73	73
catM		HTH-type transcriptional regulator CatM	103	767	881	879
group_3052		hypothetical protein	103	683	683	683
group_3209		tRNA-Glu(ttc)	103	73	73	73
group_462		hypothetical protein	103	569	1283	1197
group_585		hypothetical protein	103	410	815	811
group_600		hypothetical protein	103	260	530	517
group_6191		tRNA-Leu(taa)	103	88	88	88
group_6256		tRNA-Tyr(gta)	103	83	83	83
group_652		hypothetical protein	103	485	773	770
qoxB		putative quinol oxidase subunit 1	103	671	1991	1978
yhaP		putative protein YhaP	103	656	1244	1224
group_1102		hypothetical protein	102	512	1424	1272
group_1121		hypothetical protein	102	254	581	577
ispH		4-hydroxy-3-methylbut-2-enyl diphosphate reductase	102	596	968	964
group_1432		Acetyltransferase	102	212	428	425
group_1598		hypothetical protein	102	281	281	281
group_1636		Putative multidrug export ATP-binding/permease protein	102	917	1736	1727
ylmA		putative ABC transporter ATP-binding protein YlmA	102	533	779	776
group_2211		hypothetical protein	102	341	440	438
fosB		Metallothiol transferase FosB	102	368	422	421
group_2241		hypothetical protein	102	710	710	710
group_3044		hypothetical protein	102	776	776	776
atl_2		Bifunctional autolysin	102	2459	4175	4124
group_5960		tRNA-Ala(tgc)	102	75	75	75
group_6067		tRNA-Arg(acg)	102	76	76	76
group_6188		tRNA-Leu(taa)	102	86	88	87
btuD_7		Vitamin B12 import ATP-binding protein BtuD	102	683	890	880
group_854		hypothetical protein	102	224	224	224
phoR		Alkaline phosphatase synthesis sensor protein PhoR	102	1202	1700	1695
group_1506		hypothetical protein	101	410	791	772
leuC		3-isopropylmalate dehydratase large subunit	101	611	1373	1365
mutS_2		DNA mismatch repair protein MutS	101	818	1583	1575
ydbM		Putative acyl-CoA dehydrogenase YdbM	101	1151	1178	1161
group_3181		tRNA-His(gtg)	101	74	74	74
group_35		hypothetical protein	101	476	8237	3195
group_5955		tRNA-Ala(tgc)	101	75	75	75
group_6064		tRNA-Arg(acg)	101	74	74	74
glpQ_1		Glycerophosphodiester phosphodiesterase	100	437	935	929
pbpH		Penicillin-binding protein H	100	1127	2039	2029
group_137		hypothetical protein	100	248	251	250
group_1372		hypothetical protein	100	389	389	389
group_1638		hypothetical protein	100	1058	1577	1571
opuD_3		Glycine betaine transporter OpuD	100	1004	1520	1511
group_2062		hypothetical protein	100	116	116	116
group_2063		hypothetical protein	100	632	692	686
group_2945		hypothetical protein	100	539	539	539
group_3110		hypothetical protein	100	185	185	185
group_397		hypothetical protein	100	845	1328	1014
group_6332		tRNA-Lys(ttt)	100	73	73	73
purK_2		N5-carboxyaminoimidazole ribonucleotide synthase	100	242	3449	3415
group_807		hypothetical protein	100	707	722	707
group_847		hypothetical protein	100	941	1595	1573
dxs		1-deoxy-D-xylulose-5-phosphate synthase	100	845	1868	1853
group_132		hypothetical protein	99	221	923	618
group_1347		hypothetical protein	99	311	995	988
copB		Copper-exporting P-type ATPase B	99	257	2048	2013
buk2		putative butyrate kinase 2	98	788	1058	1055
cls_1		Cardiolipin synthase	98	998	1490	1479
emrB		Multidrug export protein EmrB	98	1169	1448	1445
[truncated: 4,846 more rows]

## Sheet: New England and Texas
Gene	Non-unique Gene name	Annotation	No. isolates	Minimum gene length	Maximum gene length	Average gene length
group_1074		hypothetical protein	233	110	122	121
group_1075		hypothetical protein	233	197	530	466			Core genes
group_1119		hypothetical protein	233	566	887	884			Soft core genes
group_1147		hypothetical protein	233	113	236	235			Shell genes
tatA		Sec-independent protein translocase protein TatA	233	221	221	221			Cloud genes
group_1243		hypothetical protein	233	314	371	370
group_1260		hypothetical protein	233	203	218	203
group_1273		hypothetical protein	233	215	461	454
group_1275		hypothetical protein	233	239	284	283
nhoA		hypothetical protein	233	788	806	799
group_1280		hypothetical protein	233	281	281	281
group_1281		hypothetical protein	233	137	137	137
agrB		Accessory gene regulator protein B	233	566	566	566
group_1284		hypothetical protein	233	494	1361	1357
group_1285		hypothetical protein	233	131	131	131
add		Adenosine deaminase	233	881	995	994
fer		Ferredoxin	233	260	263	260
ptpB		Low molecular weight protein-tyrosine-phosphatase PtpB	233	305	425	424
group_1314		hypothetical protein	233	416	593	590
group_1326		hypothetical protein	233	272	272	272
group_1435		hypothetical protein	233	179	266	265
group_1436		hypothetical protein	233	101	173	101
group_1442		hypothetical protein	233	242	269	242
group_1447		hypothetical protein	233	239	338	335
group_1474		hypothetical protein	233	95	95	95
cvfB		Conserved virulence factor B	233	131	911	907
asd		Aspartate-semialdehyde dehydrogenase	233	443	986	981
group_1483		hypothetical protein	233	368	653	556
group_1484		hypothetical protein	233	329	575	505
group_1492		hypothetical protein	233	140	140	140
btuD_7		Vitamin B12 import ATP-binding protein BtuD	233	458	890	883
ebgA		Evolved beta-galactosidase subunit alpha	233	2996	2996	2996
yrrT		putative methyltransferase	233	614	629	615
pchA		Salicylate biosynthesis isochorismate synthase	233	473	1358	1352
trpC		Indole-3-glycerol phosphate synthase	233	638	779	778
isaA		putative transglycosylase IsaA	233	584	713	706
pdp		Pyrimidine-nucleoside phosphorylase	233	935	1301	1299
htpX		Protease HtpX	233	338	728	717
fra		Intracellular iron chaperone frataxin	233	260	377	374
group_1632		hypothetical protein	233	248	248	248
group_1686		hypothetical protein	233	524	671	668
rimL		Ribosomal-protein-serine acetyltransferase	233	332	581	568
group_1823		hypothetical protein	233	782	1298	1290
rimP		Ribosome maturation factor RimP	233	467	3656	481
group_1830		hypothetical protein	233	266	266	266
fmdA		Formamidase	233	779	1190	1187
group_1839		hypothetical protein	233	506	605	598
yhfT		putative acyl--CoA ligase YhfT	233	629	1355	1346
rnhA		14.7 kDa ribonuclease H-like protein	233	398	404	403
group_1865		hypothetical protein	233	341	341	341
group_1866		hypothetical protein	233	572	593	592
proC		Pyrroline-5-carboxylate reductase	233	527	815	810
glcK		Glucokinase	233	608	986	984
pgcA		Phosphoglucomutase	233	1643	1676	1668
yqgN		putative protein YqgN	233	539	560	539
pstS		Phosphate-binding protein PstS	233	959	1721	962
comC		Type 4 prepilin-like proteins leader peptide-processing enzyme	233	416	680	676
tag		DNA-3-methyladenine glycosylase 1	233	449	548	547
guaB_1		Inosine-5'-monophosphate dehydrogenase	233	677	1295	1292
group_1918		hypothetical protein	233	179	332	330
group_1925		hypothetical protein	233	704	704	704
ysdC_2		Putative aminopeptidase YsdC	233	893	1073	1072
group_1933		hypothetical protein	233	539	539	539
group_1934		putative response regulatory protein	233	743	743	743
group_1935		hypothetical protein	233	350	371	350
group_1938		hypothetical protein	233	101	101	101
group_1939		hypothetical protein	233	257	359	268
hchA		Molecular chaperone Hsp31 and glyoxalase 3	233	335	680	654
ogt		Methylated-DNA--protein-cysteine methyltransferase, constitutive	233	521	539	521
group_1966		hypothetical protein	233	572	824	821
group_1967		hypothetical protein	233	677	1106	1101
group_1986		hypothetical protein	233	254	329	328
trpD2		Anthranilate phosphoribosyltransferase 2	233	548	1004	1000
group_1996		hypothetical protein	233	209	209	209
rpoE		putative DNA-directed RNA polymerase subunit delta	233	527	560	541
murD		UDP-N-acetylmuramoylalanine--D-glutamate ligase	233	584	1349	1343
zapA		Cell division protein ZapA	233	266	266	266
uvrA_2		UvrABC system protein A	233	1523	2261	2257
group_2038		hypothetical protein	233	563	722	720
emrY		putative multidrug resistance protein EmrY	233	698	1448	1444
hemE		Uroporphyrinogen decarboxylase	233	551	1034	1028
group_2073		hypothetical protein	233	1601	1709	1652
group_2083		hypothetical protein	233	449	620	605
rbsD_1		D-ribose pyranase	233	404	407	404
group_2241		Monoacylglycerol lipase	233	842	863	845
group_2279		N-acetylmuramoyl-L-alanine amidase domain-containing protein	233	1766	2087	2073
polX		DNA polymerase/3'-5' exonuclease PolX	233	1439	1712	1707
ygaZ		Inner membrane protein YgaZ	233	635	698	691
mnhD1		Na(+)/H(+) antiporter subunit D1	233	1151	1499	1497
group_2398		DegV domain-containing protein	233	884	947	943
group_2401		hypothetical protein	233	503	1280	676
zupT		Zinc transporter ZupT	233	188	815	811
group_2408		hypothetical protein	233	2165	2324	2323
group_2410		hypothetical protein	233	272	272	272
group_2412		hypothetical protein	233	281	281	281
sle1_1		N-acetylmuramoyl-L-alanine amidase sle1	233	347	845	825
feoB		Fe(2+) transporter FeoB	233	494	1994	1987
iucA		N(2)-citryl-N(6)-acetyl-N(6)-hydroxylysine synthase	233	1556	1778	1717
group_2420		hypothetical protein	233	203	203	203
ydjP		AB hydrolase superfamily protein YdjP	233	707	800	799
group_2429		hypothetical protein	233	95	95	95
group_2435		hypothetical protein	233	179	233	232
acnA		Aconitate hydratase A	233	608	2705	2690
msrB		Peptide methionine sulfoxide reductase MsrB	233	311	428	427
group_2443		hypothetical protein	233	335	335	335
birA		Bifunctional ligase/repressor BirA	233	275	971	968
cca		CCA-adding enzyme	233	1022	1202	1200
pdhC_1		Dihydrolipoyllysine-residue acetyltransferase component of pyruvate dehydrogenase complex	233	1274	1274	1274
group_2451		hypothetical protein	233	224	296	224
hrcA		Heat-inducible transcription repressor HrcA	233	569	989	986
comEA		ComE operon protein 1	233	491	668	666
secDF		Protein translocase subunit SecDF	233	467	2279	2270
ruvB_1		Holliday junction ATP-dependent DNA helicase RuvB	233	251	998	993
group_2472		hypothetical protein	233	395	683	680
ackA		Acetate kinase	233	557	1202	1199
ytpP		Thioredoxin-like protein YtpP	233	272	308	307
ytnP		putative quorum-quenching lactonase YtnP	233	782	833	832
group_2490		putative protein	233	956	1256	1254
ribBA		Riboflavin biosynthesis protein RibBA	233	917	1181	1179
crcB_2		Putative fluoride ion transporter CrcB	233	347	347	347
yvgN		Glyoxal reductase	233	458	836	834
metK		S-adenosylmethionine synthase	233	941	1199	1197
group_2504		hypothetical protein	233	611	776	775
group_2506		Putative membrane protein insertion efficiency factor	233	248	251	250
group_2510		putative protein	233	269	374	373
polC		DNA polymerase III PolC-type	233	470	4307	4282
group_2519		hypothetical protein	233	470	767	765
moaD		Molybdopterin synthase sulfur carrier subunit	233	233	233	233
lacR_1		HTH-type transcriptional regulator LacR	233	1010	1031	1030
glkA		Glucokinase	233	776	863	862
ssaA		Staphylococcal secretory antigen SsaA	233	728	743	728
group_2527		hypothetical protein	233	590	779	774
group_2528		hypothetical protein	233	242	242	242
yciC_3		Putative metal chaperone YciC	233	1205	1205	1205
lcdH		L-carnitine dehydrogenase	233	410	476	475
secY_2		Protein translocase subunit SecY	233	770	1223	1221
gtf2		Glycosyltransferase-stabilizing protein Gtf2	233	1133	1331	1329
caiA		Crotonobetainyl-CoA dehydrogenase	233	1178	1211	1210
resA		Thiol-disulfide oxidoreductase ResA	233	365	515	514
rbsK		Ribokinase	233	887	887	887
group_2557		hypothetical protein	233	845	953	952
betA		Oxygen-dependent choline dehydrogenase	233	1148	1694	1691
arcB_2		Ornithine carbamoyltransferase, catabolic	233	782	941	938
hisD		Histidinol dehydrogenase	233	1070	1259	1258
gabD		Succinate-semialdehyde dehydrogenase [NADP(+)]	233	1085	1388	1386
group_2574		hypothetical protein	233	368	494	493
group_2579		hypothetical protein	233	308	308	308
bioD		ATP-dependent dethiobiotin synthetase BioD	233	677	677	677
group_2597		hypothetical protein	233	419	728	726
group_2603		hypothetical protein	233	191	389	387
group_2614		hypothetical protein	233	512	1337	1332
group_2615		hypothetical protein	233	287	287	287
ydaP		Putative thiamine pyrophosphate-containing protein YdaP	233	413	1745	1737
group_2623		hypothetical protein	233	887	1094	1091
group_2641		hypothetical protein	233	284	410	386
menH_2		2-succinyl-6-hydroxy-2,4-cyclohexadiene-1-carboxylate synthase	233	404	791	789
tdcB		L-threonine dehydratase catabolic TdcB	233	572	1040	1037
group_2659		hypothetical protein	233	911	989	977
rpmH		50S ribosomal protein L34	233	134	137	136
ldh_1		Leucine dehydrogenase	233	521	1079	1075
group_2667		hypothetical protein	233	347	428	427
group_2668		hypothetical protein	233	476	728	726
group_2670		hypothetical protein	233	491	575	558
ywaC		hypothetical protein	233	554	719	718
lutR_2		HTH-type transcriptional regulator LutR	233	344	704	702
group_2679		hypothetical protein	233	353	353	353
group_2681		hypothetical protein	233	197	1190	1185
prmC		Release factor glutamine methyltransferase	233	842	842	842
atpH		ATP synthase subunit delta	233	539	539	539
group_2685		Single-stranded DNA-binding protein	233	356	407	381
yhgF		Protein YhgF	233	575	2150	2143
ispD		2-C-methyl-D-erythritol 4-phosphate cytidylyltransferase	233	683	698	697
ilvE		putative branched-chain-amino-acid aminotransferase	233	281	1082	1077
yfnB		Putative HAD-hydrolase YfnB	233	686	734	686
group_2705		hypothetical protein	233	515	515	515
group_2713		hypothetical protein	233	428	428	428
group_2714		hypothetical protein	233	128	128	128
group_2715		hypothetical protein	233	878	932	896
manZ_2		PTS system mannose-specific EIID component	233	893	893	893
group_2719	rluD_2	hypothetical protein	233	599	854	852
metQ_3		putative D-methionine-binding lipoprotein MetQ	233	620	839	837
thiO		Glycine oxidase	233	974	1106	1105
group_2724		hypothetical protein	233	662	914	912
puuD		Gamma-glutamyl-gamma-aminobutyrate hydrolase PuuD	233	722	737	736
dapF		Diaminopimelate epimerase	233	809	809	809
group_2736		hypothetical protein	233	443	443	443
tmk		Thymidylate kinase	233	449	617	616
yfiC		tRNA1(Val) (adenine(37)-N6)-methyltransferase	233	533	725	724
ispE		4-diphosphocytidyl-2-C-methyl-D-erythritol kinase	233	524	848	846
group_2748		hypothetical protein	233	257	1433	267
lysS		Lysine--tRNA ligase	233	1286	1487	1486
lacR_2		Lactose phosphotransferase system repressor	233	638	752	751
lacD_2		Tagatose 1,6-diphosphate aldolase	233	719	1046	967
group_2759		hypothetical protein	233	740	1184	1180
group_2760		hypothetical protein	233	689	689	689
pdhA		Pyruvate dehydrogenase E1 component subunit alpha	233	527	1124	1121
truA		tRNA pseudouridine synthase A	233	803	803	803
group_2788		putative AAA domain-containing protein	233	1025	1274	1270
mdtD_1		Putative multidrug resistance protein MdtD	233	1271	1853	1849
folP		Dihydropteroate synthase	233	329	803	796
cinA		hypothetical protein	233	980	1229	1180
group_3030		hypothetical protein	233	1484	1598	1567
ulaC		Ascorbate-specific PTS system EIIA component	233	269	470	465
group_3082		hypothetical protein	233	797	812	797
oatA_2		O-acetyltransferase OatA	233	656	1817	1800
asp2		Accessory Sec system protein Asp2	233	623	1547	1540
galT		Galactose-1-phosphate uridylyltransferase	233	434	1502	1494
group_3151		hypothetical protein	233	389	389	389
pgi		Glucose-6-phosphate isomerase	233	1052	1331	1329
argG		Argininosuccinate synthase	233	485	1202	1198
putC		1-pyrroline-5-carboxylate dehydrogenase 2	233	1508	1544	1543
group_3155		hypothetical protein	233	278	305	304
cspLA		Cold shock-like protein CspLA	233	146	200	199
group_3157		hypothetical protein	233	260	260	260
mnhB1		Na(+)/H(+) antiporter subunit B1	233	428	446	429
group_3159		Protein	233	311	359	358
group_3160		hypothetical protein	233	329	338	334
nfuA		Fe/S biogenesis protein NfuA	233	188	242	241
group_3162		hypothetical protein	233	365	365	365
group_3164		hypothetical protein	233	938	998	997
sufC		Vegetative protein 296	233	725	770	769
group_3166		hypothetical protein	233	833	860	859
group_3167	metQ_2	Methionine-binding lipoprotein MetQ	233	485	821	819
group_3168		hypothetical protein	233	371	371	371
tpiA		Triosephosphate isomerase	233	761	833	761
group_3186		hypothetical protein	233	275	350	349
group_3187		hypothetical protein	233	167	254	167
yfbR		5'-deoxynucleotidase YfbR	233	215	641	639
kipA_2		KipI antagonist	233	1004	1031	1004
fruA		PTS system fructose-specific EIIABC component	233	287	1898	1891
group_3192		hypothetical protein	233	179	251	188
group_3193		hypothetical protein	233	617	617	617
group_3194		hypothetical protein	233	395	710	708
group_3195		hypothetical protein	233	989	989	989
group_3196		hypothetical protein	233	575	683	682
group_3197		hypothetical protein	233	236	491	489
group_3198		putative transcriptional regulatory protein	233	440	716	714
group_3199		hypothetical protein	233	806	1004	1003
group_3200		hypothetical protein	233	848	1001	1000
group_3201		hypothetical protein	233	857	920	919
group_3202		hypothetical protein	233	437	833	831
yfhA		putative siderophore transport system permease protein YfhA	233	842	998	997
btuF		Vitamin B12-binding protein	233	881	881	881
group_3207		hypothetical protein	233	383	461	460
group_3211		hypothetical protein	233	323	323	323
yihN		Inner membrane protein YihN	233	584	1292	1288
group_3219		hypothetical protein	233	563	587	586
rpmG1		50S ribosomal protein L33 1	233	149	149	149
tkt		Transketolase	233	1751	1985	1983
group_3223		hypothetical protein	233	239	239	239
sbcD		Nuclease SbcCD subunit D	233	1121	1121	1121
mscL		Large-conductance mechanosensitive channel	233	341	359	358
group_3227		putative tautomerase.1	233	185	185	185
group_3228		hypothetical protein	233	221	1091	1087
group_3229		hypothetical protein	233	269	323	322
alr1_1		Alanine racemase 1	233	851	1079	1077
brnQ		Branched-chain amino acid transport system 2 carrier protein	233	1316	1346	1345
group_3232		hypothetical protein	233	806	824	823
folA		Dihydrofolate reductase	233	353	479	478
aroA_1		3-phosphoshikimate 1-carboxyvinyltransferase	233	1136	1289	1288
aroC		Chorismate synthase	233	701	1169	1166
der_2		GTPase Der	233	557	1310	1306
rpsA		30S ribosomal protein S1	233	1085	1184	1183
srrB		Sensor protein SrrB	233	1541	1757	1756
recN		DNA repair protein RecN	233	1646	1682	1681
cfiB		2-oxoglutarate carboxylase small subunit	233	1241	1355	1354
gcvPB		putative glycine dehydrogenase (decarboxylating) subunit 2	233	521	1472	1467
gcvT		Aminomethyltransferase	233	356	1091	1087
pstA		Phosphate transport system permease protein PstA	233	794	881	880
group_3245		hypothetical protein	233	227	926	923
yqfL_1		Putative pyruvate, phosphate dikinase regulatory protein	233	347	827	824
ccpN		Transcriptional repressor CcpN	233	419	488	457
group_3249		hypothetical protein	233	641	695	650
grpE		Protein GrpE	233	614	641	636
group_3251		hypothetical protein	233	413	584	583
yqeH		putative protein YqeH	233	461	1100	1097
accC		Biotin carboxylase	233	146	1370	1364
accB_2		Biotin carboxyl carrier protein of acetyl-CoA carboxylase	233	446	446	446
kipI_1		Kinase A inhibitor	233	734	734	734
group_3256		hypothetical protein	233	1223	1265	1264
group_3257		hypothetical protein	233	263	272	271
mnmA		tRNA-specific 2-thiouridylase MnmA	233	272	1112	1108
iscS_1		Cysteine desulfurase IscS	233	608	1148	1145
ruvA		Holliday junction ATP-dependent DNA helicase RuvA	233	419	599	598
obg		GTPase Obg	233	146	1292	1287
group_3262		hypothetical protein	233	476	476	476
hemL1		Glutamate-1-semialdehyde 2,1-aminomutase 1	233	653	1286	1283
group_3264		hypothetical protein	233	677	719	677
polA		DNA polymerase I	233	2024	2627	2624
phoP		Alkaline phosphatase synthesis transcriptional regulatory protein PhoP	233	485	704	703
pyk		Pyruvate kinase	233	923	1760	1756
group_3268		hypothetical protein	233	413	413	413
group_3269		hypothetical protein	233	584	584	584
sppA		Putative signal peptide peptidase SppA	233	932	992	991
yfcA		putative membrane transporter protein YfcA	233	434	773	771
glpQ_1		Glycerophosphodiester phosphodiesterase	233	746	746	746
group_3276		hypothetical protein	233	458	458	458
group_3277		Soluble hydrogenase 42 kDa subunit	233	365	1160	1156
acsA		Acetyl-coenzyme A synthetase	233	344	1709	1703
pepA_1		Glutamyl aminopeptidase	233	1067	1067	1067
group_3280		hypothetical protein	233	290	317	316
group_3281		hypothetical protein	233	104	104	104
ribE		Riboflavin synthase	233	629	629	629
atl_1		Bifunctional autolysin	233	848	863	862
group_3284		hypothetical protein	233	449	449	449
crcB_1		Putative fluoride ion transporter CrcB	233	236	365	268
menC		o-succinylbenzoate synthase	233	986	986	986
ulaF		L-ribulose-5-phosphate 4-epimerase UlaF	233	695	710	695
murR_2		HTH-type transcriptional regulator MurR	233	809	827	826
lspA		Lipoprotein signal peptidase	233	278	485	484
pyrK		Dihydroorotate dehydrogenase B (NAD(+)), electron transfer subunit	233	188	764	761
pyrD		Dihydroorotate dehydrogenase B (NAD(+)), catalytic subunit	233	920	995	920
pyrF		Orotidine 5'-phosphate decarboxylase	233	653	704	703
rpoZ		DNA-directed RNA polymerase subunit omega	233	209	209	209
coaBC		Coenzyme A biosynthesis bifunctional protein CoaBC	233	1205	1304	1208
priA		Primosomal protein N'	233	815	2408	2401
rsmB		Ribosomal RNA small subunit methyltransferase B	233	1250	1301	1300
rlmN		putative dual-specificity RNA methyltransferase RlmN	233	575	1094	1091
prkC		Serine/threonine-protein kinase PrkC	233	683	2006	2000
rnc		Ribonuclease 3	233	572	731	730
rbgA		Ribosome biogenesis GTPase A	233	851	872	870
rnhB		Ribonuclease HII	233	779	854	789
topA		DNA topoisomerase 1	233	1946	2069	2068
pyrH		Uridylate kinase	233	494	722	721
nusA		Transcription termination/antitermination protein NusA	233	1121	1178	1176
rplGA		putative ribosomal protein YlxQ	233	305	305	305
group_3309		hypothetical protein	233	518	1274	1270
fabG_2		3-oxoacyl-[acyl-carrier-protein] reductase FabG	233	704	704	704
ymdB		2',3'-cyclic-nucleotide 2'-phosphodiesterase	233	794	830	794
group_3312		hypothetical protein	233	536	866	864
group_3313		hypothetical protein	233	317	509	508
glpK		Glycerol kinase	233	1328	1502	1501
hflX		GTPase HflX	233	1232	1232	1232
rpsE		30S ribosomal protein S5	233	500	524	500
group_3320		hypothetical protein	233	836	860	859
swrC		Swarming motility protein SwrC	233	2267	3152	3148
group_3322		hypothetical protein	233	476	476	476
bioY		Biotin transporter BioY	233	560	560	560
nanA_1		N-acetylneuraminate lyase	233	467	881	879
group_3326		hypothetical protein	233	251	353	352
odh		Opine dehydrogenase	233	1019	1076	1075
group_3328		hypothetical protein	233	578	596	578
auaG		Aurachin C monooxygenase/isomerase	233	977	1127	1126
group_3330		hypothetical protein	233	353	353	353
group_3331		hypothetical protein	233	335	335	335
mhqA_2		Putative ring-cleaving dioxygenase MhqA	233	416	830	828
group_3333		hypothetical protein	233	482	527	526
group_3334		Putative 3-methyladenine DNA glycosylase	233	551	608	607
gltS		Sodium/glutamate symporter	233	1211	1211	1211
group_3336		hypothetical protein	233	395	1031	1028
group_3337		hypothetical protein	233	542	608	607
tcaR		HTH-type transcriptional regulator TcaR	233	323	464	463
group_3339		hypothetical protein	233	953	953	953
csbC		putative metabolite transport protein CsbC	233	1301	1343	1342
group_3341		Ferredoxin--NADP reductase	233	1028	1190	1056
group_3342		hypothetical protein	233	296	464	463
yycB_2		putative transporter YycB	233	1193	1262	1194
rocB		Protein RocB	233	1238	1598	1596
carA_2		Caffeate CoA-transferase	233	1385	1571	1570
yhhS		putative MFS-type transporter YhhS	233	1172	1172	1172
rbsR		Ribose operon repressor	233	971	971	971
saeS		Histidine protein kinase SaeS	233	515	1034	1031
ulaA_2		Ascorbate-specific PTS system EIIC component	233	1319	1361	1360
hisI		Histidine biosynthesis bifunctional protein HisIE	233	629	629	629
hisF		Imidazole glycerol phosphate synthase subunit HisF	233	656	764	763
hisG		ATP phosphoribosyltransferase	233	614	614	614
dhaK		PTS-dependent dihydroxyacetone kinase, dihydroxyacetone-binding subunit DhaK	233	962	1037	962
queH		Epoxyqueuosine reductase QueH	233	614	728	719
ywnA		hypothetical protein	233	422	422	422
azoR		FMN-dependent NADH-azoreductase	233	569	626	625
group_3363		hypothetical protein	233	329	524	522
adh		Alcohol dehydrogenase	233	980	1043	1042
group_3368		hypothetical protein	233	203	203	203
lacD_1		Tagatose 1,6-diphosphate aldolase	233	746	941	940
yagU		Inner membrane protein YagU	233	413	500	499
group_3376		hypothetical protein	233	872	872	872
arcA		Arginine deiminase	233	941	1235	1233
group_3381		hypothetical protein	233	350	416	350
ilvD		Dihydroxy-acid dehydratase	233	296	1688	1682
group_3383		hypothetical protein	233	767	767	767
groS		10 kDa chaperonin	233	287	287	287
ylmB		N-formyl-4-amino-5-aminomethyl-2-methylpyrimidine deformylase	233	1232	1232	1232
gntT		High-affinity gluconate transporter	233	521	1361	1357
group_3388		hypothetical protein	233	497	557	556
group_3389		putative protein	233	1049	1049	1049
ppaC		putative manganese-dependent inorganic pyrophosphatase	233	923	968	923
group_3391		hypothetical protein	233	188	188	188
group_3392		hypothetical protein	233	527	542	541
murF_1		UDP-N-acetylmuramoyl-tripeptide--D-alanyl-D-alanine ligase	233	1115	1310	1309
group_3394		hypothetical protein	233	479	521	520
group_3395		hypothetical protein	233	158	161	160
group_3396		putative protein	233	512	515	512
bcp		Putative peroxiredoxin bcp	233	272	458	457
group_3435		hypothetical protein	233	218	218	218
group_3436		hypothetical protein	233	575	575	575
qoxA		putative quinol oxidase subunit 2	233	1100	1121	1100
group_3441		hypothetical protein	233	332	338	334
purL		Phosphoribosylformylglycinamidine synthase subunit PurL	233	695	2189	2182
purM		Phosphoribosylformylglycinamidine cyclo-ligase	233	968	1031	1030
group_3444		hypothetical protein	233	131	131	131
rlmI		Ribosomal RNA large subunit methyltransferase I	233	590	1169	1166
ptsI		Phosphoenolpyruvate-protein phosphotransferase	233	1217	1721	1718
group_3450		hypothetical protein	233	491	779	777
walR		Transcriptional regulatory protein WalR	233	731	755	731
recF		DNA replication and repair protein RecF	233	911	1115	1114
metE		5-methyltetrahydropteroyltriglutamate--homocysteine methyltransferase	233	2039	2240	2239
spo0J		Stage 0 sporulation protein J	233	824	950	945
rpsF		30S ribosomal protein S6	233	296	296	296
rpsR		30S ribosomal protein S18	233	101	242	241
group_3458		hypothetical protein	233	482	533	532
group_3459		hypothetical protein	233	596	611	597
mdtD_2		Putative multidrug resistance protein MdtD	233	1181	1181	1181
group_3462		hypothetical protein	233	989	989	989
group_3463		hypothetical protein	233	275	395	394
sarZ		HTH-type transcriptional regulator SarZ	233	356	449	448
dcd		dCTP deaminase	233	389	545	544
ureC		Urease subunit alpha	233	1334	1715	1713
ureB		Urease subunit beta	233	356	359	358
czcD		Cadmium, cobalt and zinc/H(+)-K(+) antiporter	233	875	944	943
group_3469		hypothetical protein	233	404	404	404
pyrG		CTP synthase	233	1322	1613	1611
thiM		Hydroxyethylthiazole kinase	233	593	803	802
cls_2		Cardiolipin synthase	233	1490	1490	1490
copA		Copper-exporting P-type ATPase	233	992	2180	2174
rodA		Peptidoglycan glycosyltransferase RodA	233	1094	1208	1207
rsbU		Phosphoserine phosphatase RsbU	233	974	1004	1003
gltX		Glutamate--tRNA ligase	233	1268	1454	1453
mrnC		Mini-ribonuclease 3	233	401	410	401
tadA_2		tRNA-specific adenosine deaminase	233	452	473	472
group_3486		hypothetical protein	233	293	293	293
group_3487		Hemolysin H1C	233	131	131	131
group_3488		hypothetical protein	233	443	443	443
group_3489		hypothetical protein	233	494	509	508
group_3490		hypothetical protein	233	389	389	389
group_3492		hypothetical protein	233	533	533	533
treA		Trehalose-6-phosphate hydrolase	233	1409	1631	1630
treP_2		PTS system trehalose-specific EIIBC component	233	1436	1436	1436
pnbA		Para-nitrobenzyl esterase	233	1247	1325	1324
kdpE		Transcriptional regulatory protein KdpE	233	488	689	688
kdpB		Potassium-transporting ATPase ATP-binding subunit	233	1583	2024	2022
ktrB_1		Ktr system potassium uptake protein B	233	239	1304	1299
murE		UDP-N-acetylmuramoyl-L-alanyl-D-glutamate--L-lysine ligase	233	1484	1709	1484
group_3504		Arylsulfatase	233	773	1487	1483
dppE		Dipeptide-binding protein DppE	233	1628	1664	1663
group_3506		hypothetical protein	233	377	377	377
metI_1		D-methionine transport system permease protein MetI	233	368	659	657
ahpF		NADH dehydrogenase	233	287	1523	1517
group_3510		putative transporter	233	1349	1394	1392
nikC		Nickel transport system permease protein NikC	233	731	863	862
oppD_1		Oligopeptide transport ATP-binding protein OppD	233	818	869	818
group_3525		hypothetical protein	233	257	266	265
hit		Protein hit	233	425	425	425
group_3529		hypothetical protein	233	344	356	355
group_3530		hypothetical protein	233	1442	2924	2917
fieF		Ferrous-iron efflux pump FieF	233	878	884	882
group_3532		hypothetical protein	233	1124	1124	1124
ppk		Polyphosphate kinase	233	878	2168	2162
gppA		Guanosine-5'-triphosphate,3'-diphosphate pyrophosphatase	233	1358	1526	1525
hpt		Hypoxanthine-guanine phosphoribosyltransferase	233	524	539	538
lacG		6-phospho-beta-galactosidase	233	1406	1427	1406
group_3546		hypothetical protein	233	542	542	542
group_3547		hypothetical protein	233	1319	1967	1962
orr		Ornithine racemase	233	1076	1076	1076
group_3549		hypothetical protein	233	548	680	679
group_3550		hypothetical protein	233	203	203	203
group_3551		hypothetical protein	233	185	185	185
potD		Spermidine/putrescine-binding periplasmic protein	233	503	1073	1070
group_3553		hypothetical protein	233	488	632	631
def_2		Peptide deformylase	233	533	551	550
group_3555		hypothetical protein	233	173	197	196
cdaR_2		CdaA regulatory protein CdaR	233	512	932	930
glmS		Glutamine--fructose-6-phosphate aminotransferase [isomerizing]	233	1679	1802	1801
hemH		Ferrochelatase	233	626	932	930
group_3587		putative CtpA-like serine protease	233	1529	1538	1531
group_3606		hypothetical protein	233	710	956	951
group_3625		Ferredoxin--NADP reductase	233	971	992	986
group_3710		hypothetical protein	233	614	626	614
ywlC		Threonylcarbamoyl-AMP synthase	233	1052	1058	1052
ldhA		L-lactate dehydrogenase 1	233	950	956	950
group_4053		hypothetical protein	233	959	962	959
group_4078		Protein SprT-like protein	233	410	455	451
lutR_1		HTH-type transcriptional regulator LutR	233	656	671	662
nikB		Nickel transport system permease protein NikB	233	986	989	986
group_4096		hypothetical protein	233	890	899	893
cysA		Sulfate/thiosulfate import ATP-binding protein CysA	233	605	611	605
group_4155		hypothetical protein	233	416	422	416
accB_1		Biotin carboxyl carrier protein of acetyl-CoA carboxylase	233	359	467	460
btuD_4		Vitamin B12 import ATP-binding protein BtuD	233	641	953	933
murB		UDP-N-acetylenolpyruvoylglucosamine reductase	233	920	941	928
cadA		Cadmium-transporting ATPase	233	1007	2180	2169
hisZ		ATP phosphoribosyltransferase regulatory subunit	233	809	818	809
lysP_2		Lysine-specific permease	233	521	1517	1503
group_4230		1,4-dihydroxy-2-naphthoyl-CoA hydrolase	233	407	467	463
gyrA		DNA gyrase subunit A	233	584	2639	2625
pcrB		Heptaprenylglyceryl phosphate synthase	233	248	692	687
miaA		tRNA dimethylallyltransferase	233	839	965	955
yjbM		GTP pyrophosphokinase YjbM	233	521	3632	650
group_830		hypothetical protein	233	161	410	283
group_847		hypothetical protein	233	512	1634	1623
group_855		hypothetical protein	233	701	728	727
rpmI		50S ribosomal protein L35	233	200	200	200
veg		Protein Veg	233	266	266	266
sufT		Fe-S protein maturation auxiliary factor SufT	233	308	308	308
rpsS		30S ribosomal protein S19	233	278	278	278
rpsD		30S ribosomal protein S4	233	602	602	602
rpmJ		50S ribosomal protein L36	233	113	113	113
qoxD		Quinol oxidase subunit 4	233	290	290	290
rpmA		50S ribosomal protein L27	233	284	284	284
rpsZ		30S ribosomal protein S14 type Z	233	185	185	185
group_8690		hypothetical protein	233	200	200	200
group_8691		hypothetical protein	233	302	302	302
group_8692		hypothetical protein	233	443	443	443
atpE		ATP synthase subunit c	233	212	212	212
group_8694		hypothetical protein	233	260	260	260
ureA		Urease subunit gamma	233	302	302	302
yodB		HTH-type transcriptional regulator YodB	233	329	329	329
rpsU		30S ribosomal protein S21	233	176	176	176
yajC		Sec translocon accessory complex subunit YajC	233	263	263	263
tarD		Glycerol-3-phosphate cytidylyltransferase	233	398	398	398
rpsO		30S ribosomal protein S15	233	269	269	269
rplP		50S ribosomal protein L16	233	434	434	434
tuf		Elongation factor Tu	233	1187	1187	1187
rpmG2		50S ribosomal protein L33 2	233	149	149	149
group_8704		hypothetical protein	233	89	89	89
yaaQ		putative protein YaaQ	233	329	329	329
group_8706		hypothetical protein	233	173	173	173
cdd		Cytidine deaminase	233	407	407	407
nrdI		Protein NrdI	233	398	398	398
secG		putative protein-export membrane protein SecG	233	233	233	233
gcvH		Glycine cleavage system H protein	233	380	380	380
mnhC1_2		Na(+)/H(+) antiporter subunit C1	233	347	347	347
group_8714		hypothetical protein	233	1355	1355	1355
group_8715		hypothetical protein	233	1205	1205	1205
glxK		Glycerate 3-kinase	233	1115	1115	1115
group_8717		tRNA-Lys(ttt)	233	73	73	73
ybhI		Inner membrane protein YbhI	233	1532	1532	1532
rpsB		30S ribosomal protein S2	233	797	797	797
rarD		Protein RarD	233	917	917	917
uvrC		UvrABC system protein C	233	1787	1787	1787
group_8723		hypothetical protein	233	902	902	902
dgk		Deoxyguanosine kinase	233	623	623	623
group_8725		hypothetical protein	233	524	524	524
yugI		General stress protein 13	233	389	389	389
group_8727		hypothetical protein	233	1058	1058	1058
znuB		High-affinity zinc uptake system membrane protein ZnuB	233	887	887	887
rplC		50S ribosomal protein L3	233	659	659	659
bshB2		putative N-acetyl-alpha-D-glucosaminyl L-malate deacetylase 2	233	683	683	683
group_8731		hypothetical protein	233	398	398	398
ilvC		Ketol-acid reductoisomerase (NADP(+))	233	1004	1004	1004
hpf		Ribosome hibernation promotion factor	233	560	560	560
uvrB		UvrABC system protein B	233	1982	1982	1982
group_8735		Putative heme-dependent peroxidase	233	755	755	755
pyrR		Bifunctional protein PyrR	233	524	524	524
group_8737		hypothetical protein	233	458	458	458
group_8738		hypothetical protein	233	866	866	866
lexA_1		LexA repressor	233	623	623	623
pcm		Protein-L-isoaspartate O-methyltransferase	233	644	644	644
ruvB_2		Holliday junction ATP-dependent DNA helicase RuvB	233	1694	1703	1702
ung		Uracil-DNA glycosylase	233	668	668	668
cmk		Cytidylate kinase	233	659	659	659
frdB		Fumarate reductase iron-sulfur subunit	233	815	815	815
ftsH		ATP-dependent zinc metalloprotease FtsH	233	2114	2114	2114
group_8750		hypothetical protein	233	1517	1517	1517
murJ_2		Lipid II flippase MurJ	233	1532	1532	1532
ecsA		ABC-type transporter ATP-binding protein EcsA	233	737	737	737
group_8753		hypothetical protein	233	671	671	671
rot		HTH-type transcriptional regulator rot	233	410	410	410
rpoA		DNA-directed RNA polymerase subunit alpha	233	944	944	944
group_8756		hypothetical protein	233	1010	1010	1010
nrdF		Ribonucleoside-diphosphate reductase subunit beta	233	962	962	962
ssbA		Single-stranded DNA-binding protein A	233	506	506	506
fbp		Fructose-1,6-bisphosphatase class 3	233	1955	1955	1955
engB		putative GTP-binding protein EngB	233	596	596	596
deoB		Phosphopentomutase	233	1178	1178	1178
tig		Trigger factor	233	1316	1316	1316
recX		Regulatory protein RecX	233	803	803	803
hrtA		Putative hemin import ATP-binding protein HrtA	233	689	689	689
msrR		Regulatory protein MsrR	233	971	971	971
cysK		Cysteine synthase	233	929	929	929
rsmE		Ribosomal RNA small subunit methyltransferase E	233	752	752	752
group_8768		Putative aldehyde dehydrogenase	233	1433	1433	1433
ureG		Urease accessory protein UreG	233	611	611	611
dus		putative tRNA-dihydrouridine synthase	233	992	992	992
ltaS		Lipoteichoic acid synthase	233	1937	1937	1937
rnmV_1		Ribonuclease M5	233	395	395	395
pepT_2		Peptidase T	233	1223	1223	1223
rnj2		Ribonuclease J 2	233	1673	1673	1673
xylB		Xylulose kinase	233	1538	1538	1538
dnaK		Chaperone protein DnaK	233	1832	1832	1832
yknY		putative ABC transporter ATP-binding protein YknY	233	695	695	695
yitU		5-amino-6-(5-phospho-D-ribitylamino)uracil phosphatase YitU	233	824	824	824
smc		Chromosome partition protein Smc	233	3572	3572	3572
mntR		Transcriptional regulator MntR	233	647	647	647
rpsK		30S ribosomal protein S11	233	389	389	389
group_8782		hypothetical protein	233	701	701	701
group_8783		hypothetical protein	233	530	530	530
group_8784		hypothetical protein	233	638	638	638
mscS		Small-conductance mechanosensitive channel	233	890	890	890
rpsL		30S ribosomal protein S12	233	413	413	413
group_8787		Putative transport protein	233	1097	1097	1097
group_8788		hypothetical protein	233	1289	1289	1289
group_8789		Putative lipid kinase	233	932	932	932
lgt		Prolipoprotein diacylglyceryl transferase	233	836	836	836
glyA		Serine hydroxymethyltransferase	233	1238	1238	1238
group_8792		hypothetical protein	233	476	476	476
putP		Sodium/proline symporter	233	1553	1553	1553
bceB		Bacitracin export permease protein BceB	233	1898	1898	1898
lukEv		Leucotoxin LukEv	233	932	932	932
bsaA		Glutathione peroxidase BsaA	233	473	473	473
group_8797		hypothetical protein	233	1364	1364	1364
ileS		Isoleucine--tRNA ligase	233	2747	2747	2747
pflA		Pyruvate formate-lyase-activating enzyme	233	761	761	761
sdhA_2		L-serine dehydratase, alpha chain	233	899	899	899
group_8801		hypothetical protein	233	1565	1565	1565
group_8802		hypothetical protein	233	422	422	422
carB		Carbamoyl-phosphate synthase large chain	233	3173	3173	3173
sdhB_1		L-serine dehydratase, beta chain	233	665	665	665
yycB_1		putative transporter YycB	233	1178	1178	1178
glnR		HTH-type transcriptional regulator GlnR	233	368	368	368
yfiY		putative siderophore-binding lipoprotein YfiY	233	980	983	982
trpS		Tryptophan--tRNA ligase	233	989	989	989
bioK		L-Lysine--8-amino-7-oxononanoate transaminase	233	1352	1352	1352
topB		DNA topoisomerase 3	233	2135	2135	2135
recA		Protein RecA	233	1043	1043	1043
gatC		Aspartyl/glutamyl-tRNA(Asn/Gln) amidotransferase subunit C	233	302	302	302
group_8813		hypothetical protein	233	542	542	542
thiI		putative tRNA sulfurtransferase	233	1220	1220	1220
yfhH		putative protein YfhH	233	314	314	314
divIB		Cell division protein DivIB	233	890	890	890
group_8817		putative protein	233	374	374	374
atpA		ATP synthase subunit alpha	233	1511	1511	1511
yibN		putative protein YibN	233	386	386	386
rluD		Ribosomal large subunit pseudouridine synthase D	233	917	917	917
group_8821		putative ABC transporter permease	233	1064	1064	1064
tcyP		L-cystine uptake protein TcyP	233	1391	1391	1391
agaS		D-galactosamine-6-phosphate deaminase AgaS	233	1115	1115	1115
iscS_2		Cysteine desulfurase IscS	233	1136	1136	1136
nadD		putative nicotinate-nucleotide adenylyltransferase	233	581	581	581
fetB		putative iron export permease protein FetB	233	764	764	764
group_8827		hypothetical protein	233	563	563	563
ypdF		Aminopeptidase YpdF	233	1070	1070	1070
ffh		Signal recognition particle protein	233	1367	1367	1367
sucD		Succinate--CoA ligase [ADP-forming] subunit alpha	233	905	905	905
ctaA		Heme A synthase	233	914	914	914
group_8832	oppD_1	Oligopeptide transport ATP-binding protein OppD	233	1079	1079	1079
ispG		4-hydroxy-3-methylbut-2-en-1-yl diphosphate synthase (flavodoxin)	233	1106	1106	1106
plsX		Phosphate acyltransferase	233	986	986	986
dat		D-alanine aminotransferase	233	848	848	848
rplX		50S ribosomal protein L24	233	314	314	314
queA		S-adenosylmethionine:tRNA ribosyltransferase-isomerase	233	1025	1025	1025
group_8841		hypothetical protein	233	1943	1952	1951
group_8842		hypothetical protein	233	539	539	539
group_8843		hypothetical protein	233	389	389	389
moaA		GTP 3',8-cyclase	233	1022	1022	1022
group_8845		hypothetical protein	233	515	515	515
ipdC		Indole-3-pyruvate decarboxylase	233	1646	1646	1646
nos		Nitric oxide synthase oxygenase	233	1070	1070	1070
hisC_3		Histidinol-phosphate aminotransferase	233	1289	1289	1289
hslO		33 kDa chaperonin	233	884	884	884
ywpJ_1		Phosphatase YwpJ	233	866	866	866
group_8851		hypothetical protein	233	416	416	416
ptsG_1		PTS system glucose-specific EIICBA component	233	2039	2039	2039
ddl		D-alanine--D-alanine ligase	233	1070	1070	1070
walK		Sensor protein kinase WalK	233	1829	1832	1831
rimM		Ribosome maturation factor RimM	233	503	503	503
fabD		Malonyl CoA-acyl carrier protein transacylase	233	926	926	926
queE_1		7-carboxy-7-deazaguanine synthase	233	713	713	713
dltA		D-alanine--D-alanyl carrier protein ligase	233	1454	1454	1454
bmrA		Multidrug resistance ABC transporter ATP-binding/permease protein BmrA	233	1754	1754	1754
pncB		Nicotinate phosphoribosyltransferase	233	1475	1475	1475
clpC		ATP-dependent Clp protease ATP-binding subunit ClpC	233	2459	2459	2459
dgkA		Undecaprenol kinase	233	347	347	347
gsiC		Glutathione transport system permease protein GsiC	233	932	932	932
thiG		Thiazole synthase	233	767	767	767
group_8865	ldh_1	L-lactate dehydrogenase	233	932	932	932
hel		Lipoprotein E	233	905	905	905
pta		Phosphate acetyltransferase	233	989	989	989
group_8868		hypothetical protein	233	311	311	311
mhqD		Putative hydrolase MhqD	233	587	587	587
group_8870		hypothetical protein	233	611	611	611
ybiT		putative ABC transporter ATP-binding protein YbiT	233	1610	1610	1610
group_8872		hypothetical protein	233	635	635	635
udk		Uridine kinase	233	623	623	623
group_8874		hypothetical protein	233	755	755	755
secA_1		Protein translocase subunit SecA	233	2528	2528	2528
manA		Mannose-6-phosphate isomerase ManA	233	938	938	938
spoVG		Putative septation protein SpoVG	233	314	314	314
group_8880		hypothetical protein	233	923	923	923
leuS		Leucine--tRNA ligase	233	2411	2432	2431
chrR		Quinone reductase	233	557	557	557
pepF1_2		Oligoendopeptidase F, plasmid	233	1808	1808	1808
group_8884		hypothetical protein	233	302	302	302
bepA		Beta-barrel assembly-enhancing protease	233	1241	1241	1241
group_8886		hypothetical protein	233	617	617	617
mraZ		Transcriptional regulator MraZ	233	431	431	431
rclA		putative pyridine nucleotide-disulfide oxidoreductase RclA	233	1325	1325	1325
bfmBAB		2-oxoisovalerate dehydrogenase subunit beta	233	983	983	983
purA		Adenylosuccinate synthetase	233	1283	1283	1283
yitJ		Bifunctional homocysteine S-methyltransferase/5,10-methylenetetrahydrofolate reductase	233	1841	1841	1841
rpsH		30S ribosomal protein S8	233	398	398	398
menB		1,4-dihydroxy-2-naphthoyl-CoA synthase	233	818	818	818
dapA		4-hydroxy-tetrahydrodipicolinate synthase	233	878	878	878
group_8895		hypothetical protein	233	977	977	977
rsbV		Anti-sigma-B factor antagonist	233	326	326	326
mrpB		Na(+)/H(+) antiporter subunit B	233	425	425	425
group_8899		hypothetical protein	233	461	461	461
metQ_2		Methionine-binding lipoprotein MetQ	233	818	818	818
rplY		50S ribosomal protein L25	233	650	650	650
group_8902		hypothetical protein	233	938	938	938
bceA		Bacitracin export ATP-binding protein BceA	233	761	761	761
group_8904		NADH dehydrogenase-like protein	233	1202	1202	1202
rho		Transcription termination factor Rho	233	1313	1313	1313
recQ_1		ATP-dependent DNA helicase RecQ	233	1376	1385	1376
sigA		RNA polymerase sigma factor SigA	233	1109	1109	1109
yacL		putative PIN and TRAM-domain containing protein YacL	233	1061	1061	1061
rplS		50S ribosomal protein L19	233	350	353	350
murG		UDP-N-acetylglucosamine--N-acetylmuramyl-(pentapeptide) pyrophosphoryl-undecaprenol N-acetylglucosamine transferase	233	1085	1085	1085
rpsG		30S ribosomal protein S7	233	470	470	470
hslU		ATP-dependent protease ATPase subunit HslU	233	1409	1409	1409
group_8913		hypothetical protein	233	344	344	344
rpsM		30S ribosomal protein S13	233	365	365	365
mhqO		Putative ring-cleaving dioxygenase MhqO	233	890	890	890
cdr		Coenzyme A disulfide reductase	233	1325	1325	1325
queC		7-cyano-7-deazaguanine synthase	233	668	668	668
rplT		50S ribosomal protein L20	233	356	356	356
spxA		Regulatory protein Spx	233	395	395	395
iucC		Aerobactin synthase	233	1754	1760	1754
yhfP		Putative quinone oxidoreductase YhfP	233	995	995	995
addA		ATP-dependent helicase/nuclease subunit A	233	3644	3644	3644
menF		Isochorismate synthase MenF	233	1148	1148	1148
trxA		Thioredoxin	233	314	314	314
group_8925		Nucleoid-associated protein	233	320	320	320
fadM		Proline dehydrogenase 1	233	983	986	985
upp		Uracil phosphoribosyltransferase	233	629	629	629
group_8928		hypothetical protein	233	452	452	452
nnrD		ADP-dependent (S)-NAD(P)H-hydrate dehydratase	233	815	815	815
group_8930		hypothetical protein	233	422	422	422
dnaD		DNA replication protein DnaD	233	692	692	692
group_8932		hypothetical protein	233	1061	1070	1069
group_8933		hypothetical protein	233	1361	1361	1361
group_8934		hypothetical protein	233	791	791	791
pstB3		Phosphate import ATP-binding protein PstB 3	233	842	842	842
group_8936		hypothetical protein	233	803	803	803
rplU		50S ribosomal protein L21	233	308	308	308
mutS_1		DNA mismatch repair protein MutS	233	2597	2597	2597
group_8939		hypothetical protein	233	1337	1337	1337
rplN		50S ribosomal protein L14	233	368	368	368
katA		Catalase	233	1490	1490	1490
cysS		Cysteine--tRNA ligase	233	1400	1400	1400
yhbU		putative protease YhbU	233	929	929	929
prfA		Peptide chain release factor 1	233	1076	1076	1076
mreC		Cell shape-determining protein MreC	233	836	836	836
oppB		Oligopeptide transport system permease protein OppB	233	926	926	926
eno		Enolase	233	1304	1304	1304
hutU		Urocanate hydratase	233	1667	1667	1667
tagH		Teichoic acids export ATP-binding protein TagH	233	794	794	794
sucC		Succinate--CoA ligase [ADP-forming] subunit beta	233	1163	1166	1165
pth		Peptidyl-tRNA hydrolase	233	572	572	572
gyrB		DNA gyrase subunit B	233	1922	1937	1922
group_8953		hypothetical protein	233	716	716	716
lipA		Lipoyl synthase	233	917	917	917
metG		Methionine--tRNA ligase	233	1973	1973	1973
ktrA		Ktr system potassium uptake protein A	233	659	659	659
plsC		1-acyl-sn-glycerol-3-phosphate acyltransferase	233	617	617	617
trxB		Thioredoxin reductase	233	932	932	932
thrC		Threonine synthase	233	1064	1064	1064
pnp_2		Polyribonucleotide nucleotidyltransferase	233	377	377	377
group_8961		hypothetical protein	233	308	308	308
group_8962		Putative TrmH family tRNA/rRNA methyltransferase	233	746	746	746
dnaC		Replicative DNA helicase	233	1397	1400	1399
group_8964		hypothetical protein	233	467	467	467
abgB		p-aminobenzoyl-glutamate hydrolase subunit B	233	1181	1181	1181
map_2		Methionine aminopeptidase	233	761	761	761
mcsB		Protein-arginine kinase	233	1004	1004	1004
group_8968		hypothetical protein	233	812	812	812
rny		Ribonuclease Y	233	1559	1559	1559
group_8970		Putative TrmH family tRNA/rRNA methyltransferase	233	749	749	749
rplD		50S ribosomal protein L4	233	623	623	623
mnhG1		Na(+)/H(+) antiporter subunit G1	233	356	356	356
setA		Sugar efflux transporter A	233	1205	1205	1205
gatB		Aspartyl/glutamyl-tRNA(Asn/Gln) amidotransferase subunit B	233	1427	1427	1427
argH		Argininosuccinate lyase	233	1391	1391	1391
citZ		Citrate synthase 2	233	1118	1118	1118
group_8977		Alkaline shock protein 23	233	491	491	491
ythB		Putative cytochrome bd menaquinol oxidase subunit II	233	1019	1022	1021
pbpB		Penicillin-binding protein 2B	233	2099	2099	2099
oppF_1		Oligopeptide transport ATP-binding protein OppF	233	941	941	941
dnaN		Beta sliding clamp	233	1130	1130	1130
group_8982		hypothetical protein	233	1370	1370	1370
arg		Arginase	233	905	905	905
dnaI		Primosomal protein DnaI	233	923	923	923
group_8985		hypothetical protein	233	362	362	362
gpsA		Glycerol-3-phosphate dehydrogenase [NAD(P)+]	233	998	998	998
tdk		Thymidine kinase	233	602	602	602
group_8988		NAD-dependent malic enzyme	233	1232	1232	1232
yvoA		HTH-type transcriptional repressor YvoA	233	710	710	710
mgtE		Magnesium transporter MgtE	233	1385	1385	1385
serS		Serine--tRNA ligase	233	1280	1280	1280
dapB		4-hydroxy-tetrahydrodipicolinate reductase	233	722	722	722
murA1		UDP-N-acetylglucosamine 1-carboxyvinyltransferase 1	233	1265	1265	1265
sdhB_2		L-serine dehydratase, beta chain	233	677	677	677
fabG_1		3-oxoacyl-[acyl-carrier-protein] reductase FabG	233	737	737	737
betL		Glycine betaine transporter BetL	233	1625	1625	1625
kefB		Glutathione-regulated potassium-efflux system protein KefB	233	1835	1835	1835
rpsJ		30S ribosomal protein S10	233	308	308	308
pckA		Phosphoenolpyruvate carboxykinase (ATP)	233	1580	1580	1580
yabA		Initiation-control protein YabA	233	365	365	365
sodA		Superoxide dismutase [Mn/Fe]	233	599	599	599
panE		2-dehydropantoate 2-reductase	233	935	935	935
group_9003		hypothetical protein	233	698	698	698
dxr		1-deoxy-D-xylulose 5-phosphate reductoisomerase	233	1133	1133	1133
mutS2		Endonuclease MutS2	233	2348	2348	2348
lipM		Octanoyltransferase LipM	233	830	830	830
prsA		Foldase protein PrsA	233	956	956	956
group_9008		hypothetical protein	233	857	857	857
btuD_2		Vitamin B12 import ATP-binding protein BtuD	233	959	959	959
gbsA		Betaine aldehyde dehydrogenase	233	1493	1493	1493
mtnN		5'-methylthioadenosine/S-adenosylhomocysteine nucleosidase	233	686	686	686
ftsL		Cell division protein FtsL	233	386	386	386
ald2		Alanine dehydrogenase 2	233	1121	1121	1121
group_9014		hypothetical protein	233	569	569	569
purC		Phosphoribosylaminoimidazole-succinocarboxamide synthase	233	701	701	701
ychF		Ribosome-binding ATPase YchF	233	1097	1097	1097
fabZ		3-hydroxyacyl-[acyl-carrier-protein] dehydratase FabZ	233	443	443	443
group_9018		hypothetical protein	233	317	317	317
dnaB		Replication initiation and membrane attachment protein	233	1373	1373	1373
recD2		ATP-dependent RecD-like DNA helicase	233	2399	2399	2399
ftsK		DNA translocase FtsK	233	2345	2363	2362
group_9022		hypothetical protein	233	608	614	613
mnhE1		Na(+)/H(+) antiporter subunit E1	233	479	479	479
group_9024		3-hexulose-6-phosphate synthase	233	638	638	638
gnd		6-phosphogluconate dehydrogenase, decarboxylating	233	1403	1403	1403
purE		N5-carboxyaminoimidazole ribonucleotide mutase	233	482	482	482
yqeN		putative protein YqeN	233	974	974	974
graR		Response regulator protein GraR	233	680	680	680
group_9033		hypothetical protein	233	335	335	335
era		GTPase Era	233	896	896	896
salA		Iron-sulfur cluster carrier protein	233	1064	1064	1064
bshC		Putative cysteine ligase BshC	233	1613	1616	1613
ecfA2		Energy-coupling factor transporter ATP-binding protein EcfA2	233	866	866	866
group_9038		hypothetical protein	233	332	332	332
sepF		Cell division protein SepF	233	560	560	560
sigB		RNA polymerase sigma-B factor	233	770	770	770
group_9041		hypothetical protein	233	1067	1067	1067
dagK		Diacylglycerol kinase	233	932	932	932
group_9043		hypothetical protein	233	362	362	362
group_9044		hypothetical protein	233	1313	1313	1313
ghrB_1		Glyoxylate/hydroxypyruvate reductase B	233	965	965	965
mdlD		NAD(P)-dependent benzaldehyde dehydrogenase	233	1379	1379	1379
arlR		Response regulator ArlR	233	677	677	677
codY		GTP-sensing transcriptional pleiotropic repressor CodY	233	773	773	773
clpB		Chaperone protein ClpB	233	2621	2621	2621
cydD		ATP-binding/permease protein CydD	233	1634	1637	1636
perR		Peroxide-responsive repressor PerR	233	458	458	458
gatA		Glutamyl-tRNA(Gln) amidotransferase subunit A	233	1460	1460	1460
adk		Adenylate kinase	233	653	653	653
group_9054		hypothetical protein	233	1298	1298	1298
xseA		Exodeoxyribonuclease 7 large subunit	233	1346	1346	1346
ypjD		putative protein YpjD	233	323	323	323
purR		Pur operon repressor	233	821	821	821
group_9058		hypothetical protein	233	1247	1247	1247
group_9059		Putative universal stress protein	233	503	503	503
secY_1		Protein translocase subunit SecY	233	1292	1292	1292
patA_1		Putative N-acetyl-LL-diaminopimelate aminotransferase	233	1157	1157	1157
yclM		Aspartokinase 3	233	1352	1352	1352
group_9065		hypothetical protein	233	515	515	515
mnhC1_1		Na(+)/H(+) antiporter subunit C1	233	344	344	344
mrpA		Na(+)/H(+) antiporter subunit A	233	2387	2387	2387
dck		Deoxyadenosine/deoxycytidine kinase	233	665	665	665
rplO		50S ribosomal protein L15	233	440	440	440
dtd3		D-aminoacyl-tRNA deacylase	233	767	767	767
accA		Acetyl-coenzyme A carboxylase carboxyl transferase subunit alpha	233	944	944	944
group_9074	btuD_7	Vitamin B12 import ATP-binding protein BtuD	233	875	875	875
asnS		Asparagine--tRNA ligase	233	1292	1292	1292
prmA		Ribosomal protein L11 methyltransferase	233	932	932	932
yojF		putative protein YojF	233	368	368	368
gdpP		Cyclic-di-AMP phosphodiesterase GdpP	233	1967	1967	1967
atpD		ATP synthase subunit beta	233	1412	1412	1412
ilvA		L-threonine dehydratase biosynthetic IlvA	233	1268	1268	1268
group_9081		hypothetical protein	233	1190	1190	1190
group_9082		hypothetical protein	233	758	758	758
ftsA		Cell division protein FtsA	233	1400	1400	1400
yhaM		3'-5' exoribonuclease YhaM	233	941	941	941
mdh		Malate dehydrogenase	233	938	938	938
atpB		ATP synthase subunit a	233	722	722	722
group_9087		hypothetical protein	233	998	998	998
yacP		putative protein YacP	233	527	527	527
rplB		50S ribosomal protein L2	233	833	833	833
dcuA		Anaerobic C4-dicarboxylate transporter DcuA	233	1307	1307	1307
pdhB		Pyruvate dehydrogenase E1 component subunit beta	233	977	977	977
ezrA		Septation ring formation regulator EzrA	233	1700	1700	1700
dtpT_1		Di-/tripeptide transporter	233	1505	1505	1505
nupC		Nucleoside permease NupC	233	1205	1205	1205
ftsW		putative peptidoglycan glycosyltransferase FtsW	233	1232	1241	1232
yheI		putative multidrug resistance ABC transporter ATP-binding/permease protein YheI	233	1790	1799	1793
frdA		Fumarate reductase flavoprotein subunit	233	1766	1766	1766
cysE		Serine acetyltransferase	233	641	641	641
vraS		Sensor protein VraS	233	1043	1043	1043
hemA		Glutamyl-tRNA reductase	233	1340	1343	1340
group_9101		Putative zinc metalloprotease	233	1277	1289	1280
argR_1		Arginine repressor	233	452	452	452
zwf		Glucose-6-phosphate 1-dehydrogenase	233	1484	1484	1484
clpP		ATP-dependent Clp protease proteolytic subunit	233	587	587	587
group_9105		hypothetical protein	233	1301	1304	1303
nusG		Transcription termination/antitermination protein NusG	233	548	548	548
rplJ		50S ribosomal protein L10	233	500	500	500
ktrB_2		Ktr system potassium uptake protein B	233	1304	1304	1304
nikA		Nickel-binding periplasmic protein	233	1598	1598	1598
group_9110		hypothetical protein	233	548	548	548
lacF		PTS system lactose-specific EIIA component	233	314	314	314
group_9112		hypothetical protein	233	1334	1334	1334
group_9113		hypothetical protein	233	335	335	335
pnp_1		Polyribonucleotide nucleotidyltransferase	233	2093	2093	2093
ala		Alanine dehydrogenase	233	1010	1010	1010
gmk		Guanylate kinase	233	623	623	623
ppdK		Pyruvate, phosphate dikinase	233	2624	2624	2624
ribF		Riboflavin biosynthesis protein RibF	233	971	971	971
hmp		Flavohemoprotein	233	1145	1145	1145
glmM		Phosphoglucosamine mutase	233	1355	1355	1355
group_9121		hypothetical protein	233	1217	1217	1217
mraY		Phospho-N-acetylmuramoyl-pentapeptide-transferase	233	965	965	965
group_9123		hypothetical protein	233	743	746	745
rpoC		DNA-directed RNA polymerase subunit beta'	233	3620	3620	3620
group_9125		hypothetical protein	233	917	917	917
group_9126		putative protein	233	305	305	305
radA		DNA repair protein RadA	233	1370	1370	1370
sorB		PTS system sorbose-specific EIIB component	233	479	479	479
carA_1		Carbamoyl-phosphate synthase small chain	233	1100	1100	1100
clpX		ATP-dependent Clp protease ATP-binding subunit ClpX	233	1262	1262	1262
proS		Proline--tRNA ligase	233	1703	1703	1703
group_9132		hypothetical protein	233	1397	1397	1397
cdaA		Cyclic di-AMP synthase CdaA	233	806	806	806
ldh_3		L-lactate dehydrogenase	233	947	947	947
folB		Dihydroneopterin aldolase	233	371	371	371
aldC_2		Alpha-acetolactate decarboxylase	233	686	686	686
nanE		Putative N-acetylmannosamine-6-phosphate 2-epimerase	233	674	674	674
queF		NADPH-dependent 7-cyano-7-deazaguanine reductase	233	500	500	500
tarB		Teichoic acid glycerol-phosphate primase	233	1088	1088	1088
mutM		Formamidopyrimidine-DNA glycosylase	233	872	872	872
hutG		Formimidoylglutamase	233	929	929	929
group_9142		hypothetical protein	233	611	611	611
vldH		Validoxylamine A 7'-phosphate phosphatase	233	641	644	643
yxeP_3		N-acetyldiaminopimelate deacetylase	233	1187	1187	1187
pgk		Phosphoglycerate kinase	233	1190	1190	1190
nrdR		Transcriptional repressor NrdR	233	467	467	467
potA		Spermidine/putrescine import ATP-binding protein PotA	233	1100	1100	1100
group_9148		hypothetical protein	233	620	620	620
aldA		Putative aldehyde dehydrogenase AldA	233	1490	1490	1490
nirQ		Denitrification regulatory protein NirQ	233	797	797	797
group_9152		hypothetical protein	233	716	716	716
group_9153		putative N-acetyltransferase	233	449	449	449
group_9154		Lipoate--protein ligase 1	233	992	992	992
luxA		Alkanal monooxygenase alpha chain	233	1052	1052	1052
oppC_2		Oligopeptide transport system permease protein OppC	233	1061	1061	1061
sapF		Putrescine export system ATP-binding protein SapF	233	740	740	740
arlS		Signal transduction histidine-protein kinase ArlS	233	1361	1367	1366
purB		Adenylosuccinate lyase	233	1295	1295	1295
odhB		Dihydrolipoyllysine-residue succinyltransferase component of 2-oxoglutarate dehydrogenase complex	233	1277	1277	1277
gph_1		Phosphoglycolate phosphatase	233	527	527	527
rplF		50S ribosomal protein L6	233	536	536	536
plsY		Glycerol-3-phosphate acyltransferase	233	581	581	581
fapR		Transcription factor FapR	233	587	587	587
steT		Serine/threonine exchanger SteT	233	1322	1322	1322
mgsR		Regulatory protein MgsR	233	356	356	356
sufU		Zinc-dependent sulfurtransferase SufU	233	449	449	449
rplR		50S ribosomal protein L18	233	359	359	359
hlb		Phospholipase C	233	989	992	991
pheS		Phenylalanine--tRNA ligase alpha subunit	233	1070	1070	1070
hemL2		Glutamate-1-semialdehyde 2,1-aminomutase 2	233	1286	1286	1286
group_9172		hypothetical protein	233	602	602	602
rpsC		30S ribosomal protein S3	233	653	653	653
ahpC		Alkyl hydroperoxide reductase C	233	569	569	569
gph_2		Phosphoglycolate phosphatase	233	704	704	704
glyQS		Glycine--tRNA ligase	233	1394	1394	1394
smpB		SsrA-binding protein	233	464	464	464
gapA2		Glyceraldehyde-3-phosphate dehydrogenase 2	233	1016	1016	1016
est		Carboxylesterase	233	740	740	740
nudF		ADP-ribose pyrophosphatase	233	542	542	542
rplL		50S ribosomal protein L7/L12	233	365	365	365
rutB		Peroxyureidoacrylate/ureidoacrylate amidohydrolase RutB	233	551	551	551
cidA		Holin-like protein CidA	233	392	392	392
csd		putative cysteine desulfurase	233	1241	1241	1241
rplA		50S ribosomal protein L1	233	695	695	695
truB		tRNA pseudouridine synthase B	233	917	917	917
hprK		HPr kinase/phosphorylase	233	941	941	941
cshA		DEAD-box ATP-dependent RNA helicase CshA	233	1487	1487	1487
group_9196		hypothetical protein	233	617	617	617
purD		Phosphoribosylamine--glycine ligase	233	1253	1253	1253
rnr		Ribonuclease R	233	2357	2363	2357
yrrK		Putative pre-16S rRNA nuclease	233	428	428	428
dnaJ		Chaperone protein DnaJ	233	1133	1133	1133
rbfA		Ribosome-binding factor A	233	344	344	344
ykoE		Putative HMP/thiamine permease protein YkoE	233	575	575	575
bfmBAA		2-oxoisovalerate dehydrogenase subunit alpha	233	998	998	998
uvrA_1		UvrABC system protein A	233	2843	2843	2843
pfkA		ATP-dependent 6-phosphofructokinase	233	968	968	968
pbuG		Guanine/hypoxanthine permease PbuG	233	1334	1334	1334
cggR		Central glycolytic genes regulator	233	1037	1037	1037
rplI		50S ribosomal protein L9	233	446	446	446
group_9209		hypothetical protein	233	335	335	335
guaC		GMP reductase	233	977	977	977
nupG		Purine nucleoside transport protein NupG	233	1226	1226	1226
pdxS		Pyridoxal 5'-phosphate synthase subunit PdxS	233	887	887	887
murC		UDP-N-acetylmuramate--L-alanine ligase	233	1313	1313	1313
mhqA_1		Putative ring-cleaving dioxygenase MhqA	233	962	962	962
macB_2		Macrolide export ATP-binding/permease protein MacB	233	1175	1175	1175
group_9216		hypothetical protein	233	782	782	782
group_9217		hypothetical protein	233	842	842	842
ydjG		NADH-specific methylglyoxal reductase	233	920	920	920
metP		Methionine import system permease protein MetP	233	695	695	695
parC		DNA topoisomerase 4 subunit A	233	2411	2417	2411
group_9221		hypothetical protein	233	527	527	527
ptpA		Low molecular weight protein-tyrosine-phosphatase PtpA	233	458	458	458
pepA_2		cytosol aminopeptidase	233	1487	1487	1487
yidA		Putative phosphatase	233	803	803	803
ssuB_1		Aliphatic sulfonates import ATP-binding protein SsuB	233	704	704	704
group_9226		hypothetical protein	233	1439	1439	1439
rplQ		50S ribosomal protein L17	233	368	368	368
vraR		Response regulator protein VraR	233	629	629	629
yifK		putative transport protein YifK	233	1388	1391	1388
purH		Bifunctional purine biosynthesis protein PurH	233	1478	1478	1478
dps		General stress protein 20U	233	446	446	446
cynR		HTH-type transcriptional regulator CynR	233	929	929	929
valS		Valine--tRNA ligase	233	2630	2630	2630
rnpA		Ribonuclease P protein component	233	347	347	347
prs		Ribose-phosphate pyrophosphokinase	233	965	965	965
fabF		3-oxoacyl-[acyl-carrier-protein] synthase 2	233	1244	1244	1244
tsf		Elongation factor Ts	233	878	878	878
ansZ		L-asparaginase 2	233	968	968	968
dnaA		Chromosomal replication initiator protein DnaA	233	1343	1343	1343
argP		HTH-type transcriptional regulator ArgP	233	869	869	869
opuD_1		Glycine betaine transporter OpuD	233	1634	1634	1634
group_9251		Putative peptidyl-prolyl cis-trans isomerase	233	593	593	593
nrdE1		Ribonucleoside-diphosphate reductase subunit alpha 1	233	2105	2105	2105
lepA		Elongation factor 4	233	1823	1823	1823
uppP		Undecaprenyl-diphosphatase	233	854	854	854
alsT_1		Amino-acid carrier protein AlsT	233	1463	1463	1463
fabI		Enoyl-[acyl-carrier-protein] reductase [NADPH] FabI	233	767	767	767
ydbP		Thioredoxin-like protein YdbP	233	320	320	320
group_9258		hypothetical protein	233	314	314	314
mqo1		putative malate:quinone oxidoreductase 1	233	1505	1505	1505
lysP_1		Lysine-specific permease	233	1451	1451	1451
ypdA		Sensor histidine kinase YpdA	233	1751	1751	1751
group_9262		hypothetical protein	233	596	596	596
group_9263		Gluconeogenesis factor	233	995	995	995
group_9264		putative protein	233	905	905	905
der_1		GTPase Der	233	3455	3455	3455
katE		Catalase HPII	233	1991	1991	1991
thiE_2		Thiamine-phosphate synthase	233	638	641	638
rplV		50S ribosomal protein L22	233	353	353	353
infC		Translation initiation factor IF-3	233	533	533	533
acpS		Holo-[acyl-carrier-protein] synthase	233	350	350	350
group_9271	oppF_1	Oligopeptide transport ATP-binding protein OppF	233	689	689	689
group_9272		hypothetical protein	233	1274	1277	1276
groL		60 kDa chaperonin	233	1619	1619	1619
group_9274		Delta(1)-pyrroline-2-carboxylate reductase	233	953	953	953
group_9275		putative epimerase/dehydratase	233	962	962	962
gluD		NAD-specific glutamate dehydrogenase	233	1244	1244	1244
dapH_2		2,3,4,5-tetrahydropyridine-2,6-dicarboxylate N-acetyltransferase	233	485	485	485
feuC		Iron-uptake system permease protein FeuC	233	1016	1016	1016
efp		Elongation factor P	233	557	557	557
galK		Galactokinase	233	1115	1115	1115
gpmI		2,3-bisphosphoglycerate-independent phosphoglycerate mutase	233	1517	1517	1517
fusA		Elongation factor G	233	2081	2081	2081
group_9283		hypothetical protein	233	881	881	881
dapH_1		2,3,4,5-tetrahydropyridine-2,6-dicarboxylate N-acetyltransferase	233	719	719	719
dinG		putative ATP-dependent helicase DinG	233	2702	2702	2702
pdhD_2		Dihydrolipoyl dehydrogenase	233	1406	1406	1406
cshB		DEAD-box ATP-dependent RNA helicase CshB	233	1334	1346	1334
group_9288		hypothetical protein	233	317	317	317
group_9289		hypothetical protein	233	1202	1202	1202
mazF		Endoribonuclease MazF	233	353	353	353
group_9291		hypothetical protein	233	320	320	320
ctaB2		Protoheme IX farnesyltransferase 2	233	911	911	911
mrpD		Na(+)/H(+) antiporter subunit D	233	1499	1499	1499
mccB		Cystathionine gamma-lyase	233	1142	1142	1142
acuA		Acetoin utilization protein AcuA	233	632	632	632
msrA2		Peptide methionine sulfoxide reductase MsrA 2	233	524	524	524
group_9298		hypothetical protein	233	905	908	907
mecA		Adapter protein MecA 1	233	698	698	698
gpsB		Cell cycle protein GpsB	233	335	335	335
group_9301		hypothetical protein	233	1067	1070	1069
group_9302		hypothetical protein	233	320	320	320
whiA		Sporulation transcription regulator WhiA	233	944	944	944
kdpD		Sensor protein KdpD	233	2624	2624	2624
group_9305		hypothetical protein	233	932	932	932
rpoB		DNA-directed RNA polymerase subunit beta	233	3554	3554	3554
map_1		Protein map	233	743	743	743
tagG_1		Teichoic acid translocation permease protein TagG	233	782	782	782
lytR_2		Transcriptional regulator LytR	233	1178	1178	1178
glcU		Glucose uptake protein GlcU	233	881	881	881
rplK		50S ribosomal protein L11	233	422	422	422
mccA		O-acetylserine dependent cystathionine beta-synthase	233	908	908	908
moeA		Molybdopterin molybdenumtransferase	233	1259	1259	1259
thyA		Thymidylate synthase	233	953	953	953
tagO		putative undecaprenyl-phosphate N-acetylglucosaminyl 1-phosphate transferase	233	1058	1058	1058
murA2		UDP-N-acetylglucosamine 1-carboxyvinyltransferase 2	233	1265	1265	1265
group_9317		hypothetical protein	233	1529	1529	1529
lctP		L-lactate permease	233	1604	1604	1604
mnmG		tRNA uridine 5-carboxymethylaminomethyl modification enzyme MnmG	233	1874	1874	1874
group_9320		hypothetical protein	233	479	479	479
trmL		tRNA (cytidine(34)-2'-O)-methyltransferase	233	470	470	470
amhM		Ammonium/H(+) antiporter subunit AmhM	233	485	485	485
tgt		Queuine tRNA-ribosyltransferase	233	1139	1139	1139
gcvPA		putative glycine dehydrogenase (decarboxylating) subunit 1	233	1349	1349	1349
srrA		Transcriptional regulatory protein SrrA	233	722	725	724
group_9326		hypothetical protein	233	458	458	458
recO		DNA repair protein RecO	233	770	770	770
rplM		50S ribosomal protein L13	233	437	437	437
mntA		Manganese-binding lipoprotein MntA	233	917	920	919
maa		Maltose O-acetyltransferase	233	248	410	266
luxS		S-ribosylhomocysteine lyase	233	470	470	470
rplE		50S ribosomal protein L5	233	539	539	539
ftsY		Signal recognition particle receptor FtsY	233	1199	1199	1199
atpG		ATP synthase gamma chain	233	866	869	868
folD		Bifunctional protein FolD protein	233	857	857	857
btuD_1		Vitamin B12 import ATP-binding protein BtuD	233	770	770	770
deoC1		Deoxyribose-phosphate aldolase 1	233	662	662	662
prfC		Peptide chain release factor 3	233	1562	1562	1562
serA		D-3-phosphoglycerate dehydrogenase	233	1589	1595	1594
group_9342		Putative pyridoxal phosphate-dependent acyltransferase	233	1208	1208	1208
pyrP		Uracil permease	233	1292	1292	1292
dnaE		DNA polymerase III subunit alpha	233	3191	3191	3191
alsT_2		Amino-acid carrier protein AlsT	233	1394	1394	1394
group_9346		hypothetical protein	233	617	617	617
mhqR		HTH-type transcriptional regulator MhqR	233	425	425	425
saeR		Response regulator SaeR	233	686	686	686
manZ_1		PTS system mannose-specific EIID component	233	884	884	884
icd		Isocitrate dehydrogenase [NADP]	233	1262	1262	1262
hisS		Histidine--tRNA ligase	233	1271	1271	1271
group_9352		hypothetical protein	233	674	674	674
alaS		Alanine--tRNA ligase	233	2630	2630	2630
purQ		Phosphoribosylformylglycinamidine synthase subunit PurQ	233	671	671	671
fepC		Ferric enterobactin transport ATP-binding protein FepC	233	803	803	803
cymR		HTH-type transcriptional regulator CymR	233	419	419	419
lytR_1		Sensory transduction protein LytR	233	734	734	734
menA		1,4-dihydroxy-2-naphthoate octaprenyltransferase	233	938	938	938
yghA		putative oxidoreductase YghA	233	881	881	881
recQ_2		ATP-dependent DNA helicase RecQ	233	1781	1781	1781
recU		Holliday junction resolvase RecU	233	626	626	626
rsbW		Serine-protein kinase RsbW	233	479	479	479
yabJ		2-iminobutanoate/2-iminopropanoate deaminase	233	380	380	380
group_9364		hypothetical protein	233	698	698	698
nagB_1		Glucosamine-6-phosphate deaminase	233	734	734	734
purF		Amidophosphoribosyltransferase	233	1421	1421	1421
group_9367		hypothetical protein	233	677	677	677
hemN		Oxygen-independent coproporphyrinogen-III oxidase-like protein YqeR	233	1121	1121	1121
glnA		Glutamine synthetase	233	1340	1340	1340
gabR		HTH-type transcriptional regulatory protein GabR	233	1397	1409	1408
tal		Transaldolase	233	710	710	710
mgrA		HTH-type transcriptional regulator MgrA	233	437	443	437
metN2		Methionine import ATP-binding protein MetN 2	233	1028	1028	1028
nfo		putative endonuclease 4	233	893	893	893
atpF		ATP synthase subunit b	233	518	518	518
group_9378		hypothetical protein	233	1082	1085	1082
group_9379		hypothetical protein	233	539	539	539
ghrB_2		Glyoxylate/hydroxypyruvate reductase B	233	950	950	950
group_9381		hypothetical protein	233	1214	1214	1214
group_9383		hypothetical protein	233	503	503	503
group_9384		Epimerase family protein	233	899	902	901
group_9385		hypothetical protein	233	275	275	275
ybeY		Endoribonuclease YbeY	233	461	461	461
group_9387		hypothetical protein	233	464	464	464
mnmE		tRNA modification GTPase MnmE	233	1382	1382	1382
group_9389		hypothetical protein	233	632	632	632
murI		Glutamate racemase	233	797	797	797
msrA1		Peptide methionine sulfoxide reductase MsrA 1	233	518	518	518
group_9392		hypothetical protein	233	497	497	497
fbiB		Coenzyme F420:L-glutamate ligase	233	545	545	545
group_9394		hypothetical protein	233	239	239	239
lipL		Octanoyl-[GcvH]:protein N-octanoyltransferase	233	836	836	836
ydaG		General stress protein 26	233	428	431	430
bga		Beta-galactosidase	233	1772	1772	1772
ddpC		putative D,D-dipeptide transport system permease protein DdpC	233	824	824	824
group_9399		Putative phosphoesterase	233	506	506	506
group_9400		hypothetical protein	233	521	521	521
tsaE		tRNA threonylcarbamoyladenosine biosynthesis protein TsaE	233	458	458	458
group_9402		hypothetical protein	233	599	599	599
murF_2		UDP-N-acetylmuramoyl-tripeptide--D-alanyl-D-alanine ligase	233	1364	1364	1364
group_9404		putative metallo-hydrolase	233	629	629	629
yiiM		Protein YiiM	233	659	659	659
group_9406		hypothetical protein	233	272	272	272
ulaD		3-keto-L-gulonate-6-phosphate decarboxylase UlaD	233	638	638	638
hdfR		HTH-type transcriptional regulator HdfR	233	878	878	878
ykoD		Putative HMP/thiamine import ATP-binding protein YkoD	233	1403	1403	1403
rpsP		30S ribosomal protein S16	233	275	275	275
group_9411		putative peptidase	233	1055	1055	1055
group_9412		hypothetical protein	233	230	230	230
group_9413		hypothetical protein	233	1007	1019	1007
group_9416		hypothetical protein	233	566	569	568
group_9417		hypothetical protein	233	275	275	275
ftnA		Bacterial non-heme ferritin	233	503	503	503
yutF		Acid sugar phosphatase	233	785	785	785
group_9422		hypothetical protein	233	203	203	203
group_9423		hypothetical protein	233	833	845	844
hfq		RNA-binding protein Hfq	233	206	206	206
ugtP		Processive diacylglycerol beta-glucosyltransferase	233	1175	1175	1175
group_9426		hypothetical protein	233	899	899	899
aes		Acetyl esterase	233	1025	1025	1025
galE		UDP-glucose 4-epimerase	233	992	992	992
group_9429		hypothetical protein	233	506	506	506
pdxT		Pyridoxal 5'-phosphate synthase subunit PdxT	233	557	557	557
argS		Arginine--tRNA ligase	233	1658	1658	1658
fur		Ferric uptake regulation protein	233	455	455	455
feuB		Iron-uptake system permease protein FeuB	233	1004	1004	1004
bshA		N-acetyl-alpha-D-glucosaminyl L-malate synthase	233	1124	1124	1124
pyrB		Aspartate carbamoyltransferase	233	878	878	878
group_9436		hypothetical protein	233	566	566	566
pdhD_1		Dihydrolipoyl dehydrogenase	233	1418	1418	1418
group_9438		RNA-binding protein	233	293	293	293
group_9439		hypothetical protein	233	239	239	239
group_9440		hypothetical protein	233	1529	1529	1529
group_9441		hypothetical protein	233	299	299	299
thiE_1		Thiamine-phosphate synthase	233	590	590	590
rsmI		Ribosomal RNA small subunit methyltransferase I	233	833	833	833
queD		6-carboxy-5,6,7,8-tetrahydropterin synthase	233	431	431	431
ilvH		Acetolactate synthase small subunit	233	473	473	473
gltB		Glutamate synthase [NADPH] small chain	233	1457	1457	1457
group_9447		hypothetical protein	233	254	254	254
fni		Isopentenyl-diphosphate delta-isomerase	233	1031	1031	1031
artM		Arginine transport ATP-binding protein ArtM	233	725	725	725
fba		Fructose-bisphosphate aldolase	233	872	872	872
recR		Recombination protein RecR	233	596	596	596
mcsA		Protein-arginine kinase activator protein	233	530	530	530
yycJ		Putative metallo-hydrolase YycJ	233	782	791	782
mntH_2		Divalent metal cation transporter MntH	233	1322	1322	1322
aroB		3-dehydroquinate synthase	233	1073	1073	1073
thiD		Hydroxymethylpyrimidine/phosphomethylpyrimidine kinase	233	806	809	808
ldhD		D-lactate dehydrogenase	233	1004	1004	1004
fabH		3-oxoacyl-[acyl-carrier-protein] synthase 3	233	941	941	941
rpsQ		30S ribosomal protein S17	233	263	263	263
cmtB		Mannitol-specific cryptic phosphotransferase enzyme IIA component	233	449	449	449
group_9463		Organic hydroperoxide resistance protein-like protein	233	419	422	420
ndk		Nucleoside diphosphate kinase	233	452	452	452
group_9465		hypothetical protein	233	488	488	488
rpmE2		50S ribosomal protein L31 type B	233	254	254	254
trpB		Tryptophan synthase beta chain	233	1205	1205	1205
group_9468		hypothetical protein	233	437	437	437
group_9469		hypothetical protein	233	905	905	905
group_9470		hypothetical protein	233	764	764	764
argR_2		Arginine repressor	233	479	479	479
group_9472		hypothetical protein	233	1307	1307	1307
group_9473		hypothetical protein	233	215	215	215
mrcA		Penicillin-binding protein 1A	233	899	899	899
nagA		N-acetylglucosamine-6-phosphate deacetylase	233	1154	1154	1154
group_9476		hypothetical protein	233	947	947	947
group_9477		hypothetical protein	233	455	455	455
queG		Epoxyqueuosine reductase	233	1130	1133	1130
acuC		Acetoin utilization protein AcuC	233	1157	1157	1157
murR_1		HTH-type transcriptional regulator MurR	233	839	839	839
ald1		Alanine dehydrogenase 1	233	1115	1115	1115
group_9482		putative protein	233	599	599	599
yrrB		TPR repeat-containing protein YrrB	233	674	674	674
kipI_2		Kinase A inhibitor	233	683	683	683
group_9485		hypothetical protein	233	440	440	440
aaeA		p-hydroxybenzoic acid efflux pump subunit AaeA	233	647	647	647
group_9487		Acid shock protein	233	434	434	434
fdhD		Sulfur carrier protein FdhD	233	797	797	797
lacC_2		Tagatose-6-phosphate kinase	233	935	938	937
infA		Translation initiation factor IF-1	233	218	218	218
dltC		D-alanyl carrier protein	233	236	236	236
yfiZ_1		putative siderophore transport system permease protein YfiZ	233	995	995	995
korA		2-oxoglutarate oxidoreductase subunit KorA	233	1760	1760	1760
group_9494		hypothetical protein	233	431	431	431
group_9495		hypothetical protein	233	878	878	878
group_9496		Putative 5'(3')-deoxyribonucleotidase	233	530	536	535
group_9497	spsB_2	Signal peptidase IB	233	578	578	578
hup		DNA-binding protein HU	233	272	272	272
group_9499		hypothetical protein	233	1268	1271	1270
group_9500		hypothetical protein	233	623	623	623
group_9501		hypothetical protein	233	512	512	512
group_9502		hypothetical protein	233	1007	1022	1013
zur		Zinc-specific metallo-regulatory protein	233	407	413	407
ribH		6,7-dimethyl-8-ribityllumazine synthase	233	464	467	466
group_9505		hypothetical protein	233	824	824	824
mnhF1		Na(+)/H(+) antiporter subunit F1	233	293	293	293
stp		Serine/threonine phosphatase stp	233	743	743	743
coaD		Phosphopantetheine adenylyltransferase	233	491	491	491
group_9509		hypothetical protein	233	836	836	836
rsmD		Ribosomal RNA small subunit methyltransferase D	233	551	551	551
acpP		Acyl carrier protein	233	233	233	233
glpD		Aerobic glycerol-3-phosphate dehydrogenase	233	1670	1670	1670
rpsN2		Alternate 30S ribosomal protein S14	233	269	269	269
group_9514		hypothetical protein	233	446	446	446
lrgA		Antiholin-like protein LrgA	233	434	440	434
moaC		Cyclic pyranopterin monophosphate synthase	233	485	485	485
group_9517		hypothetical protein	233	599	599	599
crr		PTS system glucose-specific EIIA component	233	500	500	500
tpx		Thiol peroxidase	233	494	494	494
ricR		Copper-sensing transcriptional repressor RicR	233	287	287	287
group_9521		hypothetical protein	233	245	245	245
metXA		Homoserine O-acetyltransferase	233	965	965	965
ribU		Riboflavin transporter RibU	233	545	545	545
xseB		Exodeoxyribonuclease 7 small subunit	233	224	224	224
ytkD		Putative 8-oxo-dGTP diphosphatase YtkD	233	470	470	470
trmD		tRNA (guanine-N(1)-)-methyltransferase	233	731	731	731
group_9527		hypothetical protein	233	851	851	851
yqfL_2		Putative pyruvate, phosphate dikinase regulatory protein	233	815	815	815
group_9529		hypothetical protein	233	770	770	770
group_9530		putative uridylyltransferase	233	1190	1190	1190
pgsA		CDP-diacylglycerol--glycerol-3-phosphate 3-phosphatidyltransferase	233	584	584	584
ythA		Putative cytochrome bd menaquinol oxidase subunit I	233	1343	1358	1343
rsmH_2		Ribosomal RNA small subunit methyltransferase H	233	935	935	935
group_9534		Farnesyl diphosphate synthase	233	881	881	881
atl_2		Bifunctional autolysin	233	833	833	833
group_9536		hypothetical protein	233	1763	1763	1763
dnaG		DNA primase	233	1787	1808	1787
group_9538		Zinc-type alcohol dehydrogenase-like protein	233	1010	1010	1010
sdhC		Succinate dehydrogenase cytochrome b558 subunit	233	611	611	611
group_9540		hypothetical protein	233	1871	1871	1871
apt		Adenine phosphoribosyltransferase	233	518	518	518
menE		2-succinylbenzoate--CoA ligase	233	1403	1403	1403
group_9543		hypothetical protein	233	503	503	503
tcaA		Membrane-associated protein TcaA	233	1394	1394	1394
rpsT		30S ribosomal protein S20	233	248	248	248
ureD1		Urease accessory protein UreD	233	833	833	833
menH_1		2-succinyl-6-hydroxy-2,4-cyclohexadiene-1-carboxylate synthase	233	875	875	875
group_9548		Putative 2-hydroxyacid dehydrogenase	233	962	962	962
group_9549		hypothetical protein	233	893	893	893
pheA		Prephenate dehydratase	233	803	803	803
group_9551		hypothetical protein	233	443	443	443
group_9552		hypothetical protein	233	413	413	413
rplW		50S ribosomal protein L23	233	275	275	275
aroE		Shikimate dehydrogenase (NADP(+))	233	812	812	812
dkgB		2,5-diketo-D-gluconic acid reductase B	233	830	830	830
group_9556		hypothetical protein	233	515	515	515
pheP		Phenylalanine-specific permease	233	1451	1451	1451
group_9558		putative oxidoreductase	233	1127	1127	1127
csbB		Putative glycosyltransferase CsbB	233	980	980	980
pepT_1		Peptidase T	233	1115	1115	1115
modB		Molybdenum transport system permease protein ModB	233	671	671	671
tilS		tRNA(Ile)-lysidine synthase	233	1289	1289	1289
group_9563		hypothetical protein	233	407	407	407
purS		Phosphoribosylformylglycinamidine synthase subunit PurS	233	260	260	260
group_9565		hypothetical protein	233	221	221	221
group_9566		hypothetical protein	233	236	236	236
group_9567		putative HTH-type transcriptional regulator	233	446	446	446
pheT_1		Phenylalanine--tRNA ligase beta subunit	233	599	599	599
ptsH		Phosphocarrier protein HPr	233	266	266	266
rsmA		Ribosomal RNA small subunit methyltransferase A	233	890	890	890
mgt		Monofunctional glycosyltransferase	233	797	797	797
dhaL		PTS-dependent dihydroxyacetone kinase, ADP-binding subunit DhaL	233	581	581	581
speA		Arginine decarboxylase	233	1340	1340	1340
group_9574		putative sensor-like histidine kinase	233	1553	1553	1553
group_9575		hypothetical protein	233	236	236	236
group_9576		hypothetical protein	233	803	803	803
group_9577		Ferredoxin	233	248	248	248
addB		ATP-dependent helicase/deoxyribonuclease subunit B	233	3464	3464	3464
ywpJ_2		Phosphatase YwpJ	233	854	854	854
hemC		Porphobilinogen deaminase	233	929	929	929
group_9581		hypothetical protein	233	218	218	218
graS		Sensor histidine kinase GraS	233	1022	1022	1022
mggB		Mannosylglucosyl-3-phosphoglycerate phosphatase	233	1319	1319	1319
lacA		Galactose-6-phosphate isomerase subunit LacA	233	428	428	428
btrK		L-glutamyl-[BtrI acyl-carrier protein] decarboxylase	233	1202	1202	1202
opcR		HTH-type transcriptional repressor OpcR	233	551	551	551
thiC		Phosphomethylpyrimidine synthase	233	1736	1736	1736
atpC		ATP synthase epsilon chain	233	404	404	404
glpQ_3		Glycerophosphodiester phosphodiesterase	233	926	932	931
ywiB		putative beta-barrel protein YwiB	233	416	416	416
deoD		Purine nucleoside phosphorylase DeoD-type	233	710	710	710
group_9592		hypothetical protein	233	1049	1049	1049
group_9593		hypothetical protein	233	1439	1439	1439
group_9594		hypothetical protein	233	485	485	485
tenA_1		Aminopyrimidine aminohydrolase	233	674	677	676
group_9596		DegV domain-containing protein	233	854	854	854
rpmC		50S ribosomal protein L29	233	209	209	209
metC		Cystathionine beta-lyase MetC	233	1175	1175	1175
msrC		Free methionine-R-sulfoxide reductase	233	455	455	455
yjdJ_1		putative protein YjdJ	233	275	275	275
mdtH		Multidrug resistance protein MdtH	233	1181	1181	1181
rluB		Ribosomal large subunit pseudouridine synthase B	233	746	746	746
pdxK		Pyridoxine kinase	233	830	830	830
mutY		Adenine DNA glycosylase	233	1046	1046	1046
pabA_1		Aminodeoxychorismate/anthranilate synthase component 2	233	593	593	593
noc		Nucleoid occlusion protein	233	851	851	851
group_9607		hypothetical protein	233	287	287	287
group_9608		hypothetical protein	233	1187	1187	1187
potB		Spermidine/putrescine transport system permease protein PotB	233	806	806	806
copZ		Copper chaperone CopZ	233	206	206	206
femX		Lipid II:glycine glycyltransferase	233	1280	1283	1280
tsaD		tRNA N6-adenosine threonylcarbamoyltransferase	233	1022	1022	1022
xerC_1		Tyrosine recombinase XerC	233	890	890	890
kipA_1		KipI antagonist	233	1025	1025	1025
group_9615		hypothetical protein	233	1010	1010	1010
group_9616		hypothetical protein	233	824	824	824
hisC_1		Histidinol-phosphate aminotransferase	233	1049	1049	1049
rplGB		Ribosome-associated protein L7Ae-like protein	233	254	254	254
group_9619		putative protein	233	1664	1664	1664
group_9620		hypothetical protein	233	701	701	701
yheS_1		putative ABC transporter ATP-binding protein YheS	233	1952	1952	1952
rsmH_1		Ribosomal RNA small subunit methyltransferase H	233	563	563	563
trmK		tRNA (adenine(22)-N(1))-methyltransferase	233	677	677	677
sutR		HTH-type transcriptional regulator SutR	233	548	548	548
pheT_2		Phenylalanine--tRNA ligase beta subunit	233	2405	2405	2405
group_9626		hypothetical protein	233	203	203	203
fda		Fructose-bisphosphate aldolase class 1	233	890	890	890
group_9628		hypothetical protein	233	893	896	893
thrS		Threonine--tRNA ligase	233	1937	1937	1937
sbnA		putative siderophore biosynthesis protein SbnA	233	977	977	977
group_9631		hypothetical protein	233	275	275	275
bdbD		Disulfide bond formation protein D	233	689	689	689
accD		Acetyl-coenzyme A carboxylase carboxyl transferase subunit beta	233	860	860	860
hutI		Imidazolonepropionase	233	1241	1241	1241
group_9635		hypothetical protein	233	518	518	518
group_9636		hypothetical protein	233	203	203	203
ilvB		Acetolactate synthase large subunit	233	1754	1754	1754
sauU_2		putative sulfoacetate transporter SauU	233	1190	1190	1190
group_9639		hypothetical protein	233	1109	1109	1109
trpF		N-(5'-phosphoribosyl)anthranilate isomerase	233	623	623	623
hslV		ATP-dependent protease subunit HslV	233	542	542	542
group_9642		hypothetical protein	233	299	299	299
ndh		NADH dehydrogenase	233	1064	1064	1064
frr		Ribosome-recycling factor	233	554	554	554
ybaK		Cys-tRNA(Pro)/Cys-tRNA(Cys) deacylase YbaK	233	479	479	479
gtaB		UTP--glucose-1-phosphate uridylyltransferase	233	863	863	863
pepF1_1		Oligoendopeptidase F, plasmid	233	1799	1799	1799
group_9648		hypothetical protein	233	224	224	224
yxeP_1		putative hydrolase YxeP	233	1154	1154	1154
trmB		tRNA (guanine-N(7)-)-methyltransferase	233	653	653	653
mnaA		UDP-N-acetylglucosamine 2-epimerase	233	1139	1139	1139
group_9654		hypothetical protein	233	245	245	245
uppS		Isoprenyl transferase	233	761	761	761
yhaO		putative metallophosphoesterase YhaO	233	1187	1202	1187
ctsR		Transcriptional regulator CtsR	233	461	461	461
group_9658		hypothetical protein	233	440	440	440
ssuC		Putative aliphatic sulfonates transport permease protein SsuC	233	764	764	764
group_9660		hypothetical protein	233	170	170	170
yafV		Omega-amidase YafV	233	803	803	803
yvdD		LOG family protein YvdD	233	569	569	569
group_9663		hypothetical protein	233	401	401	401
xerD_1		Tyrosine recombinase XerD	233	872	887	886
group_9665		dITP/XTP pyrophosphatase	233	584	584	584
ymcA		putative protein YmcA	233	377	377	377
ureE		Urease accessory protein UreE	233	455	455	455
group_9668		hypothetical protein	233	176	179	176
nirC		Nitrite transporter NirC	233	842	842	842
group_9670		hypothetical protein	233	197	197	197
tsaB		tRNA threonylcarbamoyladenosine biosynthesis protein TsaB	233	656	656	656
kapB		Kinase-associated lipoprotein B	233	380	380	380
group_9673		hypothetical protein	233	173	173	173
group_9674		hypothetical protein	233	482	482	482
group_9675		hypothetical protein	233	467	467	467
group_9676		hypothetical protein	233	473	473	473
rpmF		50S ribosomal protein L32	233	173	173	173
group_9678		hypothetical protein	233	467	470	467
cadC		Cadmium resistance transcriptional regulatory protein CadC	233	377	380	379
xerD_2		Tyrosine recombinase XerD	233	551	551	551
sepA		Multidrug resistance efflux pump SepA	233	461	461	461
group_9683		hypothetical protein	233	773	773	773
rpmD		50S ribosomal protein L30	233	179	179	179
ecfA1		Energy-coupling factor transporter ATP-binding protein EcfA1	233	809	809	809
ettA_1		Energy-dependent translational throttle protein EttA	233	1877	1877	1877
yfiZ_2		putative siderophore transport system permease protein YfiZ	233	1025	1040	1025
fadN		putative 3-hydroxyacyl-CoA dehydrogenase	233	2264	2264	2264
xpt		Xanthine phosphoribosyltransferase	233	584	584	584
cpdA		3',5'-cyclic adenosine monophosphate phosphodiesterase CpdA	233	821	821	821
group_9691		hypothetical protein	233	314	314	314
tadA_1		tRNA-specific adenosine deaminase	233	461	461	461
mqo2		putative malate:quinone oxidoreductase 2	233	1493	1493	1493
group_9694		hypothetical protein	233	599	599	599
oppD_3		Oligopeptide transport ATP-binding protein OppD	233	767	776	775
group_9696		hypothetical protein	233	479	479	479
group_9697		hypothetical protein	233	320	320	320
modA		Molybdate-binding protein ModA	233	773	773	773
nadE		NH(3)-dependent NAD(+) synthetase	233	836	836	836
group_9700		hypothetical protein	233	347	347	347
srlR		Glucitol operon repressor	233	752	761	759
nrnA		Bifunctional oligoribonuclease and PAP phosphatase NrnA	233	932	932	932
moaB		Molybdenum cofactor biosynthesis protein B	233	500	500	500
group_9704		Monoacylglycerol lipase	233	953	953	953
yjbI		Group 2 truncated hemoglobin YjbI	233	371	371	371
divIC		Cell division protein DivIC	233	389	389	389
aaaT		L-amino acid N-acetyltransferase AaaT	233	521	521	521
purK_1		N5-carboxyaminoimidazole ribonucleotide synthase	233	1133	1133	1133
scpB		Segregation and condensation protein B	233	542	542	542
aroA_2		Protein AroA(G)	233	1094	1112	1094
rpiA		Ribose-5-phosphate isomerase A	233	695	695	695
sdrM		Multidrug efflux pump SdrM	233	1343	1343	1343
metI_2		Cystathionine gamma-synthase/O-acetylhomoserine (thiol)-lyase	233	1112	1112	1112
glmU		Bifunctional protein GlmU	233	1364	1364	1364
folK		2-amino-4-hydroxy-6-hydroxymethyldihydropteridine pyrophosphokinase	233	485	485	485
group_9716		hypothetical protein	233	332	332	332
group_9717		hypothetical protein	233	320	320	320
ureF		Urease accessory protein UreF	233	692	692	692
fecD		Fe(3+) dicitrate transport system permease protein FecD	233	962	962	962
gpmA		2,3-bisphosphoglycerate-dependent phosphoglycerate mutase	233	686	686	686
ispF		2-C-methyl-D-erythritol 2,4-cyclodiphosphate synthase	233	479	479	479
araC		Arabinose operon regulatory protein	233	860	860	860
group_9723		hypothetical protein	233	518	518	518
fmt		Methionyl-tRNA formyltransferase	233	932	932	932
rimI		N-alpha-acetyltransferase RimI	233	470	470	470
liaR		Transcriptional regulatory protein LiaR	233	626	626	626
yfmC		Fe(3+)-citrate-binding protein YfmC	233	989	989	989
group_9728		hypothetical protein	233	182	182	182
group_9729		hypothetical protein	233	761	773	771
phoU		Phosphate-specific transport system accessory protein PhoU	233	650	650	650
group_9731		hypothetical protein	233	686	686	686
pyrE		Orotate phosphoribosyltransferase	233	608	608	608
group_9733		Putative esterase	233	377	377	377
group_9734		TelA-like protein	233	1166	1166	1166
aroD		3-dehydroquinate dehydratase	233	725	725	725
group_9736		hypothetical protein	233	1334	1343	1334
mutL		DNA mismatch repair protein MutL	233	1940	1940	1940
group_9738		hypothetical protein	233	1271	1283	1282
trpA		Tryptophan synthase alpha chain	233	749	749	749
group_974		hypothetical protein	233	233	233	233
dltD		Protein DltD	233	1139	1142	1141
group_9741		hypothetical protein	233	569	572	571
mtaB		Threonylcarbamoyladenosine tRNA methylthiotransferase MtaB	233	1349	1358	1349
group_9743		hypothetical protein	233	743	743	743
group_9744		hypothetical protein	233	509	509	509
ecfT_2		Energy-coupling factor transporter transmembrane protein EcfT	233	791	791	791
group_9746		hypothetical protein	233	947	947	947
treR_1		HTH-type transcriptional regulator TreR	233	734	737	734
folE2		GTP cyclohydrolase FolE2	233	878	878	878
cspA		Cold shock protein CspA	233	200	200	200
group_975		hypothetical protein	233	338	512	338
group_9750		hypothetical protein	233	155	155	155
rsmG		Ribosomal RNA small subunit methyltransferase G	233	719	719	719
dhaM		PTS-dependent dihydroxyacetone kinase, phosphotransferase subunit DhaM	233	359	359	359
yjbK		Putative triphosphatase YjbK	233	581	581	581
group_9754		hypothetical protein	233	356	356	356
ssuB_2		Aliphatic sulfonates import ATP-binding protein SsuB	233	740	740	740
group_9756		hypothetical protein	233	1775	1775	1775
rsfS		Ribosomal silencing factor RsfS	233	356	356	356
tcdA		tRNA threonylcarbamoyladenosine dehydratase	233	767	767	767
group_9759		hypothetical protein	233	734	734	734
glpP		Glycerol uptake operon antiterminator regulatory protein	233	533	533	533
group_9761		hypothetical protein	233	191	191	191
secE		Protein translocase subunit SecE	233	179	179	179
rnmV_2		Ribonuclease M5	233	539	539	539
rluD_2		hypothetical protein	233	830	833	830
bacF		Transaminase BacF	233	1157	1175	1157
yjjG_2		Pyrimidine 5'-nucleotidase YjjG	233	710	710	710
nusB		Transcription antitermination protein NusB	233	392	392	392
moaE		Molybdopterin synthase catalytic subunit	233	467	467	467
mobA		putative molybdenum cofactor guanylyltransferase	233	605	605	605
group_9772		hypothetical protein	233	383	383	383
lacC_1		Tagatose-6-phosphate kinase	233	923	923	923
coaE		Dephospho-CoA kinase	233	623	623	623
suhB_1		Inositol-1-monophosphatase	233	794	794	794
group_9776		hypothetical protein	233	188	188	188
kdgR		Pectin degradation repressor protein KdgR	233	767	767	767
rnhC		Ribonuclease HIII	233	938	938	938
group_9779		hypothetical protein	233	179	179	179
lrgB		Antiholin-like protein LrgB	233	701	701	701
ltaA		putative glycolipid permease LtaA	233	1184	1184	1184
group_9782		hypothetical protein	233	185	185	185
tarA		N-acetylglucosaminyldiphosphoundecaprenol N-acetyl-beta-D-mannosaminyltransferase	233	821	821	821
rpsI		30S ribosomal protein S9	233	392	398	397
group_9785		hypothetical protein	233	1130	1130	1130
def_1		Peptide deformylase	233	494	494	494
patA_2		Putative N-acetyl-LL-diaminopimelate aminotransferase	233	1160	1160	1160
group_9790		hypothetical protein	233	323	323	323
group_9791		hypothetical protein	233	470	470	470
rihB		Pyrimidine-specific ribonucleoside hydrolase RihB	233	947	947	947
group_9793		hypothetical protein	233	335	335	335
spsB_2		Signal peptidase IB	233	518	518	518
group_9795		hypothetical protein	233	395	395	395
alr1_2		Alanine racemase 1	233	1148	1148	1148
group_9797		Sulfurtransferase	233	311	311	311
group_9798		hypothetical protein	233	947	947	947
smc_2		hypothetical protein	233	2834	2837	2834
sarR		HTH-type transcriptional regulator SarR	233	347	347	347
gtf1_1		Glycosyltransferase Gtf1	233	1175	1175	1175
group_9802		hypothetical protein	233	1124	1124	1124
tetA		Tetracycline resistance protein, class B	233	1166	1166	1166
group_9804		hypothetical protein	233	1247	1247	1247
yloA		putative protein YloA	233	1703	1703	1703
mazE		Antitoxin MazE	233	170	170	170
group_9808		hypothetical protein	233	926	926	926
sdpR		Transcriptional repressor SdpR	233	320	320	320
kdpC		Potassium-transporting ATPase KdpC subunit	233	560	560	560
fetA		putative iron export ATP-binding protein FetA	233	650	650	650
comGC		ComG operon protein 3	233	323	323	323
group_9812		hypothetical protein	233	386	386	386
garK		Glycerate 2-kinase	233	1145	1145	1145
group_9814		hypothetical protein	233	182	182	182
leuD		3-isopropylmalate dehydratase small subunit	233	572	572	572
group_9816		hypothetical protein	233	185	185	185
scpA		Segregation and condensation protein A	233	728	728	728
bioB		Biotin synthase	233	989	1565	991
oppC_1		Oligopeptide transport system permease protein OppC	233	527	893	815
lacE		PTS system lactose-specific EIICB component	232	893	1724	1711
mtlD		Mannitol-1-phosphate 5-dehydrogenase	232	221	1106	1032
fnbA		Fibronectin-binding protein A	232	509	3236	2346
mdtG		Multidrug resistance protein MdtG	232	632	1205	1198
group_1089		hypothetical protein	232	257	260	259
tagU		Polyisoprenyl-teichoic acid--peptidoglycan teichoic acid transferase TagU	232	281	989	953
mleN_2		Malate-2H(+)/Na(+)-lactate antiporter	232	719	1301	1295
yicL		putative inner membrane transporter YicL	232	485	905	897
leuB		3-isopropylmalate dehydrogenase	232	179	1154	1042
ydhF		Oxidoreductase YdhF	232	719	908	906
opuD_2		Glycine betaine transporter OpuD	232	188	215	211
pyrC		Dihydroorotase	232	593	1277	1274
group_1264		Maltose epimerase	232	1025	1025	1025
panS		Pantothenate precursors transporter PanS	232	785	968	916
pspA		Phosphoserine phosphatase 1	232	224	551	541
yciC_1		Putative metal chaperone YciC	232	617	929	926
fhs		Formate--tetrahydrofolate ligase	232	704	1706	1663
infB		Translation initiation factor IF-2	232	1295	2192	2133
group_1512		hypothetical protein	232	317	926	919
hisC_2		Histidinol-phosphate aminotransferase	232	1013	1019	1013
isdI		Heme oxygenase (staphylobilin-producing) 2	232	272	329	328
group_1584		Urea transporter	232	683	899	897
nhaC		Na(+)/H(+) antiporter NhaC	232	1028	1472	1428
guaA		GMP synthase [glutamine-hydrolyzing]	232	1541	1541	1541
sdrD		Serine-aspartate repeat-containing protein D	232	200	3968	3045
arsC		Arsenate reductase	232	404	404	404
mprF		Phosphatidylglycerol lysyltransferase	232	2183	2519	2517
pdhC_2		Dihydrolipoyllysine-residue acetyltransferase component of pyruvate dehydrogenase complex	232	1274	1316	1299
cutC		Copper homeostasis protein CutC	232	440	635	634
hssS		Heme sensor protein HssS	232	1022	1439	1405
ddc		L-2,4-diaminobutyrate decarboxylase	232	767	1427	1424
group_2030		hypothetical protein	232	614	965	962
guaB_2		Inosine-5'-monophosphate dehydrogenase	232	866	1469	1466
mnhA1		Na(+)/H(+) antiporter subunit A1	232	596	2417	2409
group_2399		hypothetical protein	232	734	1070	1068
sbcC		Nuclease SbcCD subunit C	232	1709	3032	3026
murJ_1		Lipid II flippase MurJ	232	1355	1634	1632
ribD		Riboflavin biosynthesis protein RibD	232	614	1046	1044
glpF		Glycerol uptake facilitator protein	232	314	815	812
hisH		Imidazole glycerol phosphate synthase subunit HisH	232	575	575	575
hisB		Imidazoleglycerol-phosphate dehydratase	232	581	581	581
yfiT		Putative metal-dependent hydrolase YfiT	232	317	530	529
dinB		DNA polymerase IV	232	806	1070	1068
cobQ		Cobyric acid synthase	232	530	722	721
pepS		Aminopeptidase PepS	232	749	1232	1229
queE_2		7-carboxy-7-deazaguanine synthase	232	800	1139	1137
yfhP		putative protein YfhP	232	599	977	975
rihC		Non-specific ribonucleoside hydrolase RihC	232	905	905	905
ftsZ		Cell division protein FtsZ	232	551	1172	1169
narT		putative nitrate transporter NarT	232	1049	1178	1177
nreC		Oxygen regulatory protein NreC	232	563	650	649
group_2794		hypothetical protein	232	254	254	254
group_3163		hypothetical protein	232	707	707	707
group_3204		hypothetical protein	232	215	215	215
group_3221		hypothetical protein	232	809	962	809
glcT		GlcA/glcB genes antiterminator	232	608	851	849
ybeZ		PhoH-like protein	232	392	944	941
thiN		Thiamine pyrophosphokinase	232	641	641	641
ybaN		Inner membrane protein YbaN	232	377	377	377
arcC2		Carbamate kinase 2	232	941	962	941
arcR		HTH-type transcriptional regulator ArcR	232	566	728	727
yhfK_2		putative sugar epimerase YhfK	232	416	665	662
group_3455		hypothetical protein	232	809	809	809
pabA_2		Aminodeoxychorismate/anthranilate synthase component 2	232	584	584	584
group_3472		hypothetical protein	232	863	863	863
group_3476		hypothetical protein	232	221	221	221
group_3500		hypothetical protein	232	260	260	260
group_3501		hypothetical protein	232	695	749	748
nfrA		NADPH-dependent oxidoreductase	232	755	755	755
group_3511		hypothetical protein	232	746	818	817
nreB		Oxygen sensor histidine kinase NreB	232	971	1034	1033
group_3519		hypothetical protein	232	575	590	575
cysG		Siroheme synthase	232	506	947	945
nasD		Nitrite reductase [NAD(P)H]	232	2405	2405	2405
sirC		Precorrin-2 dehydrogenase	232	386	461	460
sirB		Sirohydrochlorin ferrochelatase	232	716	740	739
group_3540		tRNA-His(gtg)	232	73	73	73
traP		Signal transduction protein TRAP	232	365	512	509
hemY		Protoporphyrinogen oxidase	232	1403	1439	1408
prfB		Peptide chain release factor 2	232	986	1046	986
group_4273		Nucleotide-binding protein	232	908	908	908
dtpT_2		Di-/tripeptide transporter	232	1502	1502	1502
group_4276		hypothetical protein	232	209	209	209
garL		5-keto-4-deoxy-D-glucarate aldolase	232	794	794	794
ugpQ		Glycerophosphodiester phosphodiesterase, cytoplasmic	232	746	746	746
group_4302		hypothetical protein	232	236	236	236
dinB1		DNA polymerase IV 1	232	1262	1262	1262
ysdC_1		Putative aminopeptidase YsdC	232	1022	1034	1033
femA_1		Aminoacyltransferase FemA	232	1265	1265	1265
lysA		Diaminopimelate decarboxylase	232	1265	1265	1265
acyP		Acylphosphatase	232	272	272	272
rnz		Ribonuclease Z	232	917	917	917
aroK		Shikimate kinase	232	527	527	527
hemB		Delta-aminolevulinic acid dehydratase	232	977	977	977
group_4312		hypothetical protein	232	689	689	689
ccpA		Catabolite control protein A	232	989	989	989
ulaB		Ascorbate-specific PTS system EIIB component	232	278	278	278
ulaA_1		Ascorbate-specific PTS system EIIC component	232	1427	1427	1427
ulaG		putative L-ascorbate-6-phosphate lactonase UlaG	232	1064	1064	1064
rsgA		Small ribosomal subunit biogenesis GTPase RsgA	232	875	875	875
rpe		Ribulose-phosphate 3-epimerase	232	650	650	650
rpmB		50S ribosomal protein L28	232	188	188	188
group_4326		hypothetical protein	232	476	476	476
sugE		Quaternary ammonium compound-resistance protein SugE	232	326	326	326
ykkD		Multidrug resistance protein YkkD	232	314	314	314
pcp		Pyrrolidone-carboxylate peptidase	232	641	641	641
group_4332		hypothetical protein	232	335	335	335
hisA		1-(5-phosphoribosyl)-5-[(5-phosphoribosylamino)methylideneamino] imidazole-4-carboxamide isomerase	232	704	704	704
group_4352		hypothetical protein	232	323	323	323
arcB_1		Ornithine carbamoyltransferase, catabolic	232	1007	1007	1007
dapE		putative succinyl-diaminopimelate desuccinylase	232	1166	1166	1166
yjdJ_2		putative protein YjdJ	232	281	281	281
menD		2-succinyl-5-enolpyruvyl-6-hydroxy-3-cyclohexene-1-carboxylate synthase	232	1670	1670	1670
qoxC		Quinol oxidase subunit 3	232	608	608	608
group_4397		hypothetical protein	232	221	221	221
trpE		Anthranilate synthase component 1	232	1403	1403	1403
group_4403		hypothetical protein	232	1124	1124	1124
ectT		Ectoine/hydroxyectoine transporter	232	1583	1592	1591
group_4406		hypothetical protein	232	356	356	356
group_4407		hypothetical protein	232	434	434	434
sle1_2		N-acetylmuramoyl-L-alanine amidase sle1	232	1001	1007	1006
nadK		NAD kinase	232	809	809	809
group_4424		hypothetical protein	232	467	467	467
narX		Nitrate reductase-like protein NarX	232	677	677	677
narY		Respiratory nitrate reductase 2 beta chain	232	1556	1556	1556
nasE		Assimilatory nitrite reductase [NAD(P)H] small subunit	232	314	314	314
suhB_2		Inositol-1-monophosphatase	232	818	824	818
ponA		Penicillin-binding protein 1A/1B	232	2219	2231	2222
group_681		hypothetical protein	232	188	758	722
group_784		hypothetical protein	232	218	542	451
ypcP		5'-3' exonuclease	232	881	887	881
group_849		Putative 2-dehydropantoate 2-reductase	232	857	866	858
mrpF		Na(+)/H(+) antiporter subunit F	232	293	293	293
group_8877		tRNA-Tyr(gta)	232	83	83	83
mrpE		Na(+)/H(+) antiporter subunit E	232	482	482	482
group_9419		hypothetical protein	232	446	446	446
gloB		Hydroxyacylglutathione hydrolase	232	1349	1349	1349
group_1109		hypothetical protein	231	140	155	144
comGA		ComG operon protein 1	231	524	974	940
gtf1_3		Glycosyltransferase Gtf1	231	188	1508	1495
group_1257		hypothetical protein	231	167	755	749
cdaR_1		Carbohydrate diacid regulator	231	614	1130	1124
group_1472		hypothetical protein	231	200	641	639
nth		Endonuclease III	231	296	674	671
tam		Trans-aconitate 2-methyltransferase	231	104	722	718
mntH_1		Divalent metal cation transporter MntH	231	746	1238	1233
group_1580		hypothetical protein	231	725	1229	1224
group_1608		hypothetical protein	231	806	1328	1323
group_1881		hypothetical protein	231	782	1013	1012
cypC		Fatty-acid peroxygenase	231	995	1364	1267
mleN_1		Malate-2H(+)/Na(+)-lactate antiporter	231	809	1397	1394
group_1914		hypothetical protein	231	353	707	700
scdA		Iron-sulfur cluster repair protein ScdA	231	428	674	672
group_2009		hypothetical protein	231	1385	1928	1923
group_2028		hypothetical protein	231	506	788	786
gapA1		Glyceraldehyde-3-phosphate dehydrogenase 1	231	578	1007	1005
yncA		L-methionine sulfoximine/L-methionine sulfone acetyltransferase	231	308	497	496
group_2431		hypothetical protein	231	500	869	867
thrB		Homoserine kinase	231	524	920	918
rlmL		Ribosomal RNA large subunit methyltransferase L	231	809	1127	1125
comEC		ComE operon protein 3	231	1379	2228	2224
fpgS		Folylpolyglutamate synthase	231	992	1268	1266
tyrS		Tyrosine--tRNA ligase	231	662	1262	1259
rsuA		Ribosomal small subunit pseudouridine synthase A	231	452	698	694
trmFO		Methylenetetrahydrofolate--tRNA-(uracil-5-)-methyltransferase TrmFO	231	743	1304	1301
group_2601		hypothetical protein	231	767	1043	1041
ligA		DNA ligase	231	1712	2003	2001
pflB		Formate acetyltransferase	231	1574	2249	2246
sauU_1		putative sulfoacetate transporter SauU	231	1034	1265	1264
lip_2		Lipase	231	917	1466	1463
group_2707		hypothetical protein	231	281	404	284
acp		Sodium/proton-dependent alanine carrier protein	231	1196	1571	1569
narG		Respiratory nitrate reductase 1 alpha chain	231	1115	3671	3659
mfd		Transcription-repair-coupling factor	231	1913	3512	3505
group_2785		hypothetical protein	231	749	1052	1050
group_3243		hypothetical protein	231	428	440	439
nixA		High-affinity nickel-transport protein NixA	231	1010	1010	1010
group_3535		hypothetical protein	231	161	161	161
group_3543		tRNA-Lys(ttt)	231	75	75	75
group_4341		Baeyer-Villiger flavin-containing monooxygenase	231	1109	1109	1109
yidC		Membrane protein insertase YidC	231	866	866	866
yedJ		putative protein YedJ	231	656	656	656
rlmG		Ribosomal RNA large subunit methyltransferase G	231	608	608	608
group_4432		hypothetical protein	231	197	197	197
bioF		8-amino-7-oxononanoate synthase	231	785	1121	1118
group_843		hypothetical protein	231	419	710	706
group_853		hypothetical protein	231	251	266	265
group_8834		tRNA-Val(tac)	231	75	75	75
mntB		Manganese transport system membrane protein MntB	231	839	839	839
group_9185		tRNA-Asp(gtc)	231	74	74	74
group_945		hypothetical protein	231	245	557	555
mltF		Membrane-bound lytic murein transglycosylase F	231	695	1460	1452
paiA		Spermidine/spermine N(1)-acetyltransferase	230	314	518	516
group_1149		hypothetical protein	230	707	1226	1217
group_1164		hypothetical protein	230	260	329	328
msbA		Lipid A export ATP-binding/permease protein MsbA	230	968	1664	1657
group_1232		hypothetical protein	230	467	668	666
glpE		Thiosulfate sulfurtransferase GlpE	230	542	1076	1072
ytmI		putative N-acetyltransferase YtmI	230	251	557	554
group_1329		hypothetical protein	230	1019	1202	1189
group_1444		hypothetical protein	230	713	716	715
bicA		Bicarbonate transporter BicA	230	281	1196	1191
group_1517		hypothetical protein	230	128	203	184
group_1577		Polyphosphate:AMP phosphotransferase	230	137	1418	1411
tenA_2		Aminopyrimidine aminohydrolase	230	335	683	680
greA		Transcription elongation factor GreA	230	266	476	475
purN		Phosphoribosylglycinamide formyltransferase	230	407	566	565
group_1994		hypothetical protein	230	587	1190	1154
group_2008		hypothetical protein	230	161	161	161
hepT		Heptaprenyl diphosphate synthase component 2	230	542	956	954
menG		Demethylmenaquinone methyltransferase	230	458	713	711
group_2456		GTP cyclohydrolase 1 type 2	230	746	1103	1101
ytpA		Phospholipase YtpA	230	512	824	822
group_2560		hypothetical protein	230	629	635	634
gfo		Glucose--fructose oxidoreductase	230	1076	1076	1076
leuA		2-isopropylmalate synthase	230	1196	1532	1530
group_2599		hypothetical protein	230	341	563	562
mshA		D-inositol-3-phosphate glycosyltransferase	230	698	1331	1328
fumC		Fumarate hydratase class II	230	1202	1385	1384
nagB_2		Glucosamine-6-phosphate deaminase	230	404	599	598
group_2750		hypothetical protein	230	1178	1187	1184
cycB		Cyclodextrin-binding protein	230	1070	1259	1258
group_3397		hypothetical protein	230	212	212	212
ugpC		sn-glycerol-3-phosphate import ATP-binding protein UgpC	230	1097	1097	1097
malG		Maltose transport system permease protein MalG	230	839	839	839
cytR		HTH-type transcriptional repressor CytR	230	980	980	980
group_4440		tRNA-Val(tac)	230	75	75	75
group_596		hypothetical protein	230	257	287	268
group_615		hypothetical protein	230	542	1184	1093
group_8236		hypothetical protein	230	968	971	968
znuC		High-affinity zinc uptake system ATP-binding protein ZnuC	230	776	776	776
scrB		Sucrose-6-phosphate hydrolase	230	200	1484	1471
glcB		PTS system glucoside-specific EIICBA component	229	719	2012	1999
group_1234		hypothetical protein	229	203	203	203
miaB		tRNA-2-methylthio-N(6)-dimethylallyladenosine synthase	229	1094	1550	1545
rlmCD		23S rRNA (uracil-C(5))-methyltransferase RlmCD	229	1364	1364	1364
mta		HTH-type transcriptional activator mta	229	254	740	717
comFA		ComF operon protein 1	229	956	1286	1283
group_1479		hypothetical protein	229	557	1118	1114
qoxB		putative quinol oxidase subunit 1	229	671	1991	1985
fmtA		Protein FmtA	229	851	1229	1221
group_1894		tRNA-Glu(ttc)	229	74	74	74
group_1896		tRNA-Glu(ttc)	229	73	73	73
sdhA_1		L-serine dehydratase, alpha chain	229	515	887	885
group_1999		hypothetical protein	229	428	863	861
cpdB		2',3'-cyclic-nucleotide 2'-phosphodiesterase/3'-nucleotidase	229	362	1523	1507
group_2051		tRNA-Pro(tgg)	229	73	73	73
group_2462		hypothetical protein	229	626	875	873
group_2480		hypothetical protein	229	1088	1097	1096
ydeN		Putative hydrolase YdeN	229	326	554	553
sigS		hypothetical protein	229	554	554	554
aur		Zinc metalloproteinase aureolysin	229	986	1559	1512
group_854		hypothetical protein	229	203	212	203
group_8878		tRNA-Tyr(gta)	229	83	83	83
group_9031		tRNA-Leu(taa)	229	88	88	88
malF		hypothetical protein	229	248	1268	1256
sftA		hypothetical protein	228	1364	3242	3216
group_1449		hypothetical protein	228	710	749	747
recG		ATP-dependent DNA helicase RecG	228	809	2045	2037
group_1505		hypothetical protein	228	629	632	631
treP_1		PTS system trehalose-specific EIIBC component	228	851	1439	1433
parE		DNA topoisomerase 4 subunit B	228	1049	1997	1992
fadA		3-ketoacyl-CoA thiolase	228	509	1181	1176
group_2426		hypothetical protein	228	755	755	755
ispH		4-hydroxy-3-methylbut-2-enyl diphosphate reductase	228	596	968	966
group_2688		hypothetical protein	228	398	812	810
group_2701		hypothetical protein	228	620	1136	1133
glvR		HTH-type transcriptional regulator GlvR	228	437	755	753
group_3210		hypothetical protein	228	269	473	461
group_3302		hypothetical protein	228	137	137	137
icaC		putative poly-beta-1,6-N-acetyl-D-glucosamine export protein	228	866	1004	1003
group_3366		hypothetical protein	228	1034	1034	1034
group_3498		hypothetical protein	228	560	560	560
mdtH_2		hypothetical protein	228	95	1319	1085
group_4342		hypothetical protein	228	881	881	881
icaB		Poly-beta-1,6-N-acetyl-D-glucosamine N-deacetylase	228	866	866	866
group_492		hypothetical protein	228	1853	2594	2590
icaA		Poly-beta-1,6-N-acetyl-D-glucosamine synthase	228	1226	1238	1226
bioW		6-carboxyhexanoate--CoA ligase	228	398	1817	693
group_851		hypothetical protein	228	410	815	813
group_8746		tRNA-Arg(acg)	228	76	76	76
group_9028		tRNA-Leu(taa)	228	86	88	87
mccF		Microcin C7 self-immunity protein MccF	228	686	1061	1023
yhaP		putative protein YhaP	228	317	1244	1223
group_1446		hypothetical protein	227	515	707	705
group_1518		hypothetical protein	227	896	1661	1652
kdpA		Potassium-transporting ATPase potassium-binding subunit	227	884	1676	1670
ulaE		L-ribulose-5-phosphate 3-epimerase UlaE	227	479	869	861
group_1983		hypothetical protein	227	779	971	931
malP		PTS system maltose-specific EIICB component	227	1112	1586	1580
ypuA		putative protein YpuA	227	530	941	937
group_2338		hypothetical protein	227	485	785	771
relA		GTP pyrophosphokinase	227	1112	2189	2184
recJ		hypothetical protein	227	1595	2285	2281
group_2484		Putative dipeptidase	227	1199	1409	1408
group_2531		hypothetical protein	227	341	731	729
secA_2		Protein translocase subunit SecA	227	1553	2387	2383
mutS_2		DNA mismatch repair protein MutS	227	818	1583	1579
ydhP		Inner membrane transport protein YdhP	227	227	1172	1167
wecC		UDP-N-acetyl-D-mannosamine dehydrogenase	227	1265	1334	1282
tagG_2		Teichoic acid translocation permease protein TagG	227	734	809	808
group_3439		hypothetical protein	227	1190	1190	1190
group_4152		hypothetical protein	227	1676	1871	1867
group_4385		hypothetical protein	227	2549	2561	2560
btuD_8		Vitamin B12 import ATP-binding protein BtuD	227	920	920	920
group_4411		hypothetical protein	227	683	683	683
group_689		hypothetical protein	227	929	1685	1627
group_8743		tRNA-Arg(acg)	227	74	74	74
group_2020		hypothetical protein	226	158	182	174
group_2049		hypothetical protein	226	302	344	302
typA		GTP-binding protein TypA/BipA	226	470	1850	1843
group_2500		hypothetical protein	226	680	911	909
group_2529		Putative formate dehydrogenase	226	2600	2936	2934
malL		Oligo-1,6-glucosidase	226	1415	1658	1656
rex		Redox-sensing transcriptional repressor Rex	226	482	647	646
group_2646		hypothetical protein	226	395	815	813
group_2739		hypothetical protein	226	209	332	245
group_3539		hypothetical protein	226	260	410	409
group_4429		tRNA-Leu(caa)	226	83	84	83
group_4430		hypothetical protein	226	263	263	263
group_4431		hypothetical protein	226	260	260	260
group_8718		tRNA-Lys(ttt)	226	73	73	73
group_8835		tRNA-Val(tac)	226	75	75	75
group_9189		tRNA-Asp(gtc)	226	76	76	76
group_9240		tRNA-Ala(tgc)	226	75	75	75
group_9241		tRNA-Ala(tgc)	226	75	75	75
group_99		hypothetical protein	226	215	605	547
yheH		putative multidrug resistance ABC transporter ATP-binding/permease protein YheH	225	1169	1778	1773
group_1625		hypothetical protein	225	221	281	280
group_1626		hypothetical protein	225	197	485	464
group_1969		hypothetical protein	225	254	581	579
group_2048		hypothetical protein	225	398	398	398
group_309		hypothetical protein	225	248	254	250
group_3536		hypothetical protein	225	644	653	647
group_372		hypothetical protein	225	158	686	286
group_4318		tRNA-His(gtg)	225	74	74	74
group_586		hypothetical protein	225	227	1169	1134
group_9187		tRNA-Asp(gtc)	225	76	76	76
lyrA		Lysostaphin resistance protein A	224	836	884	883
pcrA		ATP-dependent DNA helicase PcrA	224	1298	2195	2190
group_2644		Acetyltransferase	224	212	428	427
group_3537		hypothetical protein	224	347	356	355
atl_3		Bifunctional autolysin	224	2459	4175	4146
group_1		hypothetical protein	223	476	8237	2965
group_1290		Putative multidrug export ATP-binding/permease protein	223	806	1736	1730
cobB		NAD-dependent protein deacetylase	223	305	734	712
ylmA		putative ABC transporter ATP-binding protein YlmA	223	533	779	777
group_1855		hypothetical protein	223	305	398	308
leuC		3-isopropylmalate dehydratase large subunit	223	611	1373	1369
lacB		Galactose-6-phosphate isomerase subunit LacB	223	371	515	511
ecfT_1		Energy-coupling factor transporter transmembrane protein EcfT	223	128	803	799
catM		HTH-type transcriptional regulator CatM	223	767	881	880
group_880		hypothetical protein	223	260	581	521
lcfB		Long-chain-fatty-acid--CoA ligase	222	674	1514	1508
group_1524		hypothetical protein	222	236	1043	1038
arcD		Arginine/ornithine antiporter	222	860	1430	1423
dxs		1-deoxy-D-xylulose-5-phosphate synthase	222	845	1868	1861
cls_1		Cardiolipin synthase	222	998	1490	1485
group_1148		hypothetical protein	221	89	356	91
group_1241		hypothetical protein	221	458	710	708
group_1432	glpQ_1	Glycerophosphodiester phosphodiesterase	221	437	935	930
group_1926		hypothetical protein	221	1565	2093	2090
sglT_2		Sodium/glucose cotransporter	221	1247	1376	1375
group_2027		hypothetical protein	221	92	200	199
group_3448		hypothetical protein	221	185	185	185
group_445		hypothetical protein	221	167	1328	973
group_566		hypothetical protein	221	446	764	754
purK_2		N5-carboxyaminoimidazole ribonucleotide synthase	220	242	3449	3433
lukDv		Leucotoxin LukDv	220	113	980	973
gltT		Proton/sodium-glutamate symport protein	220	1013	1322	1283
opuD_3		Glycine betaine transporter OpuD	220	1004	1520	1513
buk2		putative butyrate kinase 2	220	788	1070	1056
treR_2		HTH-type transcriptional regulator TreR	220	776	947	946
group_559		hypothetical protein	220	302	827	516
azoR1		FMN-dependent NADH-azoreductase 1	219	137	644	498
group_1548		hypothetical protein	219	461	1424	1335
phoR		Alkaline phosphatase synthesis sensor protein PhoR	219	1202	1700	1697
group_87		hypothetical protein	219	173	593	532
group_1136		hypothetical protein	218	941	1595	1572
group_1528		hypothetical protein	218	116	116	116
group_1551		hypothetical protein	218	1028	1577	1567
group_2297		hypothetical protein	218	269	446	438
group_3315		hypothetical protein	218	89	89	89
coaW		Type II pantothenate kinase	218	431	797	795
group_4333		hypothetical protein	218	389	389	389
group_1076		hypothetical protein	217	410	791	770
fosB		Metallothiol transferase FosB	217	368	422	421
emrB		Multidrug export protein EmrB	217	1169	1448	1445
group_2696		Polyphenol oxidase	217	812	812	812
group_4250		hypothetical protein	217	776	776	776
group_50		hypothetical protein	217	209	4091	3204
group_1242		hypothetical protein	216	305	722	705
aldC_1		Alpha-acetolactate decarboxylase	216	398	704	701
group_1494		hypothetical protein	216	224	224	224
arsB		Arsenical pump membrane protein	216	1055	1289	1287
ydbM		Putative acyl-CoA dehydrogenase YdbM	216	1151	1178	1160
group_340		hypothetical protein	216	170	1178	1004
panB		3-methyl-2-oxobutanoate hydroxymethyltransferase	215	812	812	812
panD		Aspartate 1-decarboxylase	215	383	383	383
group_9649		Putative 2-dehydropantoate 2-reductase	215	860	860	860
panC		Pantothenate synthetase	215	860	860	860
epsF		hypothetical protein	214	710	1067	1064
mtlF		Mannitol-specific phosphotransferase enzyme IIA component	214	434	434	434
group_794		hypothetical protein	214	401	1253	1097
lip2		Lipase 2	213	887	2054	2047
group_1838		hypothetical protein	213	524	719	666
group_2692		Pyridoxal phosphate homeostasis protein	213	674	1487	723
yciC_2		Putative metal chaperone YciC	213	671	905	900
group_377		hypothetical protein	213	185	773	328
group_683		hypothetical protein	213	161	869	689
odhA		2-oxoglutarate dehydrogenase E1 component	213	1208	2786	2773
group_1259		hypothetical protein	212	98	98	98
dmoA		Dimethyl-sulfide monooxygenase	212	878	1379	1334
group_1320		hypothetical protein	212	737	1652	1595
group_1862		hypothetical protein	212	1274	1889	1885
[truncated: 7,818 more rows]
