# Supplementary material for: Population genomics of Staphylococcus pseudintermedius in companion animals in the United States
Source: Commun Biol. 2020 Jun 5;3:282. doi: 10.1038/s42003-020-1009-y (PMC7275049; doi:10.1038/s42003-020-1009-y)
Supplement: Supplementary file 5 — Supplementary Data 3 [file 42003_2020_1009_MOESM5_ESM.xlsx]

## Sheet: New England only
y	Sample_1052_18	Sample_1144A_18	Sample_1225A_18	Sample_1226A_18	Sample_1258B_18	Sample_1387a_18	Sample_1485A_18	Sample_1572_18	Sample_1700_1A_18	Sample_18_274A_18	Sample_1919A_18	Sample_1944A_18	Sample_1966A_18	Sample_2208a_18	Sample_2437D_18	Sample_2564A_18	Sample_2565f_18	Sample_2676A_18	Sample_2819B_18	Sample_2932F_18	Sample_3074C_18	Sample_3379A_18	Sample_3380A_18	Sample_3425A_18	Sample_3427A_18	Sample_3449B_18	Sample_3477A_18	Sample_3518A_18	Sample_3539_18	Sample_3579A_18	Sample_3726A_18	Sample_3846b_18	Sample_3847a_18	Sample_3964_1b_18	Sample_4278a_18	Sample_4442_18	Sample_4445a_18	Sample_4461b_18	Sample_4489a_18	Sample_4512_18	Sample_4514_18	Sample_4529a_18	Sample_4545_18	Sample_4638_d1_18	Sample_4679a_18	Sample_4683a_18	Sample_4910e_18	Sample_4947a_18	Sample_4969a_18
Sample_1052_18	100	99.2063	99.2373	99.4533	99.1719	99.3533	99.3048	99.1513	99.3421	99.264	99.3597	99.2386	99.2957	99.1665	99.4551	99.2663	99.2359	99.2334	99.2036	99.1234	99.3227	99.2345	99.3174	99.2649	99.1116	99.489	99.2055	99.2919	99.2305	99.3031	99.1973	99.1635	99.3456	99.3231	99.2634	99.2455	99.3729	99.1988	99.1813	99.2971	99.3104	99.2546	99.369	99.2984	99.0979	99.1848	99.0758	99.2948	99.2328
Sample_1144A_18	99.1781	100	99.2754	99.2732	99.2092	99.1585	99.2827	99.1195	99.2478	99.1903	99.2212	99.1732	99.3159	99.0307	99.281	99.0989	99.115	99.2662	99.2713	99.24	99.2534	99.178	99.2375	99.2733	99.1484	99.2472	99.1822	99.1872	99.036	99.1634	99.1661	99.1594	99.073	99.1672	99.2668	99.2982	99.2968	99.0826	99.1069	99.2771	99.175	99.212	99.2522	99.272	98.9847	99.0983	99.1251	99.2679	99.1798
Sample_1225A_18	99.2647	99.1923	100	99.3375	99.2369	99.2938	99.3679	99.2712	99.3024	99.3394	99.3766	99.2549	99.3422	99.1337	99.3197	99.2017	99.1845	99.97	99.2989	99.2899	99.306	99.2329	99.2686	99.3326	99.2644	99.2482	99.3652	99.259	99.3206	99.2211	99.391	99.2716	99.3284	99.3003	99.3463	99.3269	99.299	99.3304	99.2211	99.3452	99.2842	99.2984	99.3311	99.3338	99.1066	99.1555	99.2041	99.2361	99.3302
Sample_1226A_18	99.4318	99.2312	99.3319	100	99.4517	99.3786	99.3542	99.1517	99.3525	99.3064	99.3385	99.3155	99.3396	99.2365	99.9992	99.1723	99.2234	99.3431	99.4141	99.2975	99.3385	99.3518	99.3118	99.2841	99.3251	99.4661	99.3157	99.5052	99.2999	99.3638	99.3675	99.3294	99.3323	99.3107	99.2986	99.3558	99.31	99.297	99.2694	99.1644	99.3422	99.2964	99.3904	99.3086	99.1979	99.1813	99.2233	99.3389	99.3065
Sample_1258B_18	99.1721	99.0953	99.2194	99.4101	100	99.2065	99.2556	99.1176	99.325	99.3454	99.2093	99.3423	99.2171	99.1922	99.4159	99.1326	99.14	99.2878	99.3995	99.1677	99.2669	99.2637	99.2846	99.1656	99.2883	99.3582	99.1392	99.8896	99.2717	99.2793	99.2699	99.2448	99.2478	99.2039	99.2981	99.1712	99.1855	99.256	99.2561	99.2808	99.3331	99.2466	99.239	99.243	99.0607	99.0994	99.1043	99.1925	99.2539
Sample_1387a_18	99.3376	99.1882	99.2359	99.3055	99.2375	100	99.1981	99.0884	99.3594	99.1699	99.2975	99.1429	99.1864	99.0932	99.3652	99.127	99.1407	99.2318	99.1022	99.0218	99.2407	99.179	99.2287	99.2492	99.1072	99.4489	99.0715	99.1479	99.1228	99.298	99.2971	99.149	99.0893	99.2497	99.2169	99.2098	99.2355	99.04	99.1145	99.2864	99.2146	99.2177	99.2931	99.2162	99.0193	99.1605	99.0709	99.2027	99.2305
Sample_1485A_18	99.2348	99.2688	99.3293	99.3686	99.2748	99.2166	100	99.2018	99.3715	99.2714	99.4594	99.2445	99.394	99.1483	99.3919	99.1928	99.1974	99.3258	99.3101	99.3863	99.437	99.2629	99.3017	99.3636	99.2179	99.3992	99.2501	99.2915	99.2784	99.3853	99.4281	99.3931	99.2115	99.3207	99.3389	99.2491	99.3597	99.3011	99.1987	99.4818	99.2444	99.3179	99.3881	99.4521	99.0979	99.1922	99.1813	99.2136	99.2733
Sample_1572_18	99.1282	99.0374	99.3162	99.1874	99.0918	99.0862	99.2261	100	99.2537	99.2008	99.1597	99.2105	99.2243	99.2091	99.1999	99.202	99.2045	99.2518	99.2044	99.157	99.2067	99.1744	99.21	99.2265	99.1856	99.194	99.1172	99.1421	99.2029	99.1654	99.203	99.1303	99.0344	99.1827	99.2692	99.1708	99.2485	99.2188	99.0601	99.1702	99.1359	99.2425	99.2597	99.2817	99.1585	99.2505	99.1825	99.1861	99.1381
Sample_1700_1A_18	99.2534	99.2073	99.3184	99.2726	99.2285	99.3061	99.3993	99.2098	100	99.3107	99.291	99.2628	99.3232	99.125	99.2749	99.1913	99.1911	99.3188	99.3161	99.3323	99.3023	99.183	99.2822	99.3175	99.2629	99.3246	99.2642	99.2429	99.3437	99.3373	99.3744	99.2779	99.2348	99.3524	99.2676	99.3163	99.2935	99.358	99.2458	99.3876	99.2919	99.3523	99.3489	99.3098	99.101	99.1218	99.1517	99.3315	99.3981
Sample_18_274A_18	99.2542	99.1508	99.2871	99.289	99.3222	99.1886	99.2818	99.1476	99.3148	100	99.2505	99.3715	99.3114	99.2288	99.3284	99.193	99.2022	99.3002	99.2687	99.3019	99.3577	99.2937	99.2641	99.2876	99.9495	99.3058	99.3201	99.2668	99.2474	99.249	99.2594	99.3456	99.319	99.3042	99.3826	99.2604	99.3391	99.2427	99.5984	99.3394	99.3487	99.3391	99.3662	99.3236	99.1412	99.1339	99.1654	99.0898	99.3339
Sample_1919A_18	99.3233	99.1925	99.3308	99.3545	99.1655	99.3813	99.3614	99.1245	99.3574	99.2443	100	99.2524	99.2859	99.1282	99.363	99.1284	99.1693	99.3082	99.2424	99.3684	99.2488	99.2674	99.2084	99.255	99.1558	99.3601	99.3069	99.2038	99.2569	99.3116	99.3734	99.3521	99.1946	99.2594	99.2825	99.2619	99.3244	99.295	99.1046	99.3333	99.2321	99.2363	99.3811	99.3305	99.1207	99.1791	99.1825	99.1804	99.201
Sample_1944A_18	99.2279	99.1908	99.256	99.3337	99.2492	99.2461	99.2481	99.218	99.3188	99.3552	99.2371	100	99.3385	99.1435	99.3244	99.2302	99.2571	99.2087	99.317	99.2032	99.3096	99.2078	99.2063	99.1299	99.3134	99.3127	99.3441	99.2386	99.1773	99.4132	99.2572	99.1437	99.2345	99.2093	99.2978	99.2404	99.3599	99.2836	99.2736	99.1923	99.295	99.2031	99.3303	99.2956	99.0758	99.2973	99.2215	99.2561	99.2136
Sample_1966A_18	99.3486	99.1802	99.2473	99.3254	99.1256	99.1897	99.3434	99.2013	99.2738	99.3159	99.3193	99.3499	100	99.1426	99.3133	99.2122	99.2793	99.2665	99.2931	99.2826	99.3846	99.2707	99.2706	99.292	99.2247	99.3586	99.35	99.2718	99.3106	99.3465	99.3481	99.2356	99.2495	99.2575	99.3745	99.3205	99.3077	99.3042	99.2628	99.2762	99.3584	99.1662	99.3206	99.2878	99.1725	99.0924	99.1461	99.3049	99.323
Sample_2208a_18	99.1534	99.061	99.1001	99.1915	99.1749	99.1222	99.1252	99.1359	99.1575	99.1929	99.1705	99.167	99.214	100	99.2048	99.6668	99.6705	99.0482	99.2232	99.1472	99.2536	99.1612	99.1481	99.1441	99.1051	99.2103	99.257	99.1283	99.1614	99.244	99.1562	99.1167	99.1308	99.1656	99.2017	99.0685	99.3106	99.1859	99.4367	99.2029	99.1926	99.0968	99.237	99.1859	99.8966	99.1783	99.2931	99.1177	99.0785
Sample_2437D_18	99.436	99.2858	99.3185	99.9975	99.4669	99.3598	99.3073	99.1865	99.3299	99.2995	99.3371	99.3222	99.3523	99.1965	100	99.2167	99.2122	99.3263	99.4163	99.3076	99.3342	99.3201	99.2861	99.2597	99.3138	99.4253	99.3082	99.4545	99.2802	99.3548	99.3587	99.3465	99.3339	99.3454	99.2817	99.3662	99.3283	99.2979	99.2476	99.2223	99.3255	99.2834	99.3694	99.3263	99.2111	99.1607	99.2058	99.3419	99.3105
Sample_2564A_18	99.1228	99.0398	99.1555	99.209	99.0112	99.0555	99.2141	99.1648	99.238	99.153	99.1018	99.1765	99.2793	99.5315	99.1659	100	99.9938	99.1061	99.1894	99.071	99.0552	99.1116	99.1563	99.1482	99.1411	99.1346	99.2169	99.1015	99.2256	99.1087	99.1021	99.0072	99.1817	99.1221	99.2522	99.158	99.2421	99.1581	99.2936	99.1446	99.2054	99.1488	99.1941	99.1498	99.5787	99.231	99.1614	99.1627	99.1406
Sample_2565f_18	99.1325	99.0296	99.1856	99.1883	99.0205	98.9496	99.1768	99.1199	99.1938	99.1262	99.1177	99.1928	99.2528	99.5491	99.1575	99.996	100	99.0686	99.1907	99.0622	99.072	99.091	99.1442	99.0859	99.101	99.0654	99.0979	99.107	99.1842	99.1114	99.1533	99.083	99.1535	99.0809	99.245	99.1281	99.2322	99.1494	99.2962	99.1653	99.2072	99.0956	99.2149	99.144	99.5331	99.1202	99.1504	99.141	99.1612
Sample_2676A_18	99.1628	99.2246	99.9626	99.285	99.269	99.2053	99.2697	99.2216	99.348	99.3383	99.2611	99.2031	99.323	99.0566	99.2947	99.1454	99.1947	100	99.2814	99.2408	99.3097	99.1161	99.2754	99.3692	99.1855	99.3013	99.2364	99.2908	99.2053	99.2719	99.3844	99.1594	99.2674	99.2649	99.3316	99.2462	99.2947	99.2245	99.1488	99.3552	99.2409	99.2808	99.302	99.2554	99.0133	99.2233	99.1045	99.1028	99.2971
Sample_2819B_18	99.2125	99.1581	99.2381	99.2892	99.2619	99.2077	99.2346	99.1457	99.2694	99.2249	99.1682	99.3039	99.3161	99.187	99.3351	99.2348	99.2427	99.2168	100	99.1603	99.2506	99.1809	99.2627	99.0937	99.1951	99.3282	99.261	99.2416	99.2358	99.2868	99.1947	99.1552	99.1603	99.2587	99.2706	99.2153	99.2677	99.2241	99.1679	99.2486	99.3555	99.3111	99.263	99.2152	99.2055	99.127	99.2022	99.3172	99.3194
Sample_2932F_18	99.0979	99.2586	99.2535	99.3038	99.1681	99.0797	99.4256	99.2506	99.3456	99.3567	99.4008	99.1696	99.316	99.1634	99.3034	99.0982	99.1365	99.263	99.2248	100	99.3459	99.2123	99.2396	99.2717	99.2122	99.3322	99.1932	99.1663	99.2561	99.2358	99.3407	99.1439	99.1301	99.2376	99.2075	99.1561	99.2673	99.2383	99.1893	99.284	99.2574	99.2365	99.3034	99.2931	99.0876	99.1248	99.0952	99.1816	99.1282
Sample_3074C_18	99.2675	99.1833	99.2941	99.3191	99.2993	99.2451	99.3862	99.2437	99.3537	99.3137	99.3199	99.4083	99.4128	99.2041	99.3345	99.1604	99.1809	99.2984	99.3527	99.2847	100	99.2753	99.2953	99.2435	99.2774	99.3387	99.4091	99.2855	99.3107	99.3856	99.3267	99.3439	99.1649	99.3668	99.3398	99.2529	99.3884	99.2743	99.1747	99.4013	99.2806	99.2608	99.3743	99.348	99.2008	99.1959	99.1892	99.202	99.2468
Sample_3379A_18	99.2584	99.2035	99.2732	99.3394	99.3035	99.2454	99.2774	99.2165	99.3214	99.2897	99.2113	99.239	99.3664	99.1265	99.3554	99.1547	99.2285	99.22	99.2564	99.2154	99.3056	100	99.2857	99.3236	99.2139	99.3847	99.2277	99.1781	99.1896	99.2507	99.3736	99.2018	99.1663	99.2338	99.364	99.2649	99.3227	99.1703	99.2044	99.326	99.3283	99.2301	99.3315	99.3565	99.0891	99.2519	99.0198	99.3274	99.269
Sample_3380A_18	99.2222	99.2423	99.2898	99.2295	99.2021	99.218	99.3708	99.1834	99.2869	99.2335	99.2048	99.2453	99.2963	99.0604	99.2859	99.152	99.2218	99.2436	99.1843	99.2134	99.3088	99.2742	100	99.208	99.2278	99.2791	99.2058	99.1755	99.2259	99.2987	99.3751	99.333	99.1763	99.2367	99.2554	99.232	99.3624	99.2355	99.1777	99.263	99.2758	99.2018	99.229	99.2871	99.1411	99.1971	99.1654	99.2902	99.1903
Sample_3425A_18	99.2733	99.2994	99.3538	99.3172	99.239	99.3005	99.3481	99.16	99.3639	99.2685	99.3244	99.2073	99.3879	99.2149	99.362	99.1965	99.2099	99.302	99.1793	99.2065	99.2317	99.2727	99.3166	100	99.2318	99.3476	99.2649	99.2843	99.1461	99.1814	99.2808	99.2061	99.2463	99.3654	99.366	99.2793	99.2097	99.1111	99.2077	99.383	99.2547	99.296	99.3548	99.3022	99.1459	99.1656	99.1801	99.2977	99.3084
Sample_3427A_18	99.1945	99.1921	99.2019	99.324	99.2615	99.1001	99.288	99.0995	99.2671	99.9814	99.1826	99.3304	99.3145	99.1357	99.3595	99.2011	99.1169	99.1638	99.2286	99.1361	99.2591	99.1863	99.2298	99.1958	100	99.2958	99.2343	99.1967	99.1856	99.2326	99.2306	99.2252	99.1291	99.2228	99.3394	99.2301	99.2918	99.1849	99.4756	99.2309	99.3243	99.2213	99.2467	99.307	99.089	99.1152	99.104	99.2385	99.2862
Sample_3449B_18	99.4283	99.181	99.2687	99.4882	99.3332	99.4966	99.4171	99.1964	99.3137	99.3099	99.4171	99.2397	99.2678	99.2318	99.4946	99.2331	99.2473	99.2831	99.3244	99.3527	99.3771	99.3485	99.3013	99.4135	99.274	100	99.2993	99.2953	99.246	99.2867	99.3613	99.3418	99.2995	99.3335	99.2399	99.2699	99.424	99.2828	99.2907	99.2824	99.3359	99.2934	99.3611	99.3722	99.1376	99.203	99.2664	99.2855	99.2521
Sample_3477A_18	99.1596	99.2219	99.3005	99.2564	99.1807	99.146	99.2498	99.1672	99.3108	99.2328	99.3513	99.2776	99.3387	99.1813	99.2836	99.1539	99.2268	99.2402	99.3465	99.1751	99.4055	99.1942	99.2035	99.3011	99.1722	99.2608	100	99.2066	99.224	99.4748	99.2326	99.2205	99.2494	99.2622	99.3108	99.1876	99.2538	99.2449	99.1858	99.263	99.1939	99.2741	99.3145	99.2839	99.1538	99.1959	99.1999	99.2297	99.1036
Sample_3518A_18	99.3503	99.2131	99.3459	99.465	99.8884	99.1622	99.3152	99.2267	99.334	99.3259	99.2614	99.2857	99.3252	99.1936	99.4517	99.1159	99.158	99.2864	99.4413	99.1695	99.3379	99.2432	99.2498	99.2505	99.188	99.3281	99.2784	100	99.2455	99.2998	99.2456	99.2541	99.2652	99.196	99.3369	99.3134	99.2477	99.2702	99.1687	99.3082	99.2233	99.3388	99.262	99.207	99.1204	99.2226	99.1842	99.3253	99.3333
Sample_3539_18	99.1399	99.024	99.2493	99.3365	99.1664	99.0479	99.2953	99.1706	99.2859	99.2556	99.2575	99.2232	99.292	99.1836	99.313	99.1434	99.2333	99.2202	99.2816	99.2447	99.3188	99.1132	99.0807	99.134	99.1803	99.2513	99.183	99.1989	100	99.1039	99.2476	99.0895	99.3644	99.3071	99.2706	99.216	99.2598	99.9967	99.2052	99.3227	99.2922	99.3067	99.3151	99.2471	99.0475	99.2041	99.1759	99.0879	99.265
Sample_3579A_18	99.2268	99.1943	99.2743	99.323	99.251	99.271	99.316	99.2179	99.3444	99.2539	99.3583	99.3773	99.3495	99.1964	99.3369	99.1903	99.2455	99.2493	99.2736	99.2078	99.4571	99.2621	99.1771	99.1559	99.158	99.3373	99.4407	99.215	99.1184	100	99.25	99.2455	99.2545	99.3401	99.322	99.2655	99.246	99.1677	99.2911	99.2952	99.3091	99.2327	99.3729	99.2995	99.1024	99.1558	99.1548	99.2502	99.2847
Sample_3726A_18	99.2509	99.2924	99.3921	99.3673	99.3295	99.3206	99.3988	99.1856	99.3853	99.3426	99.4044	99.25	99.3689	99.1875	99.3616	99.172	99.2523	99.369	99.1659	99.3065	99.3527	99.3727	99.411	99.3424	99.2848	99.328	99.1864	99.2964	99.3049	99.3928	100	99.2909	99.2282	99.3491	99.2942	99.2694	99.3277	99.2602	99.3542	99.4273	99.328	99.3464	99.4652	99.3906	99.2047	99.1599	99.1648	99.2665	99.2971
Sample_3846b_18	99.0701	99.1777	99.2878	99.3172	99.2548	99.1786	99.3743	99.1852	99.3245	99.3705	99.3346	99.2862	99.286	99.0816	99.3087	99.1631	99.124	99.2011	99.2318	99.187	99.3598	99.1822	99.2787	99.2181	99.2824	99.3556	99.2201	99.2074	99.2152	99.3237	99.3037	100	99.2345	99.2862	99.2898	99.1589	99.3904	99.2295	99.1546	99.3046	99.2698	99.2798	99.2847	99.2407	99.0218	99.1673	99.0185	99.2387	99.2374
Sample_3847a_18	99.2412	99.0351	99.2843	99.2963	99.2538	99.1301	99.2046	99.0493	99.3432	99.2454	99.256	99.1469	99.2354	99.168	99.291	99.0331	99.1266	99.1871	99.25	99.1955	99.2007	99.1632	99.225	99.2578	99.1781	99.2978	99.2215	99.2115	99.2908	99.1232	99.2116	99.1348	100	99.2867	99.2905	99.1935	99.1018	99.3586	99.1122	99.2601	99.2694	99.2865	99.3184	99.2488	99.1177	99.1693	99.0611	99.2021	99.1584
Sample_3964_1b_18	99.2922	99.1161	99.3151	99.2992	99.2503	99.3485	99.3132	99.2277	99.3517	99.3452	99.2819	99.2189	99.2875	99.2594	99.2712	99.2067	99.2376	99.2523	99.2823	99.2493	99.326	99.2516	99.2156	99.274	99.247	99.3542	99.2473	99.1899	99.2779	99.3071	99.3127	99.265	99.2767	100	99.3349	99.3116	99.3116	99.2878	99.3259	99.3104	99.2377	99.3097	99.301	99.3283	99.2115	99.2305	99.133	99.3379	99.2941
Sample_4278a_18	99.3518	99.2486	99.344	99.3053	99.3583	99.2345	99.3401	99.3029	99.3347	99.3674	99.295	99.3812	99.3846	99.2562	99.3231	99.3474	99.378	99.3354	99.3761	99.2857	99.3354	99.3739	99.256	99.3283	99.3657	99.3307	99.3389	99.315	99.3701	99.3628	99.3352	99.3407	99.3516	99.3453	100	99.4849	99.3231	99.3906	99.3732	99.43	99.4037	99.3606	99.3802	99.3741	99.2343	99.2377	99.2831	99.3624	99.3899
Sample_4442_18	99.1867	99.2064	99.3073	99.3328	99.2502	99.1046	99.2223	99.1976	99.3333	99.2785	99.2647	99.2578	99.3215	99.1214	99.3222	99.1704	99.2049	99.2254	99.3393	99.1377	99.3015	99.3083	99.1968	99.2553	99.1664	99.3021	99.2233	99.2617	99.2515	99.3013	99.2385	99.1709	99.202	99.2841	99.4811	100	99.2581	99.2653	99.2246	99.2829	99.2455	99.2731	99.2855	99.2193	99.1592	99.1158	99.134	99.2988	99.2801
Sample_4445a_18	99.2702	99.2614	99.3064	99.3311	99.1981	99.1722	99.378	99.25	99.3632	99.3007	99.3317	99.3177	99.2948	99.2645	99.3076	99.2822	99.3073	99.2725	99.2626	99.3198	99.3988	99.259	99.3583	99.2649	99.2163	99.4334	99.2024	99.2175	99.3234	99.1923	99.3665	99.362	99.2323	99.3121	99.3818	99.2725	100	99.3212	99.2301	99.271	99.3379	99.2392	99.3703	99.3598	99.2024	99.2125	99.2018	99.2535	99.369
Sample_4461b_18	99.1592	99.0789	99.2708	99.312	99.1383	99.0389	99.255	99.1812	99.3194	99.239	99.2994	99.2592	99.2852	99.225	99.2954	99.171	99.2004	99.2467	99.2999	99.2743	99.3258	99.167	99.1474	99.1259	99.1878	99.2651	99.241	99.1984	99.9989	99.1987	99.3294	99.159	99.3068	99.2881	99.288	99.1928	99.3416	100	99.2071	99.3342	99.2688	99.3237	99.3639	99.2457	99.0833	99.2023	99.1979	99.1897	99.3194
Sample_4489a_18	99.1017	99.0845	99.103	99.1619	99.1991	99.1361	99.1321	99.0689	99.2358	99.5322	99.1117	99.2754	99.1815	99.3659	99.2023	99.3491	99.2867	99.099	99.2494	99.1651	99.1586	99.1542	99.1412	99.0584	99.4342	99.2212	99.0962	99.038	99.1252	99.1695	99.2734	99.1581	99.0944	99.1941	99.265	99.1774	99.1733	99.1987	100	99.2404	99.2781	99.1129	99.2014	99.2703	99.3239	99.2273	99.2353	99.1953	99.1896
Sample_4512_18	99.3299	99.3411	99.3595	99.2948	99.2344	99.2704	99.5569	99.2652	99.4093	99.345	99.3407	99.2774	99.3351	99.1599	99.3039	99.173	99.2312	99.3326	99.2806	99.3597	99.3503	99.3321	99.313	99.3532	99.2712	99.3521	99.2924	99.2711	99.3438	99.2691	99.4274	99.3167	99.2468	99.3451	99.3602	99.2763	99.3374	99.3171	99.3118	100	99.3324	99.238	99.4511	99.3817	99.1517	99.2276	99.1004	99.2291	99.3081
Sample_4514_18	99.299	99.1124	99.3428	99.38	99.3531	99.243	99.2599	99.1858	99.2735	99.3386	99.2495	99.2472	99.3602	99.1793	99.363	99.1828	99.254	99.2726	99.2325	99.2396	99.2893	99.2473	99.3256	99.2294	99.2999	99.3126	99.2458	99.2979	99.3023	99.3662	99.3247	99.253	99.2514	99.2283	99.294	99.2511	99.3047	99.2725	99.2821	99.2404	100	99.1913	99.3303	99.3075	99.1647	99.183	99.2006	99.3033	99.2508
Sample_4529a_18	99.252	99.1147	99.2424	99.2539	99.1926	99.2122	99.2508	99.3213	99.3439	99.3328	99.2762	99.2704	99.2438	99.1364	99.267	99.0731	99.2141	99.3031	99.3474	99.3183	99.3105	99.211	99.2836	99.3045	99.2678	99.3049	99.2556	99.2302	99.2972	99.2695	99.2589	99.2225	99.3633	99.2752	99.3425	99.318	99.3324	99.2694	99.1995	99.2503	99.305	100	99.3554	99.3489	99.0977	99.227	99.3092	99.0414	99.2364
Sample_4545_18	99.3848	99.2713	99.3682	99.3665	99.3192	99.3926	99.412	99.2736	99.3893	99.3971	99.4197	99.3161	99.3924	99.2881	99.4028	99.2508	99.2713	99.3159	99.3471	99.3552	99.4246	99.2952	99.3055	99.4035	99.2659	99.4258	99.3508	99.3464	99.2924	99.3857	99.4391	99.3933	99.3564	99.321	99.3273	99.3128	99.3949	99.2842	99.3136	99.4969	99.3336	99.3251	100	99.7648	99.1993	99.2605	99.1857	99.2459	99.2515
Sample_4638_d1_18	99.3164	99.2628	99.3695	99.3842	99.3183	99.2764	99.453	99.3032	99.4212	99.4286	99.4797	99.3183	99.3732	99.2885	99.399	99.2319	99.2549	99.3639	99.3243	99.2768	99.2975	99.3204	99.3363	99.3494	99.3491	99.4067	99.3361	99.2958	99.2619	99.3361	99.4127	99.2724	99.3404	99.3197	99.3662	99.2931	99.377	99.3013	99.3672	99.4085	99.2798	99.4051	99.7399	100	99.2076	99.2709	99.2223	99.269	99.3506
Sample_4679a_18	99.063	99.0623	99.0359	99.1005	98.9387	98.9701	99.0739	99.1238	99.0953	99.0589	99.0526	99.1656	99.1798	99.8637	99.1301	99.6069	99.5745	99.0285	99.2214	98.9125	99.169	99.1048	99.1785	99.1273	99.03	99.0799	99.1461	99.0344	99.0432	99.0958	99.0838	98.9748	99.0931	99.0908	99.1928	99.1158	99.1338	99.0653	99.2446	99.1182	99.1051	99.1136	99.1945	99.1508	100	99.2169	99.2505	99.1459	99.0876
Sample_4683a_18	99.2034	99.1249	99.1701	99.157	99.0622	99.1853	99.1361	99.176	99.1687	99.0691	99.1929	99.2494	99.2638	99.2659	99.1915	99.2418	99.2381	99.19	99.1285	99.1487	99.1924	99.192	99.1613	99.1957	99.0356	99.1709	99.2381	99.1645	99.1656	99.1935	99.1003	99.1388	99.2166	99.1883	99.2344	99.1662	99.2313	99.1889	99.2161	99.1407	99.1958	99.0851	99.2622	99.2138	99.1873	100	99.1857	99.1757	99.188
Sample_4910e_18	98.9919	99.0795	99.1293	99.1528	99.0598	99.0401	99.1205	99.223	99.2042	99.1261	99.0996	99.1822	99.1559	99.2098	99.1427	99.1696	99.162	99.0481	99.2233	99.0061	99.0842	99.015	99.1463	99.0867	99.0381	99.1314	99.1373	99.1689	99.1703	99.111	99.158	98.9758	99.0581	99.117	99.2028	99.1467	99.2042	99.1313	99.2529	99.111	99.1407	99.1888	99.1649	99.164	99.1972	99.157	100	99.123	99.0559
Sample_4947a_18	99.3352	99.2716	99.2492	99.277	99.1837	99.1843	99.2458	99.2321	99.3154	99.1947	99.2482	99.3067	99.3094	99.1496	99.315	99.2261	99.2453	99.2359	99.322	99.3057	99.1983	99.3414	99.3378	99.3043	99.1302	99.3296	99.2912	99.2493	99.2481	99.3101	99.316	99.2172	99.2242	99.3449	99.3555	99.3583	99.3571	99.2506	99.159	99.2622	99.3425	99.1585	99.2897	99.2424	99.136	99.1903	99.1093	100	99.2697
Sample_4969a_18	99.2528	99.2744	99.3449	99.3563	99.3228	99.2166	99.2881	99.171	99.4112	99.3635	99.1682	99.2395	99.403	99.0655	99.3484	99.1777	99.1966	99.3305	99.2329	99.2064	99.2851	99.2407	99.2719	99.3029	99.2651	99.2384	99.157	99.2699	99.1852	99.2538	99.3583	99.2199	99.2537	99.3264	99.3803	99.3281	99.4001	99.1798	99.254	99.3342	99.3482	99.1738	99.2786	99.3044	98.939	99.1163	99.136	99.2631	100
Sample_4970b_18	99.2511	99.18	99.3354	99.346	99.3223	99.1463	99.2713	99.1701	99.3712	99.3095	99.2228	99.3223	99.3302	99.147	99.3486	99.117	99.163	99.3091	99.2416	99.2621	99.3341	99.2347	99.1939	99.2331	99.2421	99.3287	99.226	99.3083	99.2778	99.2715	99.1881	99.2303	99.2829	99.4741	99.3672	99.3105	99.298	99.2877	99.1059	99.2745	99.3243	99.303	99.3223	99.2799	99.0555	99.1958	99.1904	99.2453	99.2855
Sample_5009d_18	99.3008	99.2665	99.2505	99.4077	99.2504	99.4305	99.4003	99.2273	99.3353	99.3589	99.3836	99.2541	99.2984	99.2422	99.3896	99.2188	99.2238	99.2781	99.2659	99.3601	99.2692	99.3324	99.2507	99.311	99.2671	99.6803	99.2649	99.2435	99.2935	99.2451	99.3022	99.359	99.2538	99.2845	99.3575	99.2609	99.4287	99.2751	99.3214	99.3415	99.2973	99.2882	99.3936	99.3317	99.0637	99.1937	99.1429	99.2832	99.2725
Sample_5014b_18	99.159	99.1527	99.1455	99.1509	99.1238	99.1715	99.2262	99.1947	99.1588	99.2451	99.2151	99.2768	99.2648	99.9894	99.1809	99.6905	99.6819	99.1552	99.3037	99.1598	99.2382	99.2326	99.2318	99.2592	99.2128	99.1444	99.268	99.1108	99.2416	99.2587	99.1635	99.1851	99.1641	99.1942	99.1684	99.1802	99.2217	99.2899	99.5183	99.1748	99.2133	99.1696	99.3202	99.2499	99.8913	99.2372	99.3783	99.1918	99.1976
Sample_5015b_18	99.294	99.3615	99.4355	99.3498	99.3268	99.2981	99.4429	99.31	99.4056	99.3632	99.3555	99.3453	99.3602	99.1957	99.3647	99.2565	99.2868	99.4368	99.3481	99.3879	99.3931	99.3538	99.3246	99.3916	99.2971	99.3658	99.3524	99.3017	99.3094	99.3541	99.4415	99.3612	99.3363	99.3709	99.3484	99.3876	99.3972	99.3335	99.2642	99.383	99.3059	99.3487	99.4476	99.3975	99.2481	99.268	99.3194	99.4127	99.3469
Sample_5019a_18	99.232	99.3525	99.3361	99.3716	99.233	99.248	99.3604	99.1366	99.4127	99.1908	99.3082	99.1835	99.3711	99.2042	99.3653	99.2272	99.2082	99.3171	99.2028	99.3482	99.3015	99.287	99.2916	99.285	99.1622	99.3737	99.3326	99.2155	99.2153	99.2365	99.3737	99.3112	99.201	99.2886	99.3463	99.3004	99.2766	99.2231	99.2558	99.3005	99.2766	99.35	99.3483	99.2866	99.1679	99.2444	99.1595	99.343	99.2394
Sample_5097a_18	99.3726	99.3397	99.3907	99.3765	99.317	99.3962	99.4031	99.2814	99.3848	99.3641	99.3807	99.3075	99.345	99.3068	99.3729	99.3202	99.3432	99.3761	99.3982	99.387	99.3556	99.4325	99.3411	99.3789	99.3088	99.3565	99.3132	99.3117	99.3988	99.348	99.421	99.3551	99.3189	99.4174	99.3009	99.3571	99.4503	99.3944	99.3056	99.3873	99.3899	99.3514	99.3931	99.3603	99.3121	99.2786	99.3069	99.4532	99.4086
Sample_5156a_18	99.2108	99.1751	99.3417	99.2725	99.2514	99.2183	99.2752	99.2291	99.3365	99.3336	99.2049	99.2808	99.3058	99.0901	99.2991	99.1955	99.1858	99.2413	99.2281	99.2008	99.3531	99.2883	99.3062	99.2543	99.2957	99.3023	99.2836	99.2442	99.2793	99.2447	99.4143	99.262	99.2244	99.3065	99.3059	99.2412	99.2822	99.2451	99.2582	99.3003	99.2732	99.2271	99.2983	99.2444	99.0674	99.1151	99.1995	99.1957	99.2732
Sample_5268a_18	99.252	99.1019	99.2586	99.3776	99.2561	99.2052	99.2692	99.0921	99.2508	99.1955	99.2295	99.1875	99.2862	99.1607	99.3854	99.0976	99.1423	99.1896	99.257	99.1974	99.2968	99.2521	99.2524	99.203	99.1155	99.3106	99.1808	99.2275	99.1725	99.1876	99.3232	99.1461	99.2856	99.2188	99.3199	99.24	99.361	99.1755	99.2653	99.2475	99.313	99.1004	99.2509	99.2166	99.1233	99.1538	98.9959	99.2283	99.2964
Sample_5271a_18	99.1872	99.0949	99.1414	99.2969	99.1559	99.0367	99.3313	99.1095	99.299	99.2373	99.2342	99.2023	99.2898	99.1747	99.2833	99.1273	99.1425	99.24	99.2698	99.1282	99.2903	99.2529	99.2273	99.2004	99.1443	99.3245	99.212	99.2075	99.2345	99.2513	99.2653	99.2415	99.2678	99.284	99.3301	99.1259	99.3094	99.2618	99.1263	99.371	99.1394	99.235	99.3068	99.1753	99.0194	99.2457	98.9644	99.1865	99.2124
Sample_5294a_18	99.3126	99.1636	99.2842	99.3516	99.2793	99.221	99.3753	99.2359	99.3148	99.2552	99.245	99.2213	99.3534	99.1643	99.3558	99.2071	99.2313	99.2705	99.2712	99.1717	99.3668	99.2682	99.2382	99.3309	99.2412	99.3055	99.2584	99.2579	99.3267	99.2926	99.3815	99.3142	99.2092	99.307	99.2545	99.2811	99.3598	99.2761	99.2057	99.3464	99.2864	99.2852	99.3018	99.3036	99.1443	99.2145	99.1084	99.226	99.253
Sample_5327c_18	99.1928	99.0773	99.2385	99.2178	99.2237	99.2477	99.3062	99.2652	99.314	99.3158	99.1738	99.3059	99.1857	99.1354	99.2107	99.1824	99.2268	99.2669	99.1762	99.2279	99.2366	99.2659	99.2264	99.309	99.2907	99.2626	99.2762	99.2347	99.2457	99.2887	99.3051	99.2932	99.2498	99.3095	99.3019	99.2581	99.3377	99.2474	99.2211	99.2605	99.3346	99.1768	99.3484	99.3391	99.1192	99.1546	99.1278	99.2653	99.3059
Sample_5387_1a_18	99.2135	99.2369	99.3252	99.3603	99.2209	99.1419	99.2336	99.1924	99.3278	99.382	99.3064	99.2272	99.3557	99.2351	99.3607	99.2121	99.2231	99.2998	99.2261	99.1818	99.307	99.2896	99.2225	99.1833	99.2454	99.2621	99.2333	99.2852	99.3503	99.3689	99.3334	99.315	99.3631	99.3123	99.2783	99.2492	99.2978	99.3339	99.1639	99.3206	99.2244	99.2904	99.3256	99.2606	99.2075	99.2573	99.1111	99.2426	99.2661
Sample_5409d_18	99.3822	99.4161	99.392	99.3189	99.3494	99.3874	99.4176	99.3119	99.3274	99.3884	99.3975	99.3459	99.3755	99.1842	99.3214	99.3112	99.3603	99.3841	99.324	99.4123	99.396	99.3315	99.4242	99.4083	99.331	99.4445	99.3933	99.3176	99.3292	99.3893	99.3977	99.412	99.3172	99.3985	99.3387	99.3523	99.3656	99.3075	99.3512	99.2966	99.3641	99.3297	99.4057	99.3984	99.2288	99.2877	99.2645	99.3875	99.3027
Sample_5414a_18	99.3409	99.3794	99.4019	99.3848	99.3831	99.3186	99.4408	99.3248	99.3456	99.4142	99.3302	99.3854	99.4269	99.1498	99.4019	99.209	99.2377	99.4031	99.4079	99.4046	99.394	99.3622	99.4093	99.3884	99.3953	99.3565	99.3753	99.3612	99.329	99.3482	99.4089	99.3297	99.3024	99.3261	99.3255	99.3031	99.3718	99.2875	99.3319	99.4107	99.3768	99.3183	99.3948	99.4293	99.1867	99.2394	99.3554	99.2955	99.3313
Sample_5416b_18	99.3254	99.33	99.3776	99.3219	99.3363	99.2704	99.3237	99.2717	99.3133	99.3765	99.428	99.3314	99.3238	99.2203	99.3241	99.2554	99.2604	99.3365	99.365	99.3304	99.36	99.2523	99.3342	99.3221	99.2603	99.2852	99.3021	99.3408	99.3233	99.2833	99.3052	99.2227	99.2663	99.2806	99.2345	99.255	99.2146	99.3146	99.2494	99.3997	99.2554	99.3393	99.3254	99.3284	99.2043	99.2341	99.2719	99.2437	99.3004
Sample_5522a_18	99.0984	99.0271	99.1448	99.1279	99.0603	98.9566	99.1192	99.7535	99.2253	99.1272	99.0809	99.1562	99.1847	99.2866	99.1319	99.1954	99.1846	99.0772	99.1867	98.9717	99.146	99.0073	99.1219	99.1463	98.9945	99.189	99.0872	99.08	99.1404	99.1066	99.1961	99.0259	98.9963	99.172	99.1994	99.12	99.2194	99.0536	99.1513	99.175	99.099	99.0946	99.1515	99.1367	99.2451	99.2227	99.0104	99.1102	99.0756
Sample_5590b_18	99.4271	99.3498	99.3037	99.3952	99.2953	99.324	99.4335	99.3103	99.344	99.4183	99.3427	99.3244	99.3057	99.2892	99.3866	99.3101	99.3181	99.3503	99.3896	99.384	99.361	99.3143	99.3506	99.3999	99.3397	99.4186	99.3301	99.2798	99.3222	99.3382	99.4029	99.3979	99.3183	99.4015	99.3487	99.3676	99.5787	99.2692	99.3578	99.3914	99.3492	99.3007	99.408	99.4781	99.2837	99.2877	99.2888	99.3586	99.3588
Sample_5595b_18	99.1417	99.2792	99.2687	99.4152	99.2712	99.1905	99.3236	99.1573	99.3559	99.1827	99.2269	99.2857	99.4115	99.1917	99.434	99.1683	99.2065	99.2893	99.5115	99.2639	99.3792	99.268	99.2889	99.1879	99.25	99.3271	99.1886	99.284	99.2614	99.2983	99.275	99.189	99.1902	99.2502	99.3162	99.2351	99.2488	99.3	99.1663	99.2372	99.3	99.2388	99.3747	99.2942	99.074	99.2338	99.1388	99.264	99.3204
Sample_5630b_18	99.2279	99.187	99.2764	99.2126	99.2021	99.1365	99.2788	99.1533	99.2271	99.2657	99.1338	99.2505	99.2301	99.1502	99.2123	99.1552	99.1935	99.2672	99.212	99.2758	99.2328	99.1644	99.2679	99.2805	99.2376	99.1931	99.2037	99.2244	99.2259	99.2433	99.2881	99.2212	99.2351	99.2117	99.201	99.2164	99.2923	99.2573	99.2409	99.2261	99.2863	99.1967	99.2277	99.3137	99.1134	99.0986	99.2022	99.1497	99.2681
Sample_5656a_18	99.2947	99.3305	99.3322	99.2601	99.2587	99.3252	99.4201	99.2602	99.3764	99.3373	99.3466	99.3016	99.3419	99.1341	99.2678	99.2361	99.1938	99.3374	99.3215	99.3547	99.3256	99.2928	99.3259	99.3194	99.2904	99.3536	99.4082	99.3057	99.277	99.4033	99.3461	99.3175	99.2062	99.3035	99.3241	99.2623	99.2646	99.2452	99.2543	99.3743	99.323	99.2959	99.4186	99.3706	99.1536	99.2058	99.2883	99.2943	99.2315
Sample_5731_1a_18	99.2992	99.2796	99.3206	99.3378	99.3161	99.2199	99.3047	99.2169	99.4022	99.3397	99.1688	99.3093	99.3942	99.0483	99.3312	99.2258	99.178	99.374	99.3005	99.2206	99.3384	99.2727	99.2819	99.2931	99.2559	99.3029	99.1168	99.292	99.3152	99.2727	99.3327	99.1731	99.2701	99.3239	99.3609	99.3484	99.3775	99.2263	99.2885	99.3131	99.3724	99.2384	99.2546	99.2622	98.9746	99.2269	99.1041	99.2208	99.9994
Sample_5771a_18	99.2877	99.1926	99.2677	99.3895	99.2961	99.2927	99.296	99.2667	99.2728	99.257	99.2877	99.3542	99.4038	99.1883	99.395	99.1733	99.1671	99.3233	99.6518	99.2396	99.3971	99.2781	99.2975	99.2842	99.2246	99.2683	99.3788	99.3311	99.289	99.2827	99.2393	99.2654	99.2523	99.2169	99.3213	99.3749	99.2931	99.2726	99.2447	99.3363	99.2647	99.261	99.3588	99.3272	99.1206	99.2451	99.1944	99.2592	99.3325
Sample_5834e_18	99.2394	99.2425	99.3667	99.3291	99.2431	99.1679	99.2522	99.1717	99.3102	99.2729	99.2478	99.1888	99.3603	98.9279	99.3375	99.111	99.1631	99.3495	99.1256	99.3126	99.2917	99.1816	99.1934	99.2099	99.2647	99.2142	99.2783	99.1669	99.1461	99.2866	99.3426	99.1395	99.1897	99.2031	99.305	99.2317	99.2867	99.1735	99.2556	99.3199	99.2278	99.1424	99.3071	99.2267	98.9431	99.1821	99.0871	99.261	99.2408
Sample_5931h_18	99.3033	99.2452	99.3102	99.3685	99.1884	99.2766	99.3007	99.2538	99.3853	99.2887	99.252	99.2911	99.365	99.0765	99.3857	99.224	99.2095	99.3174	99.2457	99.2494	99.306	99.3272	99.2786	99.3711	99.2265	99.2657	99.4033	99.3239	99.3242	99.289	99.2798	99.192	99.3193	99.4259	99.3752	99.2869	99.2792	99.3264	99.1869	99.2597	99.3673	99.273	99.3781	99.361	99.1088	99.2105	99.2095	99.301	99.405
Sample_5992_1a_18	99.2295	99.0894	99.2432	99.3419	99.2897	99.2859	99.3192	99.25	99.3378	99.4335	99.3059	99.3268	99.2503	99.1975	99.3383	99.1937	99.2317	99.2755	99.2466	99.2607	99.2784	99.2242	99.2568	99.3198	99.3452	99.256	99.3157	99.2827	99.3745	99.2804	99.3061	99.2726	99.3754	99.3381	99.2434	99.2968	99.2626	99.3087	99.2747	99.2329	99.2574	99.2818	99.3158	99.3281	99.0796	99.1698	99.2438	99.1678	99.307
Sample_6014b_18	99.2426	99.3085	99.3473	99.3396	99.3091	99.1886	99.3421	99.2329	99.3727	99.3104	99.3056	99.2311	99.3762	99.1816	99.322	99.1839	99.202	99.4053	99.3346	99.2907	99.3781	99.2188	99.2785	99.2371	99.2433	99.3378	99.2759	99.2713	99.3433	99.3487	99.3774	99.2194	99.2242	99.3217	99.351	99.2337	99.3449	99.3133	99.1834	99.2811	99.2581	99.2896	99.3658	99.3265	99.1293	99.1761	99.1013	99.3122	99.3477
Sample_6040f_18	99.3399	99.2141	99.3397	99.3399	99.2293	99.2799	99.2316	99.3215	99.2796	99.4099	99.1784	99.3645	99.3596	99.2413	99.371	99.1969	99.2314	99.3216	99.3398	99.2408	99.3018	99.2047	99.3611	99.2171	99.3774	99.2991	99.2702	99.271	99.342	99.2922	99.2174	99.2303	99.2231	99.2714	99.3844	99.389	99.3309	99.3609	99.3829	99.3083	99.3102	99.3301	99.2937	99.281	99.1815	99.211	99.1807	99.2617	99.3454
Sample_6042a_18	99.3465	99.277	99.2889	99.4007	99.2392	99.192	99.2978	99.1109	99.2686	99.3269	99.3066	99.3534	99.3565	99.1944	99.4213	99.134	99.1658	99.1834	99.2766	99.2614	99.4176	99.2952	99.2186	99.2917	99.2875	99.4036	99.5616	99.2919	99.1895	99.4697	99.2946	99.2655	99.2726	99.2134	99.326	99.2462	99.2933	99.1205	99.2182	99.2868	99.2541	99.2342	99.3812	99.391	99.1207	99.1893	99.1638	99.2969	99.2386
Sample_6082g_18	99.3584	99.2113	99.3487	99.2821	99.3159	99.2254	99.3658	99.3009	99.3574	99.8611	99.3565	99.3276	99.3599	99.2634	99.2942	99.2921	99.2118	99.3232	99.3616	99.3564	99.3077	99.2773	99.3849	99.3057	99.8111	99.2952	99.2999	99.2621	99.3133	99.2691	99.4109	99.3841	99.2448	99.3249	99.352	99.348	99.3977	99.3348	99.6804	99.3925	99.35	99.3246	99.3262	99.3616	99.1973	99.2407	99.3001	99.2574	99.2873
Sample_6208d_18	99.1999	99.0887	99.2579	99.2531	99.1873	99.1947	99.2458	99.1889	99.3607	99.2943	99.1367	99.2122	99.2705	99.1832	99.2995	99.1437	99.2448	99.2548	99.1676	99.1576	99.274	99.2066	99.2824	99.2627	99.1942	99.246	99.2501	99.2428	99.2705	99.276	99.3107	99.2754	99.2995	99.2169	99.4251	99.2727	99.2887	99.129	99.2583	99.2735	99.3415	99.1936	99.3295	99.3034	99.1889	99.1454	99.0014	99.1366	99.2063
Sample_6215a_18	99.2319	99.1952	99.2693	99.3121	99.3003	99.2384	99.2871	99.2613	99.2838	99.2806	99.2047	99.4242	99.3662	99.1628	99.3444	99.1744	99.1975	99.2635	99.7303	99.2747	99.3462	99.2262	99.159	99.2442	99.1925	99.3045	99.2997	99.2774	99.2244	99.4769	99.3514	99.3417	99.1978	99.2158	99.3153	99.2975	99.2812	99.2647	99.1128	99.2334	99.3466	99.2769	99.2874	99.2936	99.1322	99.2682	99.2741	99.3281	99.2899
Sample_6253b_18	99.1939	99.1631	99.3306	99.2373	99.1747	99.057	99.1949	99.0824	99.2866	99.1907	99.2179	99.0798	99.2393	99.0675	99.2524	99.0807	99.1018	99.2378	99.1207	99.1176	99.1813	99.1431	99.1689	99.2558	99.1089	99.22	99.1565	99.2051	99.1365	99.1705	99.1964	99.0732	99.0994	99.196	99.2293	99.1969	99.2032	99.1812	99.0284	99.1601	99.1311	99.1852	99.261	99.2419	98.9789	99.1012	99.0216	99.1294	99.1477
Sample_6292c_18	99.1956	99.0516	99.0896	99.1049	99.1664	99.0034	99.1539	99.1669	99.1497	99.1444	99.1426	99.1962	99.2731	99.8625	99.1527	99.6581	99.6193	99.0682	99.2642	99.0723	99.2209	99.2054	99.1729	99.1195	99.0736	99.2011	99.2757	99.104	99.2206	99.1793	99.1973	99.1333	99.1524	99.1315	99.2418	99.1979	99.2455	99.2074	99.3116	99.2335	99.2067	99.1467	99.2668	99.2402	99.9147	99.2358	99.3595	99.1794	99.1178
Sample_6333d_18	99.3827	99.1761	99.2462	99.3796	99.2565	99.1646	99.306	99.1053	99.2525	99.2088	99.3192	99.2471	99.3007	99.1317	99.3979	99.2194	99.1857	99.1881	99.2514	99.138	99.3483	99.1981	99.3017	99.2257	99.2045	99.3905	99.1318	99.3	99.1897	99.1814	99.3607	99.2354	99.2165	99.2018	99.3134	99.1109	99.5889	99.2452	99.2523	99.3563	99.3059	99.1783	99.3562	99.3895	99.1241	99.1656	99.0284	99.3028	99.2945
Sample_6404a_18	99.3068	99.1789	99.3429	99.3076	99.2759	99.3039	99.2652	99.2298	99.2761	99.324	99.3412	99.3842	99.334	99.1972	99.2999	99.1995	99.2677	99.3179	99.2508	99.3082	99.324	99.3	99.2792	99.2921	99.2591	99.2821	99.3084	99.2715	99.2483	99.3884	99.3282	99.2882	99.1768	99.28	99.2622	99.3381	99.342	99.2748	99.285	99.2817	99.2924	99.1821	99.3568	99.3014	99.1741	99.1647	99.2041	99.2738	99.2865
Sample_6405a_18	99.1475	99.1989	99.3179	99.2892	99.1818	99.1869	99.2487	99.119	99.2328	99.263	99.1926	99.3067	99.2566	99.113	99.2992	99.2014	99.2309	99.3214	99.2516	99.1847	99.2486	99.2919	99.1606	99.2822	99.1914	99.2274	99.4284	99.2225	99.2209	99.4126	99.2639	99.2678	99.1791	99.2787	99.2941	99.2723	99.2783	99.231	99.1296	99.2877	99.2732	99.2032	99.2481	99.2556	99.0871	99.0292	99.0776	99.2331	99.2234
Sample_6463d_18	99.1904	99.2995	99.3464	99.3619	99.2122	99.1437	99.3853	99.124	99.3758	99.2562	99.3278	99.2264	99.374	99.2522	99.3565	99.222	99.2188	99.2411	99.3088	99.351	99.2743	99.2655	99.2722	99.2168	99.1946	99.3243	99.2693	99.2543	99.1562	99.2876	99.3335	99.1394	99.2336	99.3727	99.3289	99.2743	99.2453	99.178	99.2556	99.2555	99.326	99.3325	99.3274	99.272	99.1576	99.2198	99.1218	99.3444	99.2933
Sample_6501_1a_18	99.3527	99.2777	99.3471	99.3723	99.3008	99.2334	99.4212	99.1974	99.3322	99.3957	99.3671	99.27	99.3127	99.2086	99.3815	99.2728	99.2784	99.341	99.3083	99.3063	99.371	99.3859	99.2792	99.3156	99.3602	99.2474	99.3317	99.3424	99.3452	99.3588	99.3821	99.3643	99.357	99.3937	99.3307	99.3548	99.3012	99.3656	99.3403	99.3938	99.3006	99.3223	99.4313	99.4022	99.2637	99.2993	99.2258	99.2836	99.351
Sample_6604b_18	99.1505	99.1003	99.1535	99.2256	99.1099	98.9815	99.1135	98.9326	99.1972	99.2909	99.1447	99.103	99.3032	99.7597	99.2339	99.4491	99.3677	99.0091	99.1875	99.0797	99.1547	99.1307	99.1964	99.066	99.2215	99.1667	99.201	99.0702	99.249	99.0944	99.1761	99.0629	99.1491	99.1537	99.257	99.1556	99.2045	99.2631	99.3548	99.1871	99.1645	99.1696	99.2221	99.1749	99.6125	99.1421	99.2223	99.0766	99.1032
Sample_6814c_18	99.3253	99.295	99.3335	99.2753	99.209	99.2625	99.3346	99.1805	99.3607	99.2861	99.3431	99.2482	99.2986	99.1938	99.2574	99.2928	99.2974	99.3414	99.3371	99.3168	99.259	99.314	99.3529	99.3335	99.2607	99.2747	99.378	99.2451	99.352	99.2965	99.368	99.2606	99.3104	99.3777	99.2672	99.3111	99.3181	99.2966	99.2829	99.3018	99.3236	99.292	99.3556	99.3074	99.2099	99.2104	99.1901	99.3252	99.2978
Sample_6908a_18	99.0479	98.9774	99.0685	99.102	99.0326	99.0565	99.0952	99.1265	99.2072	99.0144	99.0443	99.1198	99.1778	99.1164	99.1146	98.972	98.9763	98.9991	99.136	99.0071	99.1583	99.0747	99.0887	98.97	99.0031	99.1601	99.172	99.0917	99.1178	99.2034	99.0725	99.0307	99.1252	99.076	99.1666	99.1048	99.1018	99.1022	99.0985	99.0615	99.0792	99.2464	99.1207	99.1121	99.0428	99.2505	99.1378	99.089	99.0468
Sample_690B_18	99.1304	99.1785	99.3474	99.2972	99.1689	99.2462	99.2754	99.2354	99.346	99.2812	99.2155	99.349	99.2871	99.0776	99.2656	99.153	99.1654	99.2894	99.32	99.1738	99.2394	99.2002	99.2092	99.2214	99.175	99.2873	99.3081	99.2157	99.3162	99.2989	99.3109	99.2676	99.1339	99.2415	99.3381	99.3129	99.359	99.2837	99.2313	99.275	99.3473	99.191	99.2223	99.2843	99.0425	99.1247	99.2403	99.2768	99.2754
Sample_7154a_18	99.3347	99.0959	99.2919	99.3698	99.2307	99.2596	99.2684	99.0661	99.375	99.1981	99.2337	99.1854	99.2942	99.2067	99.3629	99.0572	99.166	99.2153	99.2876	99.2095	99.3209	99.1562	99.2542	99.1781	99.0569	99.4438	99.1521	99.2544	99.2374	99.2862	99.2602	99.2599	99.1945	99.2573	99.3021	99.2513	99.2703	99.2251	99.1594	99.2968	99.2899	99.1922	99.3477	99.2335	99.0555	99.2613	99.0338	99.2083	99.2442
Sample_7160a_18	99.3438	99.251	99.36	99.3357	99.2816	99.3011	99.2614	99.2488	99.3157	99.2361	99.3258	99.3319	99.3911	99.1329	99.3759	99.1722	99.2367	99.3693	99.332	99.1833	99.3222	99.2984	99.346	99.2614	99.1953	99.3824	99.3153	99.2981	99.3047	99.2023	99.2369	99.3545	99.2171	99.2548	99.2969	99.2461	99.3293	99.3483	99.2521	99.2964	99.3242	99.3215	99.291	99.2806	99.138	99.2237	99.1846	99.281	99.3196
Sample_7387A_17	99.0868	98.9764	99.1925	99.1654	99.0685	99.0688	99.1133	99.0683	99.1845	99.1386	99.1586	99.1345	99.2007	99.0986	99.1487	99.0249	99.0087	99.1114	99.153	99.0478	99.164	99.1248	99.0305	99.0003	99.0386	99.1747	99.1601	99.1449	99.093	99.2343	99.1211	99.0638	99.1451	99.0833	99.1657	99.1748	99.1435	99.1245	99.1394	99.0929	99.1117	99.2253	99.1561	99.1551	99.023	99.2613	99.0672	99.1174	99.0175
Sample_7464E_17	99.3909	99.2337	99.3338	99.363	99.3078	99.2832	99.3839	99.2978	99.3432	99.4008	99.3981	99.2903	99.3232	99.2292	99.4013	99.1871	99.2532	99.3956	99.2871	99.2961	99.3953	99.3108	99.3292	99.315	99.3411	99.3713	99.3598	99.3602	99.3486	99.3233	99.3831	99.3712	99.3625	99.4744	99.3185	99.3729	99.3621	99.3261	99.3092	99.3371	99.3191	99.2915	99.391	99.3487	99.1522	99.2314	99.2208	99.3068	99.3618
Sample_7523B_17	99.3444	99.1695	99.2698	99.4035	99.2369	99.4363	99.3598	99.1434	99.3474	99.2975	99.3711	99.2486	99.3165	99.1398	99.3645	99.2418	99.2758	99.2196	99.3253	99.2923	99.334	99.245	99.3359	99.2275	99.2259	99.4703	99.277	99.3296	99.3033	99.1858	99.2602	99.2156	99.3048	99.291	99.2903	99.2565	99.3987	99.2724	99.2097	99.3179	99.352	99.2808	99.4281	99.3532	99.0744	99.1986	99.1812	99.3176	99.3355
Sample_7562A_17	99.1221	99.0791	99.3285	99.3102	99.2788	99.2646	99.2519	99.2279	99.3397	99.3006	99.2143	99.2788	99.2332	99.1032	99.2633	99.1261	99.1359	99.2564	99.1234	99.1755	99.2546	99.2121	99.2189	99.2717	99.2026	99.3449	99.2085	99.2343	99.2169	99.3134	99.2543	99.1753	99.2197	99.2534	99.3137	99.2414	99.2901	99.2125	99.198	99.3021	99.294	99.2649	99.3232	99.2584	99.0802	99.2306	99.0942	99.1374	99.2562
Sample_7568a_18	99.1309	99.0859	99.1333	99.1144	99.0843	99.0629	99.1392	99.2333	99.1571	99.1045	99.0509	99.2044	99.1917	99.9056	99.151	99.645	99.6316	99.1092	99.1877	98.9037	99.1752	99.134	99.1258	99.2039	98.9814	99.1502	99.1459	99.1347	99.1407	99.1055	99.1426	99.0112	99.0686	99.1681	99.2318	99.1705	99.224	99.1562	99.2712	99.1842	99.2261	99.2116	99.231	99.2167	99.9911	99.2283	99.293	99.2209	99.1765
Sample_7659A_17	99.242	99.1773	99.2779	99.2552	99.2416	99.2776	99.2727	99.2565	99.3218	99.3624	99.1977	99.348	99.3051	99.1607	99.2873	99.1215	99.1748	99.2306	99.3966	99.2187	99.2878	99.2512	99.2441	99.195	99.2617	99.3321	99.2917	99.2584	99.3006	99.3552	99.2567	99.2218	99.2493	99.2211	99.3082	99.298	99.2649	99.3188	99.2959	99.2108	99.2856	99.2239	99.3933	99.2913	99.1933	99.2137	99.3342	99.2123	99.3136
Sample_7680_17	99.2076	99.1178	99.344	99.1879	99.1357	99.0936	99.2254	99.9251	99.267	99.2411	99.1644	99.1833	99.1923	99.097	99.203	99.2111	99.2334	99.2681	99.2505	99.108	99.2712	99.08	99.2019	99.276	99.1418	99.1753	99.151	99.1841	99.1955	99.175	99.2039	99.1985	99.0446	99.2064	99.3007	99.238	99.3011	99.1647	99.1329	99.2301	99.1965	99.2544	99.2289	99.2066	99.0864	99.1614	99.0949	99.2734	99.1236
Sample_7775A_17	99.351	99.2657	99.356	99.4071	99.3668	99.3477	99.4096	99.3531	99.3435	99.3693	99.3066	99.3651	99.3017	99.2723	99.4423	99.2013	99.2816	99.3566	99.4013	99.3663	99.3492	99.2739	99.3714	99.3544	99.2974	99.4119	99.2107	99.3608	99.3693	99.3182	99.313	99.2975	99.3015	99.3313	99.3678	99.3992	99.3575	99.3441	99.2843	99.3413	99.3466	99.3546	99.3804	99.401	99.1868	99.2277	99.2912	99.2674	99.3742
Sample_7776G_17	99.1929	99.1509	99.2347	99.2921	99.2222	99.1211	99.1709	99.1054	99.3199	99.2434	99.1824	99.2964	99.2259	99.1194	99.2948	99.1213	99.1055	99.1897	99.2792	99.1477	99.2081	99.2098	99.2454	99.2072	99.236	99.2669	99.1762	99.2267	99.2358	99.3219	99.2499	99.1509	99.2749	99.209	99.365	99.2185	99.28	99.1609	99.112	99.2084	99.2631	99.3446	99.2926	99.2663	99.0659	99.209	99.1188	99.2463	99.1928
Sample_7778_18	99.2802	99.1885	99.2683	99.3252	99.2389	99.1754	99.2468	99.1384	99.3161	99.2895	99.2492	99.2686	99.3018	99.1444	99.3406	99.1534	99.1536	99.3017	99.2301	99.2178	99.2385	99.1788	99.2668	99.1816	99.2557	99.3174	99.2121	99.2177	99.3175	99.1492	99.2553	99.1564	99.2632	99.2447	99.3418	99.1637	99.2287	99.2864	99.1781	99.3189	99.288	99.3299	99.3393	99.2962	99.0357	99.2213	99.0603	99.3068	99.2885
Sample_7783b_18	99.2869	99.2163	99.3402	99.3319	99.27	99.3471	99.3551	99.2351	99.3414	99.3688	99.2729	99.3732	99.3291	99.2561	99.3202	99.2559	99.2869	99.2665	99.3152	99.3838	99.2978	99.2826	99.276	99.2985	99.325	99.3219	99.3419	99.2741	99.3857	99.3581	99.3343	99.2132	99.3092	99.3891	99.2985	99.4047	99.3387	99.3736	99.3046	99.3099	99.4087	99.306	99.3905	99.3478	99.2883	99.2079	99.3017	99.3309	99.3588
Sample_7901a_18	99.1742	99.2183	99.2752	99.2272	99.1999	99.2516	99.2677	99.1809	99.2903	99.3438	99.192	99.225	99.307	99.0441	99.2245	99.1552	99.1795	99.2283	99.2188	99.1618	99.2807	99.208	99.2229	99.1584	99.2242	99.245	99.1684	99.1801	99.1762	99.2229	99.2855	99.2424	99.0595	99.2612	99.2611	99.2426	99.2587	99.2076	99.2882	99.2523	99.2642	99.1735	99.2896	99.2293	99.0554	99.1773	99.1384	99.281	99.2182
Sample_8004c_18	99.088	99.1601	99.3348	99.2909	99.2608	99.1017	99.2041	99.2034	99.1647	99.2232	99.2074	99.218	99.2057	99.3921	99.3531	99.1365	99.2035	99.2926	99.2107	99.1096	99.1258	99.2128	99.3049	99.1655	99.2398	99.2334	99.1318	99.2363	99.1749	99.0953	99.2628	99.2209	99.1408	99.1448	99.2178	99.1551	99.2023	99.1015	99.289	99.2521	99.2207	99.2741	99.321	99.2637	99.3096	99.1339	99.3243	99.1112	99.1995
Sample_8049B_17	99.2461	99.2621	99.2897	99.3168	99.2388	99.1589	99.305	99.1659	99.2947	99.2502	99.3271	99.4032	99.4015	99.195	99.3669	99.2144	99.1908	99.2414	99.2969	99.2064	99.4466	99.2921	99.1684	99.2558	99.2394	99.2692	99.9971	99.2577	99.239	99.4288	99.2627	99.2188	99.3341	99.2787	99.2826	99.1851	99.2369	99.1803	99.1797	99.2987	99.2386	99.2421	99.3983	99.3169	99.1053	99.1913	99.2546	99.202	99.1445
Sample_8050A_17	99.1661	99.1841	99.2649	99.3459	99.1855	99.235	99.2809	99.2243	99.3052	99.2724	99.2829	99.3734	99.4205	99.2054	99.3585	99.2004	99.2492	99.2335	99.3189	99.2254	99.4231	99.266	99.2319	99.1876	99.1771	99.3779	99.4887	99.1975	99.2648	99.5209	99.3304	99.3012	99.1774	99.3017	99.3465	99.3203	99.3482	99.2926	99.2161	99.2601	99.3132	99.2498	99.3991	99.2956	99.0802	99.1982	99.1793	99.3804	99.246
Sample_8154_17	99.2228	99.1079	99.3347	99.2857	99.2451	99.2625	99.2414	99.2091	99.3094	99.2894	99.2075	99.2765	99.1748	99.081	99.2688	99.1111	99.1085	99.2793	99.2701	99.1327	99.2778	99.1298	99.184	99.2399	99.2594	99.3354	99.2492	99.1648	99.1937	99.2762	99.1828	99.1794	99.2427	99.2149	99.3051	99.2655	99.2712	99.2114	99.2053	99.2507	99.2861	99.9023	99.3102	99.2476	99.0552	99.2676	99.1763	99.0984	99.2117
Sample_8310_17	99.2188	99.1568	99.264	99.3375	99.2147	99.2563	99.3571	99.3515	99.3303	99.391	99.3191	99.359	99.3246	99.155	99.3157	99.2242	99.2347	99.2708	99.2567	99.3125	99.2718	99.2422	99.2228	99.2999	99.3545	99.3258	99.3086	99.2436	99.2929	99.2945	99.3485	99.2641	99.2288	99.3156	99.3879	99.4613	99.2929	99.2126	99.2668	99.2985	99.295	99.2914	99.3366	99.3382	99.1353	99.2709	99.201	99.1839	99.3247
Sample_8349B_17	99.2745	99.2076	99.3624	99.2547	99.214	99.3236	99.3938	99.297	99.3024	99.3215	99.25	99.3752	99.3245	99.0616	99.2936	99.1767	99.2128	99.3828	99.2692	99.2647	99.2118	99.1909	99.3058	99.266	99.2855	99.3031	99.3153	99.2683	99.3297	99.2795	99.2896	99.2572	99.3168	99.3502	99.3522	99.3714	99.308	99.3422	99.276	99.272	99.3268	99.2731	99.2558	99.276	99.1041	99.162	99.1202	99.3035	99.3872
Sample_8351_17	99.1816	99.1628	99.2794	99.3499	99.1497	99.0473	99.2817	99.1806	99.1932	99.2523	99.2145	99.2632	99.2398	99.1897	99.3812	99.1912	99.1886	99.2095	99.1777	99.0655	99.2492	99.222	99.1692	99.2873	99.1344	99.2691	99.2068	99.1806	99.1721	99.2695	99.3079	99.2841	99.1262	99.1939	99.307	99.2141	99.3201	99.2126	99.1956	99.2117	99.2887	99.1636	99.2765	99.3033	99.1304	99.2303	99.0401	99.2343	99.2508
Sample_8352A_17	99.1708	99.1997	99.2857	99.2495	99.2434	99.2894	99.2913	99.1389	99.277	99.3162	99.2533	99.1637	99.1865	99.1839	99.234	99.1653	99.1756	99.2315	99.2021	99.2499	99.2495	99.1928	99.2282	99.3799	99.1959	99.3898	99.287	99.2602	99.2721	99.3115	99.3003	99.228	99.264	99.2774	99.2855	99.2689	99.2513	99.1776	99.196	99.3385	99.1997	99.2724	99.3453	99.3207	99.0696	99.1074	99.1866	99.2595	99.1613
Sample_8388E_17	99.319	99.1749	99.369	99.3409	99.3361	99.3355	99.3175	99.212	99.4284	99.3435	99.3457	99.2076	99.3722	99.1286	99.332	99.2389	99.2081	99.3282	99.2979	99.3634	99.3337	99.3136	99.275	99.3526	99.3697	99.3249	99.2221	99.2835	99.2988	99.3179	99.3318	99.3378	99.289	99.5417	99.3233	99.3022	99.3209	99.3102	99.3035	99.2847	99.363	99.3695	99.3724	99.3649	99.116	99.181	99.1842	99.287	99.3591
Sample_8389D_17	99.3539	99.2147	99.3225	99.2263	99.2627	99.2689	99.3803	99.1765	99.3774	99.2321	99.2587	99.2486	99.3352	99.165	99.2418	99.1143	99.1317	99.2579	99.2147	99.2357	99.3314	99.2963	99.2716	99.3227	99.16	99.3448	99.1868	99.183	99.2499	99.2951	99.3198	99.2883	99.2046	99.2782	99.3639	99.3188	99.3286	99.238	99.1475	99.4155	99.2731	99.2866	99.2572	99.2752	99.115	99.1531	99.1232	99.2187	99.296
Sample_8391A_17	99.2033	99.1632	99.3625	99.3535	99.2018	99.189	99.2927	99.2014	99.3544	99.31	99.2419	99.3672	99.3534	99.256	99.3601	99.205	99.2299	99.277	99.6191	99.1337	99.3338	99.2046	99.2211	99.1479	99.2169	99.2679	99.1705	99.2605	99.2801	99.3513	99.2988	99.2796	99.235	99.2298	99.3398	99.2177	99.215	99.2497	99.23	99.2791	99.2932	99.3873	99.3013	99.2889	99.1266	99.2999	99.2065	99.3113	99.2662
Sample_8498A_17	99.341	99.288	99.3688	99.3918	99.3085	99.2997	99.4376	99.3026	99.3474	99.3377	99.4055	99.3621	99.3353	99.2741	99.3958	99.3183	99.3146	99.3604	99.3102	99.3501	99.3974	99.3779	99.3507	99.3922	99.2998	99.3552	99.3233	99.2782	99.3233	99.3278	99.4517	99.3504	99.3359	99.366	99.3312	99.3074	99.449	99.3414	99.357	99.3721	99.3481	99.3702	99.4798	99.4261	99.2892	99.2458	99.2635	99.3377	99.3774
Sample_8508A_17	99.2663	99.2035	99.3646	99.3792	99.3256	99.3437	99.3843	99.3285	99.3813	99.3796	99.3792	99.2987	99.3492	99.2137	99.3535	99.1662	99.2386	99.3936	99.3329	99.3175	99.3624	99.3235	99.2982	99.3384	99.3099	99.4126	99.3454	99.353	99.3775	99.2881	99.4187	99.3076	99.3063	99.291	99.3842	99.3796	99.3679	99.3835	99.3217	99.3956	99.3561	99.2603	99.4003	99.3916	99.2109	99.1959	99.2643	99.2216	99.3754
Sample_8633_1B_17	99.0823	99.096	99.1923	99.1558	99.1339	99.0464	99.2712	99.1149	99.1654	99.5184	99.1458	99.16	99.2845	99.4492	99.1723	99.3274	99.2445	99.1664	99.1641	99.168	99.2762	99.0953	99.1567	99.1095	99.4929	99.2104	99.1542	99.1657	99.2047	99.1402	99.2922	99.1376	99.0688	99.2002	99.2353	99.1921	99.2561	99.222	99.7903	99.255	99.1961	99.1958	99.2413	99.2208	99.3148	99.1969	99.2331	99.2097	99.1699
Sample_8637_1A_17	99.1053	99.0754	99.1279	99.211	99.0998	99.0238	99.1814	99.2015	99.185	99.0768	99.1182	99.1787	99.2216	99.3461	99.2409	99.3309	99.2855	99.1609	99.204	99.0977	99.2779	99.1447	99.222	99.2584	98.9651	99.2242	99.1891	99.1918	99.2483	99.1585	99.1054	99.1141	99.1919	99.2276	99.3208	99.1534	99.2802	99.2123	99.0826	99.1731	99.1871	99.1268	99.2465	99.2005	99.3459	99.2851	99.2317	99.162	99.088
Sample_8655A_17	99.2329	99.309	99.3545	99.4149	99.3456	99.2261	99.3499	99.2483	99.2927	99.2938	99.2344	99.284	99.3901	99.071	99.3854	99.1913	99.1665	99.2963	99.285	99.2867	99.3883	99.3593	99.2444	99.3523	99.2967	99.3383	99.2972	99.2798	99.2518	99.3391	99.4188	99.2849	99.3875	99.3624	99.3713	99.3521	99.3492	99.2419	99.3116	99.353	99.3194	99.1494	99.4393	99.3384	99.1262	99.2006	99.1933	99.3722	99.26
Sample_8715B_17	99.281	99.189	99.1738	99.291	99.1399	99.1418	99.2532	99.2416	99.2106	99.1498	99.1725	99.2271	99.3236	99.3647	99.2824	99.3531	99.3085	99.2397	99.2266	99.1267	99.2782	99.2482	99.2343	99.3006	99.0049	99.327	99.3091	99.1956	99.2232	99.2227	99.1747	99.1383	99.3226	99.2832	99.3191	99.2429	99.2778	99.2362	99.1306	99.294	99.2312	99.2801	99.3145	99.3054	99.2993	99.2242	99.2431	99.3178	99.2391
Sample_8720_A_17	99.139	99.1477	99.253	99.2866	99.241	99.1026	99.0519	99.1385	99.3027	99.23	99.1951	99.2517	99.2969	99.1008	99.3032	99.0935	99.09	99.2396	99.2202	99.0077	99.2425	99.1547	99.2152	99.1295	99.1961	99.2942	99.0713	99.182	99.2552	99.1927	99.2087	99.1138	99.2369	99.1363	99.2036	99.0747	99.2061	99.2302	99.1724	99.2051	99.2131	99.2504	99.2731	99.1874	99.0755	99.1697	99.0147	99.1445	99.2363
Sample_8724A_17	99.3893	99.2639	99.3573	99.5426	99.3446	99.5831	99.4606	99.2935	99.3172	99.3518	99.4997	99.3023	99.279	99.2188	99.5436	99.2677	99.2812	99.3269	99.3359	99.4101	99.3268	99.3608	99.3189	99.4212	99.3138	99.7684	99.3163	99.3329	99.2729	99.3839	99.4056	99.4546	99.3642	99.3561	99.2628	99.3043	99.3726	99.3156	99.3514	99.3446	99.3421	99.2545	99.4189	99.3912	99.1963	99.2664	99.3033	99.3533	99.3163
Sample_8796B_17	99.3119	99.232	99.3159	99.3887	99.2854	99.4557	99.3828	99.2615	99.3714	99.307	99.3977	99.2866	99.2734	99.2686	99.4015	99.2603	99.2969	99.3212	99.2191	99.344	99.253	99.2793	99.2882	99.423	99.2658	99.5991	99.2824	99.289	99.2019	99.3655	99.3303	99.3444	99.2705	99.2698	99.2934	99.3036	99.3493	99.2177	99.334	99.3238	99.2558	99.2373	99.4314	99.3905	99.1953	99.2676	99.2792	99.3386	99.3003
Sample_8978A_17	99.3269	99.2518	99.3332	99.3312	99.3145	99.3095	99.4056	99.2417	99.2943	99.3798	99.3248	99.3574	99.3463	99.2418	99.3452	99.2129	99.2767	99.2554	99.33	99.4232	99.3839	99.3285	99.3336	99.4098	99.2646	99.3925	99.3479	99.3487	99.32	99.2873	99.3921	99.3991	99.3301	99.3484	99.3028	99.3531	99.4162	99.2914	99.349	99.3764	99.3527	99.2647	99.3885	99.3915	99.2166	99.2239	99.2889	99.3265	99.3039
Sample_9456A_17	99.2144	99.1723	99.2936	99.2495	99.241	99.2233	99.1909	99.237	99.2611	99.2194	99.2592	99.2283	99.2932	99.1378	99.2846	99.162	99.191	99.2732	99.279	99.1415	99.2404	99.1823	99.2011	99.1893	99.1668	99.2927	99.1566	99.2057	99.2214	99.2582	99.2604	99.2467	99.2116	99.2053	99.3129	99.1687	99.2663	99.2459	99.1617	99.2693	99.2168	99.2844	99.3028	99.2758	99.104	99.1874	99.1395	99.2086	99.2021
Sample_9472a_17	99.377	99.2718	99.3559	99.3587	99.3243	99.3179	99.3814	99.3247	99.3284	99.4197	99.3709	99.3951	99.3865	99.2213	99.3621	99.2929	99.3423	99.3444	99.3859	99.351	99.3472	99.294	99.3225	99.4332	99.2972	99.366	99.3674	99.3395	99.3451	99.3361	99.376	99.3259	99.2401	99.2486	99.3837	99.3876	99.4346	99.3057	99.3506	99.3553	99.3711	99.2984	99.3933	99.3803	99.294	99.2332	99.2827	99.4254	99.3432
Sample_9583A_17	99.1503	98.9905	99.1123	99.1113	99.0713	99.0951	99.0267	99.1122	99.076	99.0358	99.1143	99.23	99.1734	99.0864	99.1115	99.1302	99.1654	99.0896	99.1712	98.96	99.1339	99.0139	99.1502	99.0092	99.0079	99.1831	99.0395	99.0464	99.1005	99.199	99.0546	99.0164	99.1209	99.0613	99.1504	99.0412	99.1165	99.1062	99.1504	99.0677	99.1296	99.1112	99.1452	99.1137	98.917	99.3948	99.0552	99.0452	99.0011
Sample_9583C_17	99.1486	99.014	99.117	99.0406	99.0054	99.1311	99.0433	99.1094	99.1418	99.0906	99.1118	99.2369	99.122	99.0717	99.1071	99.1483	99.1127	99.1112	99.1534	98.9308	99.1923	99.0929	99.2009	99.0159	99.107	99.1928	99.1051	98.9964	99.049	99.2098	99.1226	99.0758	99.1059	99.1375	99.1583	99.0791	99.1789	99.0547	99.1883	99.1517	99.1158	99.1094	99.1068	99.1088	98.9751	99.3617	99.0775	99.0869	99.0936
[truncated: 81 more columns]

## Sheet: New England and Texas
isolate	Sample_1052_18	Sample_1144A_18	Sample_1225A_18	Sample_1226A_18	Sample_1258B_18	Sample_1387a_18	Sample_1485A_18	Sample_1572_18	Sample_1700_1A_18	Sample_18_274A_18	Sample_1919A_18	Sample_1944A_18	Sample_1966A_18	Sample_2208a_18	Sample_2437D_18	Sample_2564A_18	Sample_2565f_18	Sample_2676A_18	Sample_2819B_18	Sample_2932F_18	Sample_3074C_18	Sample_3379A_18	Sample_3380A_18	Sample_3425A_18	Sample_3427A_18	Sample_3449B_18	Sample_3477A_18	Sample_3518A_18	Sample_3539_18	Sample_3579A_18	Sample_3726A_18	Sample_3846b_18	Sample_3847a_18	Sample_3964_1b_18	Sample_4278a_18	Sample_4445a_18	Sample_4461b_18	Sample_4489a_18	Sample_4512_18	Sample_4514_18	Sample_4529a_18	Sample_4545_18	Sample_4638_d1_18	Sample_4679a_18	Sample_4683a_18	Sample_4910e_18	Sample_4947a_18	Sample_4969a_18	Sample_4970b_18
Sample_1052_18	100	99.2063	99.2373	99.4533	99.1719	99.3533	99.3048	99.1513	99.3421	99.264	99.3597	99.2386	99.2957	99.1665	99.4551	99.2663	99.2359	99.2334	99.2036	99.1234	99.3227	99.2345	99.3174	99.2649	99.1116	99.489	99.2055	99.2919	99.2305	99.3031	99.1973	99.1635	99.3456	99.3231	99.2634	99.3729	99.1988	99.1813	99.2971	99.3104	99.2546	99.369	99.2984	99.0979	99.1848	99.0758	99.2948	99.2328	99.1759
Sample_1144A_18	99.1781	100	99.2754	99.2732	99.2092	99.1585	99.2827	99.1195	99.2478	99.1903	99.2212	99.1732	99.3159	99.0307	99.281	99.0989	99.115	99.2662	99.2713	99.24	99.2534	99.178	99.2375	99.2733	99.1484	99.2472	99.1822	99.1872	99.036	99.1634	99.1661	99.1594	99.073	99.1672	99.2668	99.2968	99.0826	99.1069	99.2771	99.175	99.212	99.2522	99.272	98.9847	99.0983	99.1251	99.2679	99.1798	99.2082
Sample_1225A_18	99.2647	99.1923	100	99.3375	99.2369	99.2938	99.3679	99.2712	99.3024	99.3394	99.3766	99.2549	99.3422	99.1337	99.3197	99.2017	99.1845	99.97	99.2989	99.2899	99.306	99.2329	99.2686	99.3326	99.2644	99.2482	99.3652	99.259	99.3206	99.2211	99.391	99.2716	99.3284	99.3003	99.3463	99.299	99.3304	99.2211	99.3452	99.2842	99.2984	99.3311	99.3338	99.1066	99.1555	99.2041	99.2361	99.3302	99.2936
Sample_1226A_18	99.4318	99.2312	99.3319	100	99.4517	99.3786	99.3542	99.1517	99.3525	99.3064	99.3385	99.3155	99.3396	99.2365	99.9992	99.1723	99.2234	99.3431	99.4141	99.2975	99.3385	99.3518	99.3118	99.2841	99.3251	99.4661	99.3157	99.5052	99.2999	99.3638	99.3675	99.3294	99.3323	99.3107	99.2986	99.31	99.297	99.2694	99.1644	99.3422	99.2964	99.3904	99.3086	99.1979	99.1813	99.2233	99.3389	99.3065	99.353
Sample_1258B_18	99.1721	99.0953	99.2194	99.4101	100	99.2065	99.2556	99.1176	99.325	99.3454	99.2093	99.3423	99.2171	99.1922	99.4159	99.1326	99.14	99.2878	99.3995	99.1677	99.2669	99.2637	99.2846	99.1656	99.2883	99.3582	99.1392	99.8896	99.2717	99.2793	99.2699	99.2448	99.2478	99.2039	99.2981	99.1855	99.256	99.2561	99.2808	99.3331	99.2466	99.239	99.243	99.0607	99.0994	99.1043	99.1925	99.2539	99.2938
Sample_1387a_18	99.3376	99.1882	99.2359	99.3055	99.2375	100	99.1981	99.0884	99.3594	99.1699	99.2975	99.1429	99.1864	99.0932	99.3652	99.127	99.1407	99.2318	99.1022	99.0218	99.2407	99.179	99.2287	99.2492	99.1072	99.4489	99.0715	99.1479	99.1228	99.298	99.2971	99.149	99.0893	99.2497	99.2169	99.2355	99.04	99.1145	99.2864	99.2146	99.2177	99.2931	99.2162	99.0193	99.1605	99.0709	99.2027	99.2305	99.1057
Sample_1485A_18	99.2348	99.2688	99.3293	99.3686	99.2748	99.2166	100	99.2018	99.3715	99.2714	99.4594	99.2445	99.394	99.1483	99.3919	99.1928	99.1974	99.3258	99.3101	99.3863	99.437	99.2629	99.3017	99.3636	99.2179	99.3992	99.2501	99.2915	99.2784	99.3853	99.4281	99.3931	99.2115	99.3207	99.3389	99.3597	99.3011	99.1987	99.4818	99.2444	99.3179	99.3881	99.4521	99.0979	99.1922	99.1813	99.2136	99.2733	99.2655
Sample_1572_18	99.1282	99.0374	99.3162	99.1874	99.0918	99.0862	99.2261	100	99.2537	99.2008	99.1597	99.2105	99.2243	99.2091	99.1999	99.202	99.2045	99.2518	99.2044	99.157	99.2067	99.1744	99.21	99.2265	99.1856	99.194	99.1172	99.1421	99.2029	99.1654	99.203	99.1303	99.0344	99.1827	99.2692	99.2485	99.2188	99.0601	99.1702	99.1359	99.2425	99.2597	99.2817	99.1585	99.2505	99.1825	99.1861	99.1381	99.1797
Sample_1700_1A_18	99.2534	99.2073	99.3184	99.2726	99.2285	99.3061	99.3993	99.2098	100	99.3107	99.291	99.2628	99.3232	99.125	99.2749	99.1913	99.1911	99.3188	99.3161	99.3323	99.3023	99.183	99.2822	99.3175	99.2629	99.3246	99.2642	99.2429	99.3437	99.3373	99.3744	99.2779	99.2348	99.3524	99.2676	99.2935	99.358	99.2458	99.3876	99.2919	99.3523	99.3489	99.3098	99.101	99.1218	99.1517	99.3315	99.3981	99.3343
Sample_18_274A_18	99.2542	99.1508	99.2871	99.289	99.3222	99.1886	99.2818	99.1476	99.3148	100	99.2505	99.3715	99.3114	99.2288	99.3284	99.193	99.2022	99.3002	99.2687	99.3019	99.3577	99.2937	99.2641	99.2876	99.9495	99.3058	99.3201	99.2668	99.2474	99.249	99.2594	99.3456	99.319	99.3042	99.3826	99.3391	99.2427	99.5984	99.3394	99.3487	99.3391	99.3662	99.3236	99.1412	99.1339	99.1654	99.0898	99.3339	99.3468
Sample_1919A_18	99.3233	99.1925	99.3308	99.3545	99.1655	99.3813	99.3614	99.1245	99.3574	99.2443	100	99.2524	99.2859	99.1282	99.363	99.1284	99.1693	99.3082	99.2424	99.3684	99.2488	99.2674	99.2084	99.255	99.1558	99.3601	99.3069	99.2038	99.2569	99.3116	99.3734	99.3521	99.1946	99.2594	99.2825	99.3244	99.295	99.1046	99.3333	99.2321	99.2363	99.3811	99.3305	99.1207	99.1791	99.1825	99.1804	99.201	99.2563
Sample_1944A_18	99.2279	99.1908	99.256	99.3337	99.2492	99.2461	99.2481	99.218	99.3188	99.3552	99.2371	100	99.3385	99.1435	99.3244	99.2302	99.2571	99.2087	99.317	99.2032	99.3096	99.2078	99.2063	99.1299	99.3134	99.3127	99.3441	99.2386	99.1773	99.4132	99.2572	99.1437	99.2345	99.2093	99.2978	99.3599	99.2836	99.2736	99.1923	99.295	99.2031	99.3303	99.2956	99.0758	99.2973	99.2215	99.2561	99.2136	99.239
Sample_1966A_18	99.3486	99.1802	99.2473	99.3254	99.1256	99.1897	99.3434	99.2013	99.2738	99.3159	99.3193	99.3499	100	99.1426	99.3133	99.2122	99.2793	99.2665	99.2931	99.2826	99.3846	99.2707	99.2706	99.292	99.2247	99.3586	99.35	99.2718	99.3106	99.3465	99.3481	99.2356	99.2495	99.2575	99.3745	99.3077	99.3042	99.2628	99.2762	99.3584	99.1662	99.3206	99.2878	99.1725	99.0924	99.1461	99.3049	99.323	99.2736
Sample_2208a_18	99.1534	99.061	99.1001	99.1915	99.1749	99.1222	99.1252	99.1359	99.1575	99.1929	99.1705	99.167	99.214	100	99.2048	99.6668	99.6705	99.0482	99.2232	99.1472	99.2536	99.1612	99.1481	99.1441	99.1051	99.2103	99.257	99.1283	99.1614	99.244	99.1562	99.1167	99.1308	99.1656	99.2017	99.3106	99.1859	99.4367	99.2029	99.1926	99.0968	99.237	99.1859	99.8966	99.1783	99.2931	99.1177	99.0785	99.1903
Sample_2437D_18	99.436	99.2858	99.3185	99.9975	99.4669	99.3598	99.3073	99.1865	99.3299	99.2995	99.3371	99.3222	99.3523	99.1965	100	99.2167	99.2122	99.3263	99.4163	99.3076	99.3342	99.3201	99.2861	99.2597	99.3138	99.4253	99.3082	99.4545	99.2802	99.3548	99.3587	99.3465	99.3339	99.3454	99.2817	99.3283	99.2979	99.2476	99.2223	99.3255	99.2834	99.3694	99.3263	99.2111	99.1607	99.2058	99.3419	99.3105	99.3653
Sample_2564A_18	99.1228	99.0398	99.1555	99.209	99.0112	99.0555	99.2141	99.1648	99.238	99.153	99.1018	99.1765	99.2793	99.5315	99.1659	100	99.9938	99.1061	99.1894	99.071	99.0552	99.1116	99.1563	99.1482	99.1411	99.1346	99.2169	99.1015	99.2256	99.1087	99.1021	99.0072	99.1817	99.1221	99.2522	99.2421	99.1581	99.2936	99.1446	99.2054	99.1488	99.1941	99.1498	99.5787	99.231	99.1614	99.1627	99.1406	99.2057
Sample_2565f_18	99.1325	99.0296	99.1856	99.1883	99.0205	98.9496	99.1768	99.1199	99.1938	99.1262	99.1177	99.1928	99.2528	99.5491	99.1575	99.996	100	99.0686	99.1907	99.0622	99.072	99.091	99.1442	99.0859	99.101	99.0654	99.0979	99.107	99.1842	99.1114	99.1533	99.083	99.1535	99.0809	99.245	99.2322	99.1494	99.2962	99.1653	99.2072	99.0956	99.2149	99.144	99.5331	99.1202	99.1504	99.141	99.1612	99.1761
Sample_2676A_18	99.1628	99.2246	99.9626	99.285	99.269	99.2053	99.2697	99.2216	99.348	99.3383	99.2611	99.2031	99.323	99.0566	99.2947	99.1454	99.1947	100	99.2814	99.2408	99.3097	99.1161	99.2754	99.3692	99.1855	99.3013	99.2364	99.2908	99.2053	99.2719	99.3844	99.1594	99.2674	99.2649	99.3316	99.2947	99.2245	99.1488	99.3552	99.2409	99.2808	99.302	99.2554	99.0133	99.2233	99.1045	99.1028	99.2971	99.267
Sample_2819B_18	99.2125	99.1581	99.2381	99.2892	99.2619	99.2077	99.2346	99.1457	99.2694	99.2249	99.1682	99.3039	99.3161	99.187	99.3351	99.2348	99.2427	99.2168	100	99.1603	99.2506	99.1809	99.2627	99.0937	99.1951	99.3282	99.261	99.2416	99.2358	99.2868	99.1947	99.1552	99.1603	99.2587	99.2706	99.2677	99.2241	99.1679	99.2486	99.3555	99.3111	99.263	99.2152	99.2055	99.127	99.2022	99.3172	99.3194	99.1963
Sample_2932F_18	99.0979	99.2586	99.2535	99.3038	99.1681	99.0797	99.4256	99.2506	99.3456	99.3567	99.4008	99.1696	99.316	99.1634	99.3034	99.0982	99.1365	99.263	99.2248	100	99.3459	99.2123	99.2396	99.2717	99.2122	99.3322	99.1932	99.1663	99.2561	99.2358	99.3407	99.1439	99.1301	99.2376	99.2075	99.2673	99.2383	99.1893	99.284	99.2574	99.2365	99.3034	99.2931	99.0876	99.1248	99.0952	99.1816	99.1282	99.1894
Sample_3074C_18	99.2675	99.1833	99.2941	99.3191	99.2993	99.2451	99.3862	99.2437	99.3537	99.3137	99.3199	99.4083	99.4128	99.2041	99.3345	99.1604	99.1809	99.2984	99.3527	99.2847	100	99.2753	99.2953	99.2435	99.2774	99.3387	99.4091	99.2855	99.3107	99.3856	99.3267	99.3439	99.1649	99.3668	99.3398	99.3884	99.2743	99.1747	99.4013	99.2806	99.2608	99.3743	99.348	99.2008	99.1959	99.1892	99.202	99.2468	99.338
Sample_3379A_18	99.2584	99.2035	99.2732	99.3394	99.3035	99.2454	99.2774	99.2165	99.3214	99.2897	99.2113	99.239	99.3664	99.1265	99.3554	99.1547	99.2285	99.22	99.2564	99.2154	99.3056	100	99.2857	99.3236	99.2139	99.3847	99.2277	99.1781	99.1896	99.2507	99.3736	99.2018	99.1663	99.2338	99.364	99.3227	99.1703	99.2044	99.326	99.3283	99.2301	99.3315	99.3565	99.0891	99.2519	99.0198	99.3274	99.269	99.1343
Sample_3380A_18	99.2222	99.2423	99.2898	99.2295	99.2021	99.218	99.3708	99.1834	99.2869	99.2335	99.2048	99.2453	99.2963	99.0604	99.2859	99.152	99.2218	99.2436	99.1843	99.2134	99.3088	99.2742	100	99.208	99.2278	99.2791	99.2058	99.1755	99.2259	99.2987	99.3751	99.333	99.1763	99.2367	99.2554	99.3624	99.2355	99.1777	99.263	99.2758	99.2018	99.229	99.2871	99.1411	99.1971	99.1654	99.2902	99.1903	99.1947
Sample_3425A_18	99.2733	99.2994	99.3538	99.3172	99.239	99.3005	99.3481	99.16	99.3639	99.2685	99.3244	99.2073	99.3879	99.2149	99.362	99.1965	99.2099	99.302	99.1793	99.2065	99.2317	99.2727	99.3166	100	99.2318	99.3476	99.2649	99.2843	99.1461	99.1814	99.2808	99.2061	99.2463	99.3654	99.366	99.2097	99.1111	99.2077	99.383	99.2547	99.296	99.3548	99.3022	99.1459	99.1656	99.1801	99.2977	99.3084	99.2132
Sample_3427A_18	99.1945	99.1921	99.2019	99.324	99.2615	99.1001	99.288	99.0995	99.2671	99.9814	99.1826	99.3304	99.3145	99.1357	99.3595	99.2011	99.1169	99.1638	99.2286	99.1361	99.2591	99.1863	99.2298	99.1958	100	99.2958	99.2343	99.1967	99.1856	99.2326	99.2306	99.2252	99.1291	99.2228	99.3394	99.2918	99.1849	99.4756	99.2309	99.3243	99.2213	99.2467	99.307	99.089	99.1152	99.104	99.2385	99.2862	99.2635
Sample_3449B_18	99.4283	99.181	99.2687	99.4882	99.3332	99.4966	99.4171	99.1964	99.3137	99.3099	99.4171	99.2397	99.2678	99.2318	99.4946	99.2331	99.2473	99.2831	99.3244	99.3527	99.3771	99.3485	99.3013	99.4135	99.274	100	99.2993	99.2953	99.246	99.2867	99.3613	99.3418	99.2995	99.3335	99.2399	99.424	99.2828	99.2907	99.2824	99.3359	99.2934	99.3611	99.3722	99.1376	99.203	99.2664	99.2855	99.2521	99.2841
Sample_3477A_18	99.1596	99.2219	99.3005	99.2564	99.1807	99.146	99.2498	99.1672	99.3108	99.2328	99.3513	99.2776	99.3387	99.1813	99.2836	99.1539	99.2268	99.2402	99.3465	99.1751	99.4055	99.1942	99.2035	99.3011	99.1722	99.2608	100	99.2066	99.224	99.4748	99.2326	99.2205	99.2494	99.2622	99.3108	99.2538	99.2449	99.1858	99.263	99.1939	99.2741	99.3145	99.2839	99.1538	99.1959	99.1999	99.2297	99.1036	99.3185
Sample_3518A_18	99.3503	99.2131	99.3459	99.465	99.8884	99.1622	99.3152	99.2267	99.334	99.3259	99.2614	99.2857	99.3252	99.1936	99.4517	99.1159	99.158	99.2864	99.4413	99.1695	99.3379	99.2432	99.2498	99.2505	99.188	99.3281	99.2784	100	99.2455	99.2998	99.2456	99.2541	99.2652	99.196	99.3369	99.2477	99.2702	99.1687	99.3082	99.2233	99.3388	99.262	99.207	99.1204	99.2226	99.1842	99.3253	99.3333	99.2821
Sample_3539_18	99.1399	99.024	99.2493	99.3365	99.1664	99.0479	99.2953	99.1706	99.2859	99.2556	99.2575	99.2232	99.292	99.1836	99.313	99.1434	99.2333	99.2202	99.2816	99.2447	99.3188	99.1132	99.0807	99.134	99.1803	99.2513	99.183	99.1989	100	99.1039	99.2476	99.0895	99.3644	99.3071	99.2706	99.2598	99.9967	99.2052	99.3227	99.2922	99.3067	99.3151	99.2471	99.0475	99.2041	99.1759	99.0879	99.265	99.2813
Sample_3579A_18	99.2268	99.1943	99.2743	99.323	99.251	99.271	99.316	99.2179	99.3444	99.2539	99.3583	99.3773	99.3495	99.1964	99.3369	99.1903	99.2455	99.2493	99.2736	99.2078	99.4571	99.2621	99.1771	99.1559	99.158	99.3373	99.4407	99.215	99.1184	100	99.25	99.2455	99.2545	99.3401	99.322	99.246	99.1677	99.2911	99.2952	99.3091	99.2327	99.3729	99.2995	99.1024	99.1558	99.1548	99.2502	99.2847	99.2825
Sample_3726A_18	99.2509	99.2924	99.3921	99.3673	99.3295	99.3206	99.3988	99.1856	99.3853	99.3426	99.4044	99.25	99.3689	99.1875	99.3616	99.172	99.2523	99.369	99.1659	99.3065	99.3527	99.3727	99.411	99.3424	99.2848	99.328	99.1864	99.2964	99.3049	99.3928	100	99.2909	99.2282	99.3491	99.2942	99.3277	99.2602	99.3542	99.4273	99.328	99.3464	99.4652	99.3906	99.2047	99.1599	99.1648	99.2665	99.2971	99.2666
Sample_3846b_18	99.0701	99.1777	99.2878	99.3172	99.2548	99.1786	99.3743	99.1852	99.3245	99.3705	99.3346	99.2862	99.286	99.0816	99.3087	99.1631	99.124	99.2011	99.2318	99.187	99.3598	99.1822	99.2787	99.2181	99.2824	99.3556	99.2201	99.2074	99.2152	99.3237	99.3037	100	99.2345	99.2862	99.2898	99.3904	99.2295	99.1546	99.3046	99.2698	99.2798	99.2847	99.2407	99.0218	99.1673	99.0185	99.2387	99.2374	99.2715
Sample_3847a_18	99.2412	99.0351	99.2843	99.2963	99.2538	99.1301	99.2046	99.0493	99.3432	99.2454	99.256	99.1469	99.2354	99.168	99.291	99.0331	99.1266	99.1871	99.25	99.1955	99.2007	99.1632	99.225	99.2578	99.1781	99.2978	99.2215	99.2115	99.2908	99.1232	99.2116	99.1348	100	99.2867	99.2905	99.1018	99.3586	99.1122	99.2601	99.2694	99.2865	99.3184	99.2488	99.1177	99.1693	99.0611	99.2021	99.1584	99.1791
Sample_3964_1b_18	99.2922	99.1161	99.3151	99.2992	99.2503	99.3485	99.3132	99.2277	99.3517	99.3452	99.2819	99.2189	99.2875	99.2594	99.2712	99.2067	99.2376	99.2523	99.2823	99.2493	99.326	99.2516	99.2156	99.274	99.247	99.3542	99.2473	99.1899	99.2779	99.3071	99.3127	99.265	99.2767	100	99.3349	99.3116	99.2878	99.3259	99.3104	99.2377	99.3097	99.301	99.3283	99.2115	99.2305	99.133	99.3379	99.2941	99.4978
Sample_4278a_18	99.3518	99.2486	99.344	99.3053	99.3583	99.2345	99.3401	99.3029	99.3347	99.3674	99.295	99.3812	99.3846	99.2562	99.3231	99.3474	99.378	99.3354	99.3761	99.2857	99.3354	99.3739	99.256	99.3283	99.3657	99.3307	99.3389	99.315	99.3701	99.3628	99.3352	99.3407	99.3516	99.3453	100	99.3231	99.3906	99.3732	99.43	99.4037	99.3606	99.3802	99.3741	99.2343	99.2377	99.2831	99.3624	99.3899	99.3045
Sample_4445a_18	99.2702	99.2614	99.3064	99.3311	99.1981	99.1722	99.378	99.25	99.3632	99.3007	99.3317	99.3177	99.2948	99.2645	99.3076	99.2822	99.3073	99.2725	99.2626	99.3198	99.3988	99.259	99.3583	99.2649	99.2163	99.4334	99.2024	99.2175	99.3234	99.1923	99.3665	99.362	99.2323	99.3121	99.3818	100	99.3212	99.2301	99.271	99.3379	99.2392	99.3703	99.3598	99.2024	99.2125	99.2018	99.2535	99.369	99.2656
Sample_4461b_18	99.1592	99.0789	99.2708	99.312	99.1383	99.0389	99.255	99.1812	99.3194	99.239	99.2994	99.2592	99.2852	99.225	99.2954	99.171	99.2004	99.2467	99.2999	99.2743	99.3258	99.167	99.1474	99.1259	99.1878	99.2651	99.241	99.1984	99.9989	99.1987	99.3294	99.159	99.3068	99.2881	99.288	99.3416	100	99.2071	99.3342	99.2688	99.3237	99.3639	99.2457	99.0833	99.2023	99.1979	99.1897	99.3194	99.1729
Sample_4489a_18	99.1017	99.0845	99.103	99.1619	99.1991	99.1361	99.1321	99.0689	99.2358	99.5322	99.1117	99.2754	99.1815	99.3659	99.2023	99.3491	99.2867	99.099	99.2494	99.1651	99.1586	99.1542	99.1412	99.0584	99.4342	99.2212	99.0962	99.038	99.1252	99.1695	99.2734	99.1581	99.0944	99.1941	99.265	99.1733	99.1987	100	99.2404	99.2781	99.1129	99.2014	99.2703	99.3239	99.2273	99.2353	99.1953	99.1896	99.0633
Sample_4512_18	99.3299	99.3411	99.3595	99.2948	99.2344	99.2704	99.5569	99.2652	99.4093	99.345	99.3407	99.2774	99.3351	99.1599	99.3039	99.173	99.2312	99.3326	99.2806	99.3597	99.3503	99.3321	99.313	99.3532	99.2712	99.3521	99.2924	99.2711	99.3438	99.2691	99.4274	99.3167	99.2468	99.3451	99.3602	99.3374	99.3171	99.3118	100	99.3324	99.238	99.4511	99.3817	99.1517	99.2276	99.1004	99.2291	99.3081	99.2873
Sample_4514_18	99.299	99.1124	99.3428	99.38	99.3531	99.243	99.2599	99.1858	99.2735	99.3386	99.2495	99.2472	99.3602	99.1793	99.363	99.1828	99.254	99.2726	99.2325	99.2396	99.2893	99.2473	99.3256	99.2294	99.2999	99.3126	99.2458	99.2979	99.3023	99.3662	99.3247	99.253	99.2514	99.2283	99.294	99.3047	99.2725	99.2821	99.2404	100	99.1913	99.3303	99.3075	99.1647	99.183	99.2006	99.3033	99.2508	99.2456
Sample_4529a_18	99.252	99.1147	99.2424	99.2539	99.1926	99.2122	99.2508	99.3213	99.3439	99.3328	99.2762	99.2704	99.2438	99.1364	99.267	99.0731	99.2141	99.3031	99.3474	99.3183	99.3105	99.211	99.2836	99.3045	99.2678	99.3049	99.2556	99.2302	99.2972	99.2695	99.2589	99.2225	99.3633	99.2752	99.3425	99.3324	99.2694	99.1995	99.2503	99.305	100	99.3554	99.3489	99.0977	99.227	99.3092	99.0414	99.2364	99.3061
Sample_4545_18	99.3848	99.2713	99.3682	99.3665	99.3192	99.3926	99.412	99.2736	99.3893	99.3971	99.4197	99.3161	99.3924	99.2881	99.4028	99.2508	99.2713	99.3159	99.3471	99.3552	99.4246	99.2952	99.3055	99.4035	99.2659	99.4258	99.3508	99.3464	99.2924	99.3857	99.4391	99.3933	99.3564	99.321	99.3273	99.3949	99.2842	99.3136	99.4969	99.3336	99.3251	100	99.7648	99.1993	99.2605	99.1857	99.2459	99.2515	99.3063
Sample_4638_d1_18	99.3164	99.2628	99.3695	99.3842	99.3183	99.2764	99.453	99.3032	99.4212	99.4286	99.4797	99.3183	99.3732	99.2885	99.399	99.2319	99.2549	99.3639	99.3243	99.2768	99.2975	99.3204	99.3363	99.3494	99.3491	99.4067	99.3361	99.2958	99.2619	99.3361	99.4127	99.2724	99.3404	99.3197	99.3662	99.377	99.3013	99.3672	99.4085	99.2798	99.4051	99.7399	100	99.2076	99.2709	99.2223	99.269	99.3506	99.3194
Sample_4679a_18	99.063	99.0623	99.0359	99.1005	98.9387	98.9701	99.0739	99.1238	99.0953	99.0589	99.0526	99.1656	99.1798	99.8637	99.1301	99.6069	99.5745	99.0285	99.2214	98.9125	99.169	99.1048	99.1785	99.1273	99.03	99.0799	99.1461	99.0344	99.0432	99.0958	99.0838	98.9748	99.0931	99.0908	99.1928	99.1338	99.0653	99.2446	99.1182	99.1051	99.1136	99.1945	99.1508	100	99.2169	99.2505	99.1459	99.0876	99.0565
Sample_4683a_18	99.2034	99.1249	99.1701	99.157	99.0622	99.1853	99.1361	99.176	99.1687	99.0691	99.1929	99.2494	99.2638	99.2659	99.1915	99.2418	99.2381	99.19	99.1285	99.1487	99.1924	99.192	99.1613	99.1957	99.0356	99.1709	99.2381	99.1645	99.1656	99.1935	99.1003	99.1388	99.2166	99.1883	99.2344	99.2313	99.1889	99.2161	99.1407	99.1958	99.0851	99.2622	99.2138	99.1873	100	99.1857	99.1757	99.188	99.2036
Sample_4910e_18	98.9919	99.0795	99.1293	99.1528	99.0598	99.0401	99.1205	99.223	99.2042	99.1261	99.0996	99.1822	99.1559	99.2098	99.1427	99.1696	99.162	99.0481	99.2233	99.0061	99.0842	99.015	99.1463	99.0867	99.0381	99.1314	99.1373	99.1689	99.1703	99.111	99.158	98.9758	99.0581	99.117	99.2028	99.2042	99.1313	99.2529	99.111	99.1407	99.1888	99.1649	99.164	99.1972	99.157	100	99.123	99.0559	99.1297
Sample_4947a_18	99.3352	99.2716	99.2492	99.277	99.1837	99.1843	99.2458	99.2321	99.3154	99.1947	99.2482	99.3067	99.3094	99.1496	99.315	99.2261	99.2453	99.2359	99.322	99.3057	99.1983	99.3414	99.3378	99.3043	99.1302	99.3296	99.2912	99.2493	99.2481	99.3101	99.316	99.2172	99.2242	99.3449	99.3555	99.3571	99.2506	99.159	99.2622	99.3425	99.1585	99.2897	99.2424	99.136	99.1903	99.1093	100	99.2697	99.2402
Sample_4969a_18	99.2528	99.2744	99.3449	99.3563	99.3228	99.2166	99.2881	99.171	99.4112	99.3635	99.1682	99.2395	99.403	99.0655	99.3484	99.1777	99.1966	99.3305	99.2329	99.2064	99.2851	99.2407	99.2719	99.3029	99.2651	99.2384	99.157	99.2699	99.1852	99.2538	99.3583	99.2199	99.2537	99.3264	99.3803	99.4001	99.1798	99.254	99.3342	99.3482	99.1738	99.2786	99.3044	98.939	99.1163	99.136	99.2631	100	99.2362
Sample_4970b_18	99.2511	99.18	99.3354	99.346	99.3223	99.1463	99.2713	99.1701	99.3712	99.3095	99.2228	99.3223	99.3302	99.147	99.3486	99.117	99.163	99.3091	99.2416	99.2621	99.3341	99.2347	99.1939	99.2331	99.2421	99.3287	99.226	99.3083	99.2778	99.2715	99.1881	99.2303	99.2829	99.4741	99.3672	99.298	99.2877	99.1059	99.2745	99.3243	99.303	99.3223	99.2799	99.0555	99.1958	99.1904	99.2453	99.2855	100
Sample_5009d_18	99.3008	99.2665	99.2505	99.4077	99.2504	99.4305	99.4003	99.2273	99.3353	99.3589	99.3836	99.2541	99.2984	99.2422	99.3896	99.2188	99.2238	99.2781	99.2659	99.3601	99.2692	99.3324	99.2507	99.311	99.2671	99.6803	99.2649	99.2435	99.2935	99.2451	99.3022	99.359	99.2538	99.2845	99.3575	99.4287	99.2751	99.3214	99.3415	99.2973	99.2882	99.3936	99.3317	99.0637	99.1937	99.1429	99.2832	99.2725	99.2295
Sample_5014b_18	99.159	99.1527	99.1455	99.1509	99.1238	99.1715	99.2262	99.1947	99.1588	99.2451	99.2151	99.2768	99.2648	99.9894	99.1809	99.6905	99.6819	99.1552	99.3037	99.1598	99.2382	99.2326	99.2318	99.2592	99.2128	99.1444	99.268	99.1108	99.2416	99.2587	99.1635	99.1851	99.1641	99.1942	99.1684	99.2217	99.2899	99.5183	99.1748	99.2133	99.1696	99.3202	99.2499	99.8913	99.2372	99.3783	99.1918	99.1976	99.2171
Sample_5015b_18	99.294	99.3615	99.4355	99.3498	99.3268	99.2981	99.4429	99.31	99.4056	99.3632	99.3555	99.3453	99.3602	99.1957	99.3647	99.2565	99.2868	99.4368	99.3481	99.3879	99.3931	99.3538	99.3246	99.3916	99.2971	99.3658	99.3524	99.3017	99.3094	99.3541	99.4415	99.3612	99.3363	99.3709	99.3484	99.3972	99.3335	99.2642	99.383	99.3059	99.3487	99.4476	99.3975	99.2481	99.268	99.3194	99.4127	99.3469	99.3407
Sample_5019a_18	99.232	99.3525	99.3361	99.3716	99.233	99.248	99.3604	99.1366	99.4127	99.1908	99.3082	99.1835	99.3711	99.2042	99.3653	99.2272	99.2082	99.3171	99.2028	99.3482	99.3015	99.287	99.2916	99.285	99.1622	99.3737	99.3326	99.2155	99.2153	99.2365	99.3737	99.3112	99.201	99.2886	99.3463	99.2766	99.2231	99.2558	99.3005	99.2766	99.35	99.3483	99.2866	99.1679	99.2444	99.1595	99.343	99.2394	99.233
Sample_5097a_18	99.3726	99.3397	99.3907	99.3765	99.317	99.3962	99.4031	99.2814	99.3848	99.3641	99.3807	99.3075	99.345	99.3068	99.3729	99.3202	99.3432	99.3761	99.3982	99.387	99.3556	99.4325	99.3411	99.3789	99.3088	99.3565	99.3132	99.3117	99.3988	99.348	99.421	99.3551	99.3189	99.4174	99.3009	99.4503	99.3944	99.3056	99.3873	99.3899	99.3514	99.3931	99.3603	99.3121	99.2786	99.3069	99.4532	99.4086	99.3443
Sample_5156a_18	99.2108	99.1751	99.3417	99.2725	99.2514	99.2183	99.2752	99.2291	99.3365	99.3336	99.2049	99.2808	99.3058	99.0901	99.2991	99.1955	99.1858	99.2413	99.2281	99.2008	99.3531	99.2883	99.3062	99.2543	99.2957	99.3023	99.2836	99.2442	99.2793	99.2447	99.4143	99.262	99.2244	99.3065	99.3059	99.2822	99.2451	99.2582	99.3003	99.2732	99.2271	99.2983	99.2444	99.0674	99.1151	99.1995	99.1957	99.2732	99.319
Sample_5268a_18	99.252	99.1019	99.2586	99.3776	99.2561	99.2052	99.2692	99.0921	99.2508	99.1955	99.2295	99.1875	99.2862	99.1607	99.3854	99.0976	99.1423	99.1896	99.257	99.1974	99.2968	99.2521	99.2524	99.203	99.1155	99.3106	99.1808	99.2275	99.1725	99.1876	99.3232	99.1461	99.2856	99.2188	99.3199	99.361	99.1755	99.2653	99.2475	99.313	99.1004	99.2509	99.2166	99.1233	99.1538	98.9959	99.2283	99.2964	99.1214
Sample_5271a_18	99.1872	99.0949	99.1414	99.2969	99.1559	99.0367	99.3313	99.1095	99.299	99.2373	99.2342	99.2023	99.2898	99.1747	99.2833	99.1273	99.1425	99.24	99.2698	99.1282	99.2903	99.2529	99.2273	99.2004	99.1443	99.3245	99.212	99.2075	99.2345	99.2513	99.2653	99.2415	99.2678	99.284	99.3301	99.3094	99.2618	99.1263	99.371	99.1394	99.235	99.3068	99.1753	99.0194	99.2457	98.9644	99.1865	99.2124	99.1497
Sample_5294a_18	99.3126	99.1636	99.2842	99.3516	99.2793	99.221	99.3753	99.2359	99.3148	99.2552	99.245	99.2213	99.3534	99.1643	99.3558	99.2071	99.2313	99.2705	99.2712	99.1717	99.3668	99.2682	99.2382	99.3309	99.2412	99.3055	99.2584	99.2579	99.3267	99.2926	99.3815	99.3142	99.2092	99.307	99.2545	99.3598	99.2761	99.2057	99.3464	99.2864	99.2852	99.3018	99.3036	99.1443	99.2145	99.1084	99.226	99.253	99.2766
Sample_5327c_18	99.1928	99.0773	99.2385	99.2178	99.2237	99.2477	99.3062	99.2652	99.314	99.3158	99.1738	99.3059	99.1857	99.1354	99.2107	99.1824	99.2268	99.2669	99.1762	99.2279	99.2366	99.2659	99.2264	99.309	99.2907	99.2626	99.2762	99.2347	99.2457	99.2887	99.3051	99.2932	99.2498	99.3095	99.3019	99.3377	99.2474	99.2211	99.2605	99.3346	99.1768	99.3484	99.3391	99.1192	99.1546	99.1278	99.2653	99.3059	99.2893
Sample_5409d_18	99.3822	99.4161	99.392	99.3189	99.3494	99.3874	99.4176	99.3119	99.3274	99.3884	99.3975	99.3459	99.3755	99.1842	99.3214	99.3112	99.3603	99.3841	99.324	99.4123	99.396	99.3315	99.4242	99.4083	99.331	99.4445	99.3933	99.3176	99.3292	99.3893	99.3977	99.412	99.3172	99.3985	99.3387	99.3656	99.3075	99.3512	99.2966	99.3641	99.3297	99.4057	99.3984	99.2288	99.2877	99.2645	99.3875	99.3027	99.341
Sample_5414a_18	99.3409	99.3794	99.4019	99.3848	99.3831	99.3186	99.4408	99.3248	99.3456	99.4142	99.3302	99.3854	99.4269	99.1498	99.4019	99.209	99.2377	99.4031	99.4079	99.4046	99.394	99.3622	99.4093	99.3884	99.3953	99.3565	99.3753	99.3612	99.329	99.3482	99.4089	99.3297	99.3024	99.3261	99.3255	99.3718	99.2875	99.3319	99.4107	99.3768	99.3183	99.3948	99.4293	99.1867	99.2394	99.3554	99.2955	99.3313	99.3599
Sample_5416b_18	99.3254	99.33	99.3776	99.3219	99.3363	99.2704	99.3237	99.2717	99.3133	99.3765	99.428	99.3314	99.3238	99.2203	99.3241	99.2554	99.2604	99.3365	99.365	99.3304	99.36	99.2523	99.3342	99.3221	99.2603	99.2852	99.3021	99.3408	99.3233	99.2833	99.3052	99.2227	99.2663	99.2806	99.2345	99.2146	99.3146	99.2494	99.3997	99.2554	99.3393	99.3254	99.3284	99.2043	99.2341	99.2719	99.2437	99.3004	99.2696
Sample_5522a_18	99.0984	99.0271	99.1448	99.1279	99.0603	98.9566	99.1192	99.7535	99.2253	99.1272	99.0809	99.1562	99.1847	99.2866	99.1319	99.1954	99.1846	99.0772	99.1867	98.9717	99.146	99.0073	99.1219	99.1463	98.9945	99.189	99.0872	99.08	99.1404	99.1066	99.1961	99.0259	98.9963	99.172	99.1994	99.2194	99.0536	99.1513	99.175	99.099	99.0946	99.1515	99.1367	99.2451	99.2227	99.0104	99.1102	99.0756	99.1121
Sample_5590b_18	99.4271	99.3498	99.3037	99.3952	99.2953	99.324	99.4335	99.3103	99.344	99.4183	99.3427	99.3244	99.3057	99.2892	99.3866	99.3101	99.3181	99.3503	99.3896	99.384	99.361	99.3143	99.3506	99.3999	99.3397	99.4186	99.3301	99.2798	99.3222	99.3382	99.4029	99.3979	99.3183	99.4015	99.3487	99.5787	99.2692	99.3578	99.3914	99.3492	99.3007	99.408	99.4781	99.2837	99.2877	99.2888	99.3586	99.3588	99.3506
Sample_5595b_18	99.1417	99.2792	99.2687	99.4152	99.2712	99.1905	99.3236	99.1573	99.3559	99.1827	99.2269	99.2857	99.4115	99.1917	99.434	99.1683	99.2065	99.2893	99.5115	99.2639	99.3792	99.268	99.2889	99.1879	99.25	99.3271	99.1886	99.284	99.2614	99.2983	99.275	99.189	99.1902	99.2502	99.3162	99.2488	99.3	99.1663	99.2372	99.3	99.2388	99.3747	99.2942	99.074	99.2338	99.1388	99.264	99.3204	99.2365
Sample_5630b_18	99.2279	99.187	99.2764	99.2126	99.2021	99.1365	99.2788	99.1533	99.2271	99.2657	99.1338	99.2505	99.2301	99.1502	99.2123	99.1552	99.1935	99.2672	99.212	99.2758	99.2328	99.1644	99.2679	99.2805	99.2376	99.1931	99.2037	99.2244	99.2259	99.2433	99.2881	99.2212	99.2351	99.2117	99.201	99.2923	99.2573	99.2409	99.2261	99.2863	99.1967	99.2277	99.3137	99.1134	99.0986	99.2022	99.1497	99.2681	99.1708
Sample_5656a_18	99.2947	99.3305	99.3322	99.2601	99.2587	99.3252	99.4201	99.2602	99.3764	99.3373	99.3466	99.3016	99.3419	99.1341	99.2678	99.2361	99.1938	99.3374	99.3215	99.3547	99.3256	99.2928	99.3259	99.3194	99.2904	99.3536	99.4082	99.3057	99.277	99.4033	99.3461	99.3175	99.2062	99.3035	99.3241	99.2646	99.2452	99.2543	99.3743	99.323	99.2959	99.4186	99.3706	99.1536	99.2058	99.2883	99.2943	99.2315	99.3089
Sample_5731_1a_18	99.2992	99.2796	99.3206	99.3378	99.3161	99.2199	99.3047	99.2169	99.4022	99.3397	99.1688	99.3093	99.3942	99.0483	99.3312	99.2258	99.178	99.374	99.3005	99.2206	99.3384	99.2727	99.2819	99.2931	99.2559	99.3029	99.1168	99.292	99.3152	99.2727	99.3327	99.1731	99.2701	99.3239	99.3609	99.3775	99.2263	99.2885	99.3131	99.3724	99.2384	99.2546	99.2622	98.9746	99.2269	99.1041	99.2208	99.9994	99.3081
Sample_5771a_18	99.2877	99.1926	99.2677	99.3895	99.2961	99.2927	99.296	99.2667	99.2728	99.257	99.2877	99.3542	99.4038	99.1883	99.395	99.1733	99.1671	99.3233	99.6518	99.2396	99.3971	99.2781	99.2975	99.2842	99.2246	99.2683	99.3788	99.3311	99.289	99.2827	99.2393	99.2654	99.2523	99.2169	99.3213	99.2931	99.2726	99.2447	99.3363	99.2647	99.261	99.3588	99.3272	99.1206	99.2451	99.1944	99.2592	99.3325	99.201
Sample_5834e_18	99.2394	99.2425	99.3667	99.3291	99.2431	99.1679	99.2522	99.1717	99.3102	99.2729	99.2478	99.1888	99.3603	98.9279	99.3375	99.111	99.1631	99.3495	99.1256	99.3126	99.2917	99.1816	99.1934	99.2099	99.2647	99.2142	99.2783	99.1669	99.1461	99.2866	99.3426	99.1395	99.1897	99.2031	99.305	99.2867	99.1735	99.2556	99.3199	99.2278	99.1424	99.3071	99.2267	98.9431	99.1821	99.0871	99.261	99.2408	99.2989
Sample_5931h_18	99.3033	99.2452	99.3102	99.3685	99.1884	99.2766	99.3007	99.2538	99.3853	99.2887	99.252	99.2911	99.365	99.0765	99.3857	99.224	99.2095	99.3174	99.2457	99.2494	99.306	99.3272	99.2786	99.3711	99.2265	99.2657	99.4033	99.3239	99.3242	99.289	99.2798	99.192	99.3193	99.4259	99.3752	99.2792	99.3264	99.1869	99.2597	99.3673	99.273	99.3781	99.361	99.1088	99.2105	99.2095	99.301	99.405	99.2936
Sample_5992_1a_18	99.2295	99.0894	99.2432	99.3419	99.2897	99.2859	99.3192	99.25	99.3378	99.4335	99.3059	99.3268	99.2503	99.1975	99.3383	99.1937	99.2317	99.2755	99.2466	99.2607	99.2784	99.2242	99.2568	99.3198	99.3452	99.256	99.3157	99.2827	99.3745	99.2804	99.3061	99.2726	99.3754	99.3381	99.2434	99.2626	99.3087	99.2747	99.2329	99.2574	99.2818	99.3158	99.3281	99.0796	99.1698	99.2438	99.1678	99.307	99.3436
Sample_6040f_18	99.3399	99.2141	99.3397	99.3399	99.2293	99.2799	99.2316	99.3215	99.2796	99.4099	99.1784	99.3645	99.3596	99.2413	99.371	99.1969	99.2314	99.3216	99.3398	99.2408	99.3018	99.2047	99.3611	99.2171	99.3774	99.2991	99.2702	99.271	99.342	99.2922	99.2174	99.2303	99.2231	99.2714	99.3844	99.3309	99.3609	99.3829	99.3083	99.3102	99.3301	99.2937	99.281	99.1815	99.211	99.1807	99.2617	99.3454	99.3436
Sample_6042a_18	99.3465	99.277	99.2889	99.4007	99.2392	99.192	99.2978	99.1109	99.2686	99.3269	99.3066	99.3534	99.3565	99.1944	99.4213	99.134	99.1658	99.1834	99.2766	99.2614	99.4176	99.2952	99.2186	99.2917	99.2875	99.4036	99.5616	99.2919	99.1895	99.4697	99.2946	99.2655	99.2726	99.2134	99.326	99.2933	99.1205	99.2182	99.2868	99.2541	99.2342	99.3812	99.391	99.1207	99.1893	99.1638	99.2969	99.2386	99.3561
Sample_6082g_18	99.3584	99.2113	99.3487	99.2821	99.3159	99.2254	99.3658	99.3009	99.3574	99.8611	99.3565	99.3276	99.3599	99.2634	99.2942	99.2921	99.2118	99.3232	99.3616	99.3564	99.3077	99.2773	99.3849	99.3057	99.8111	99.2952	99.2999	99.2621	99.3133	99.2691	99.4109	99.3841	99.2448	99.3249	99.352	99.3977	99.3348	99.6804	99.3925	99.35	99.3246	99.3262	99.3616	99.1973	99.2407	99.3001	99.2574	99.2873	99.3648
Sample_6208d_18	99.1999	99.0887	99.2579	99.2531	99.1873	99.1947	99.2458	99.1889	99.3607	99.2943	99.1367	99.2122	99.2705	99.1832	99.2995	99.1437	99.2448	99.2548	99.1676	99.1576	99.274	99.2066	99.2824	99.2627	99.1942	99.246	99.2501	99.2428	99.2705	99.276	99.3107	99.2754	99.2995	99.2169	99.4251	99.2887	99.129	99.2583	99.2735	99.3415	99.1936	99.3295	99.3034	99.1889	99.1454	99.0014	99.1366	99.2063	99.3306
Sample_6215a_18	99.2319	99.1952	99.2693	99.3121	99.3003	99.2384	99.2871	99.2613	99.2838	99.2806	99.2047	99.4242	99.3662	99.1628	99.3444	99.1744	99.1975	99.2635	99.7303	99.2747	99.3462	99.2262	99.159	99.2442	99.1925	99.3045	99.2997	99.2774	99.2244	99.4769	99.3514	99.3417	99.1978	99.2158	99.3153	99.2812	99.2647	99.1128	99.2334	99.3466	99.2769	99.2874	99.2936	99.1322	99.2682	99.2741	99.3281	99.2899	99.2453
Sample_6253b_18	99.1939	99.1631	99.3306	99.2373	99.1747	99.057	99.1949	99.0824	99.2866	99.1907	99.2179	99.0798	99.2393	99.0675	99.2524	99.0807	99.1018	99.2378	99.1207	99.1176	99.1813	99.1431	99.1689	99.2558	99.1089	99.22	99.1565	99.2051	99.1365	99.1705	99.1964	99.0732	99.0994	99.196	99.2293	99.2032	99.1812	99.0284	99.1601	99.1311	99.1852	99.261	99.2419	98.9789	99.1012	99.0216	99.1294	99.1477	99.1791
Sample_6292c_18	99.1956	99.0516	99.0896	99.1049	99.1664	99.0034	99.1539	99.1669	99.1497	99.1444	99.1426	99.1962	99.2731	99.8625	99.1527	99.6581	99.6193	99.0682	99.2642	99.0723	99.2209	99.2054	99.1729	99.1195	99.0736	99.2011	99.2757	99.104	99.2206	99.1793	99.1973	99.1333	99.1524	99.1315	99.2418	99.2455	99.2074	99.3116	99.2335	99.2067	99.1467	99.2668	99.2402	99.9147	99.2358	99.3595	99.1794	99.1178	99.2305
Sample_6333d_18	99.3827	99.1761	99.2462	99.3796	99.2565	99.1646	99.306	99.1053	99.2525	99.2088	99.3192	99.2471	99.3007	99.1317	99.3979	99.2194	99.1857	99.1881	99.2514	99.138	99.3483	99.1981	99.3017	99.2257	99.2045	99.3905	99.1318	99.3	99.1897	99.1814	99.3607	99.2354	99.2165	99.2018	99.3134	99.5889	99.2452	99.2523	99.3563	99.3059	99.1783	99.3562	99.3895	99.1241	99.1656	99.0284	99.3028	99.2945	99.084
Sample_6404a_18	99.3068	99.1789	99.3429	99.3076	99.2759	99.3039	99.2652	99.2298	99.2761	99.324	99.3412	99.3842	99.334	99.1972	99.2999	99.1995	99.2677	99.3179	99.2508	99.3082	99.324	99.3	99.2792	99.2921	99.2591	99.2821	99.3084	99.2715	99.2483	99.3884	99.3282	99.2882	99.1768	99.28	99.2622	99.342	99.2748	99.285	99.2817	99.2924	99.1821	99.3568	99.3014	99.1741	99.1647	99.2041	99.2738	99.2865	99.2662
Sample_6405a_18	99.1475	99.1989	99.3179	99.2892	99.1818	99.1869	99.2487	99.119	99.2328	99.263	99.1926	99.3067	99.2566	99.113	99.2992	99.2014	99.2309	99.3214	99.2516	99.1847	99.2486	99.2919	99.1606	99.2822	99.1914	99.2274	99.4284	99.2225	99.2209	99.4126	99.2639	99.2678	99.1791	99.2787	99.2941	99.2783	99.231	99.1296	99.2877	99.2732	99.2032	99.2481	99.2556	99.0871	99.0292	99.0776	99.2331	99.2234	99.2807
Sample_6463d_18	99.1904	99.2995	99.3464	99.3619	99.2122	99.1437	99.3853	99.124	99.3758	99.2562	99.3278	99.2264	99.374	99.2522	99.3565	99.222	99.2188	99.2411	99.3088	99.351	99.2743	99.2655	99.2722	99.2168	99.1946	99.3243	99.2693	99.2543	99.1562	99.2876	99.3335	99.1394	99.2336	99.3727	99.3289	99.2453	99.178	99.2556	99.2555	99.326	99.3325	99.3274	99.272	99.1576	99.2198	99.1218	99.3444	99.2933	99.211
Sample_6501_1a_18	99.3527	99.2777	99.3471	99.3723	99.3008	99.2334	99.4212	99.1974	99.3322	99.3957	99.3671	99.27	99.3127	99.2086	99.3815	99.2728	99.2784	99.341	99.3083	99.3063	99.371	99.3859	99.2792	99.3156	99.3602	99.2474	99.3317	99.3424	99.3452	99.3588	99.3821	99.3643	99.357	99.3937	99.3307	99.3012	99.3656	99.3403	99.3938	99.3006	99.3223	99.4313	99.4022	99.2637	99.2993	99.2258	99.2836	99.351	99.3543
Sample_6604b_18	99.1505	99.1003	99.1535	99.2256	99.1099	98.9815	99.1135	98.9326	99.1972	99.2909	99.1447	99.103	99.3032	99.7597	99.2339	99.4491	99.3677	99.0091	99.1875	99.0797	99.1547	99.1307	99.1964	99.066	99.2215	99.1667	99.201	99.0702	99.249	99.0944	99.1761	99.0629	99.1491	99.1537	99.257	99.2045	99.2631	99.3548	99.1871	99.1645	99.1696	99.2221	99.1749	99.6125	99.1421	99.2223	99.0766	99.1032	99.1481
Sample_6814c_18	99.3253	99.295	99.3335	99.2753	99.209	99.2625	99.3346	99.1805	99.3607	99.2861	99.3431	99.2482	99.2986	99.1938	99.2574	99.2928	99.2974	99.3414	99.3371	99.3168	99.259	99.314	99.3529	99.3335	99.2607	99.2747	99.378	99.2451	99.352	99.2965	99.368	99.2606	99.3104	99.3777	99.2672	99.3181	99.2966	99.2829	99.3018	99.3236	99.292	99.3556	99.3074	99.2099	99.2104	99.1901	99.3252	99.2978	99.3041
Sample_6908a_18	99.0479	98.9774	99.0685	99.102	99.0326	99.0565	99.0952	99.1265	99.2072	99.0144	99.0443	99.1198	99.1778	99.1164	99.1146	98.972	98.9763	98.9991	99.136	99.0071	99.1583	99.0747	99.0887	98.97	99.0031	99.1601	99.172	99.0917	99.1178	99.2034	99.0725	99.0307	99.1252	99.076	99.1666	99.1018	99.1022	99.0985	99.0615	99.0792	99.2464	99.1207	99.1121	99.0428	99.2505	99.1378	99.089	99.0468	99.0938
Sample_690B_18	99.1304	99.1785	99.3474	99.2972	99.1689	99.2462	99.2754	99.2354	99.346	99.2812	99.2155	99.349	99.2871	99.0776	99.2656	99.153	99.1654	99.2894	99.32	99.1738	99.2394	99.2002	99.2092	99.2214	99.175	99.2873	99.3081	99.2157	99.3162	99.2989	99.3109	99.2676	99.1339	99.2415	99.3381	99.359	99.2837	99.2313	99.275	99.3473	99.191	99.2223	99.2843	99.0425	99.1247	99.2403	99.2768	99.2754	99.2886
Sample_7154a_18	99.3347	99.0959	99.2919	99.3698	99.2307	99.2596	99.2684	99.0661	99.375	99.1981	99.2337	99.1854	99.2942	99.2067	99.3629	99.0572	99.166	99.2153	99.2876	99.2095	99.3209	99.1562	99.2542	99.1781	99.0569	99.4438	99.1521	99.2544	99.2374	99.2862	99.2602	99.2599	99.1945	99.2573	99.3021	99.2703	99.2251	99.1594	99.2968	99.2899	99.1922	99.3477	99.2335	99.0555	99.2613	99.0338	99.2083	99.2442	99.2414
Sample_7160a_18	99.3438	99.251	99.36	99.3357	99.2816	99.3011	99.2614	99.2488	99.3157	99.2361	99.3258	99.3319	99.3911	99.1329	99.3759	99.1722	99.2367	99.3693	99.332	99.1833	99.3222	99.2984	99.346	99.2614	99.1953	99.3824	99.3153	99.2981	99.3047	99.2023	99.2369	99.3545	99.2171	99.2548	99.2969	99.3293	99.3483	99.2521	99.2964	99.3242	99.3215	99.291	99.2806	99.138	99.2237	99.1846	99.281	99.3196	99.1533
Sample_7387A_17	99.0868	98.9764	99.1925	99.1654	99.0685	99.0688	99.1133	99.0683	99.1845	99.1386	99.1586	99.1345	99.2007	99.0986	99.1487	99.0249	99.0087	99.1114	99.153	99.0478	99.164	99.1248	99.0305	99.0003	99.0386	99.1747	99.1601	99.1449	99.093	99.2343	99.1211	99.0638	99.1451	99.0833	99.1657	99.1435	99.1245	99.1394	99.0929	99.1117	99.2253	99.1561	99.1551	99.023	99.2613	99.0672	99.1174	99.0175	99.1077
Sample_7464E_17	99.3909	99.2337	99.3338	99.363	99.3078	99.2832	99.3839	99.2978	99.3432	99.4008	99.3981	99.2903	99.3232	99.2292	99.4013	99.1871	99.2532	99.3956	99.2871	99.2961	99.3953	99.3108	99.3292	99.315	99.3411	99.3713	99.3598	99.3602	99.3486	99.3233	99.3831	99.3712	99.3625	99.4744	99.3185	99.3621	99.3261	99.3092	99.3371	99.3191	99.2915	99.391	99.3487	99.1522	99.2314	99.2208	99.3068	99.3618	99.3842
Sample_7523B_17	99.3444	99.1695	99.2698	99.4035	99.2369	99.4363	99.3598	99.1434	99.3474	99.2975	99.3711	99.2486	99.3165	99.1398	99.3645	99.2418	99.2758	99.2196	99.3253	99.2923	99.334	99.245	99.3359	99.2275	99.2259	99.4703	99.277	99.3296	99.3033	99.1858	99.2602	99.2156	99.3048	99.291	99.2903	99.3987	99.2724	99.2097	99.3179	99.352	99.2808	99.4281	99.3532	99.0744	99.1986	99.1812	99.3176	99.3355	99.297
Sample_7562A_17	99.1221	99.0791	99.3285	99.3102	99.2788	99.2646	99.2519	99.2279	99.3397	99.3006	99.2143	99.2788	99.2332	99.1032	99.2633	99.1261	99.1359	99.2564	99.1234	99.1755	99.2546	99.2121	99.2189	99.2717	99.2026	99.3449	99.2085	99.2343	99.2169	99.3134	99.2543	99.1753	99.2197	99.2534	99.3137	99.2901	99.2125	99.198	99.3021	99.294	99.2649	99.3232	99.2584	99.0802	99.2306	99.0942	99.1374	99.2562	99.2712
Sample_7568a_18	99.1309	99.0859	99.1333	99.1144	99.0843	99.0629	99.1392	99.2333	99.1571	99.1045	99.0509	99.2044	99.1917	99.9056	99.151	99.645	99.6316	99.1092	99.1877	98.9037	99.1752	99.134	99.1258	99.2039	98.9814	99.1502	99.1459	99.1347	99.1407	99.1055	99.1426	99.0112	99.0686	99.1681	99.2318	99.224	99.1562	99.2712	99.1842	99.2261	99.2116	99.231	99.2167	99.9911	99.2283	99.293	99.2209	99.1765	99.0374
Sample_7659A_17	99.242	99.1773	99.2779	99.2552	99.2416	99.2776	99.2727	99.2565	99.3218	99.3624	99.1977	99.348	99.3051	99.1607	99.2873	99.1215	99.1748	99.2306	99.3966	99.2187	99.2878	99.2512	99.2441	99.195	99.2617	99.3321	99.2917	99.2584	99.3006	99.3552	99.2567	99.2218	99.2493	99.2211	99.3082	99.2649	99.3188	99.2959	99.2108	99.2856	99.2239	99.3933	99.2913	99.1933	99.2137	99.3342	99.2123	99.3136	99.3118
Sample_7680_17	99.2076	99.1178	99.344	99.1879	99.1357	99.0936	99.2254	99.9251	99.267	99.2411	99.1644	99.1833	99.1923	99.097	99.203	99.2111	99.2334	99.2681	99.2505	99.108	99.2712	99.08	99.2019	99.276	99.1418	99.1753	99.151	99.1841	99.1955	99.175	99.2039	99.1985	99.0446	99.2064	99.3007	99.3011	99.1647	99.1329	99.2301	99.1965	99.2544	99.2289	99.2066	99.0864	99.1614	99.0949	99.2734	99.1236	99.188
Sample_7775A_17	99.351	99.2657	99.356	99.4071	99.3668	99.3477	99.4096	99.3531	99.3435	99.3693	99.3066	99.3651	99.3017	99.2723	99.4423	99.2013	99.2816	99.3566	99.4013	99.3663	99.3492	99.2739	99.3714	99.3544	99.2974	99.4119	99.2107	99.3608	99.3693	99.3182	99.313	99.2975	99.3015	99.3313	99.3678	99.3575	99.3441	99.2843	99.3413	99.3466	99.3546	99.3804	99.401	99.1868	99.2277	99.2912	99.2674	99.3742	99.3005
Sample_7776G_17	99.1929	99.1509	99.2347	99.2921	99.2222	99.1211	99.1709	99.1054	99.3199	99.2434	99.1824	99.2964	99.2259	99.1194	99.2948	99.1213	99.1055	99.1897	99.2792	99.1477	99.2081	99.2098	99.2454	99.2072	99.236	99.2669	99.1762	99.2267	99.2358	99.3219	99.2499	99.1509	99.2749	99.209	99.365	99.28	99.1609	99.112	99.2084	99.2631	99.3446	99.2926	99.2663	99.0659	99.209	99.1188	99.2463	99.1928	99.3176
Sample_7778_18	99.2802	99.1885	99.2683	99.3252	99.2389	99.1754	99.2468	99.1384	99.3161	99.2895	99.2492	99.2686	99.3018	99.1444	99.3406	99.1534	99.1536	99.3017	99.2301	99.2178	99.2385	99.1788	99.2668	99.1816	99.2557	99.3174	99.2121	99.2177	99.3175	99.1492	99.2553	99.1564	99.2632	99.2447	99.3418	99.2287	99.2864	99.1781	99.3189	99.288	99.3299	99.3393	99.2962	99.0357	99.2213	99.0603	99.3068	99.2885	99.2353
Sample_7783b_18	99.2869	99.2163	99.3402	99.3319	99.27	99.3471	99.3551	99.2351	99.3414	99.3688	99.2729	99.3732	99.3291	99.2561	99.3202	99.2559	99.2869	99.2665	99.3152	99.3838	99.2978	99.2826	99.276	99.2985	99.325	99.3219	99.3419	99.2741	99.3857	99.3581	99.3343	99.2132	99.3092	99.3891	99.2985	99.3387	99.3736	99.3046	99.3099	99.4087	99.306	99.3905	99.3478	99.2883	99.2079	99.3017	99.3309	99.3588	99.3207
Sample_7901a_18	99.1742	99.2183	99.2752	99.2272	99.1999	99.2516	99.2677	99.1809	99.2903	99.3438	99.192	99.225	99.307	99.0441	99.2245	99.1552	99.1795	99.2283	99.2188	99.1618	99.2807	99.208	99.2229	99.1584	99.2242	99.245	99.1684	99.1801	99.1762	99.2229	99.2855	99.2424	99.0595	99.2612	99.2611	99.2587	99.2076	99.2882	99.2523	99.2642	99.1735	99.2896	99.2293	99.0554	99.1773	99.1384	99.281	99.2182	99.2138
Sample_8004c_18	99.088	99.1601	99.3348	99.2909	99.2608	99.1017	99.2041	99.2034	99.1647	99.2232	99.2074	99.218	99.2057	99.3921	99.3531	99.1365	99.2035	99.2926	99.2107	99.1096	99.1258	99.2128	99.3049	99.1655	99.2398	99.2334	99.1318	99.2363	99.1749	99.0953	99.2628	99.2209	99.1408	99.1448	99.2178	99.2023	99.1015	99.289	99.2521	99.2207	99.2741	99.321	99.2637	99.3096	99.1339	99.3243	99.1112	99.1995	99.247
Sample_8049B_17	99.2461	99.2621	99.2897	99.3168	99.2388	99.1589	99.305	99.1659	99.2947	99.2502	99.3271	99.4032	99.4015	99.195	99.3669	99.2144	99.1908	99.2414	99.2969	99.2064	99.4466	99.2921	99.1684	99.2558	99.2394	99.2692	99.9971	99.2577	99.239	99.4288	99.2627	99.2188	99.3341	99.2787	99.2826	99.2369	99.1803	99.1797	99.2987	99.2386	99.2421	99.3983	99.3169	99.1053	99.1913	99.2546	99.202	99.1445	99.2924
Sample_8050A_17	99.1661	99.1841	99.2649	99.3459	99.1855	99.235	99.2809	99.2243	99.3052	99.2724	99.2829	99.3734	99.4205	99.2054	99.3585	99.2004	99.2492	99.2335	99.3189	99.2254	99.4231	99.266	99.2319	99.1876	99.1771	99.3779	99.4887	99.1975	99.2648	99.5209	99.3304	99.3012	99.1774	99.3017	99.3465	99.3482	99.2926	99.2161	99.2601	99.3132	99.2498	99.3991	99.2956	99.0802	99.1982	99.1793	99.3804	99.246	99.3094
Sample_8154_17	99.2228	99.1079	99.3347	99.2857	99.2451	99.2625	99.2414	99.2091	99.3094	99.2894	99.2075	99.2765	99.1748	99.081	99.2688	99.1111	99.1085	99.2793	99.2701	99.1327	99.2778	99.1298	99.184	99.2399	99.2594	99.3354	99.2492	99.1648	99.1937	99.2762	99.1828	99.1794	99.2427	99.2149	99.3051	99.2712	99.2114	99.2053	99.2507	99.2861	99.9023	99.3102	99.2476	99.0552	99.2676	99.1763	99.0984	99.2117	99.2456
Sample_8310_17	99.2188	99.1568	99.264	99.3375	99.2147	99.2563	99.3571	99.3515	99.3303	99.391	99.3191	99.359	99.3246	99.155	99.3157	99.2242	99.2347	99.2708	99.2567	99.3125	99.2718	99.2422	99.2228	99.2999	99.3545	99.3258	99.3086	99.2436	99.2929	99.2945	99.3485	99.2641	99.2288	99.3156	99.3879	99.2929	99.2126	99.2668	99.2985	99.295	99.2914	99.3366	99.3382	99.1353	99.2709	99.201	99.1839	99.3247	99.3422
Sample_8349B_17	99.2745	99.2076	99.3624	99.2547	99.214	99.3236	99.3938	99.297	99.3024	99.3215	99.25	99.3752	99.3245	99.0616	99.2936	99.1767	99.2128	99.3828	99.2692	99.2647	99.2118	99.1909	99.3058	99.266	99.2855	99.3031	99.3153	99.2683	99.3297	99.2795	99.2896	99.2572	99.3168	99.3502	99.3522	99.308	99.3422	99.276	99.272	99.3268	99.2731	99.2558	99.276	99.1041	99.162	99.1202	99.3035	99.3872	99.2605
Sample_8351_17	99.1816	99.1628	99.2794	99.3499	99.1497	99.0473	99.2817	99.1806	99.1932	99.2523	99.2145	99.2632	99.2398	99.1897	99.3812	99.1912	99.1886	99.2095	99.1777	99.0655	99.2492	99.222	99.1692	99.2873	99.1344	99.2691	99.2068	99.1806	99.1721	99.2695	99.3079	99.2841	99.1262	99.1939	99.307	99.3201	99.2126	99.1956	99.2117	99.2887	99.1636	99.2765	99.3033	99.1304	99.2303	99.0401	99.2343	99.2508	99.0851
Sample_8352A_17	99.1708	99.1997	99.2857	99.2495	99.2434	99.2894	99.2913	99.1389	99.277	99.3162	99.2533	99.1637	99.1865	99.1839	99.234	99.1653	99.1756	99.2315	99.2021	99.2499	99.2495	99.1928	99.2282	99.3799	99.1959	99.3898	99.287	99.2602	99.2721	99.3115	99.3003	99.228	99.264	99.2774	99.2855	99.2513	99.1776	99.196	99.3385	99.1997	99.2724	99.3453	99.3207	99.0696	99.1074	99.1866	99.2595	99.1613	99.2615
Sample_8388E_17	99.319	99.1749	99.369	99.3409	99.3361	99.3355	99.3175	99.212	99.4284	99.3435	99.3457	99.2076	99.3722	99.1286	99.332	99.2389	99.2081	99.3282	99.2979	99.3634	99.3337	99.3136	99.275	99.3526	99.3697	99.3249	99.2221	99.2835	99.2988	99.3179	99.3318	99.3378	99.289	99.5417	99.3233	99.3209	99.3102	99.3035	99.2847	99.363	99.3695	99.3724	99.3649	99.116	99.181	99.1842	99.287	99.3591	99.414
Sample_8389D_17	99.3539	99.2147	99.3225	99.2263	99.2627	99.2689	99.3803	99.1765	99.3774	99.2321	99.2587	99.2486	99.3352	99.165	99.2418	99.1143	99.1317	99.2579	99.2147	99.2357	99.3314	99.2963	99.2716	99.3227	99.16	99.3448	99.1868	99.183	99.2499	99.2951	99.3198	99.2883	99.2046	99.2782	99.3639	99.3286	99.238	99.1475	99.4155	99.2731	99.2866	99.2572	99.2752	99.115	99.1531	99.1232	99.2187	99.296	99.2766
Sample_8391A_17	99.2033	99.1632	99.3625	99.3535	99.2018	99.189	99.2927	99.2014	99.3544	99.31	99.2419	99.3672	99.3534	99.256	99.3601	99.205	99.2299	99.277	99.6191	99.1337	99.3338	99.2046	99.2211	99.1479	99.2169	99.2679	99.1705	99.2605	99.2801	99.3513	99.2988	99.2796	99.235	99.2298	99.3398	99.215	99.2497	99.23	99.2791	99.2932	99.3873	99.3013	99.2889	99.1266	99.2999	99.2065	99.3113	99.2662	99.2385
Sample_8498A_17	99.341	99.288	99.3688	99.3918	99.3085	99.2997	99.4376	99.3026	99.3474	99.3377	99.4055	99.3621	99.3353	99.2741	99.3958	99.3183	99.3146	99.3604	99.3102	99.3501	99.3974	99.3779	99.3507	99.3922	99.2998	99.3552	99.3233	99.2782	99.3233	99.3278	99.4517	99.3504	99.3359	99.366	99.3312	99.449	99.3414	99.357	99.3721	99.3481	99.3702	99.4798	99.4261	99.2892	99.2458	99.2635	99.3377	99.3774	99.3695
Sample_8508A_17	99.2663	99.2035	99.3646	99.3792	99.3256	99.3437	99.3843	99.3285	99.3813	99.3796	99.3792	99.2987	99.3492	99.2137	99.3535	99.1662	99.2386	99.3936	99.3329	99.3175	99.3624	99.3235	99.2982	99.3384	99.3099	99.4126	99.3454	99.353	99.3775	99.2881	99.4187	99.3076	99.3063	99.291	99.3842	99.3679	99.3835	99.3217	99.3956	99.3561	99.2603	99.4003	99.3916	99.2109	99.1959	99.2643	99.2216	99.3754	99.3368
Sample_8633_1B_17	99.0823	99.096	99.1923	99.1558	99.1339	99.0464	99.2712	99.1149	99.1654	99.5184	99.1458	99.16	99.2845	99.4492	99.1723	99.3274	99.2445	99.1664	99.1641	99.168	99.2762	99.0953	99.1567	99.1095	99.4929	99.2104	99.1542	99.1657	99.2047	99.1402	99.2922	99.1376	99.0688	99.2002	99.2353	99.2561	99.222	99.7903	99.255	99.1961	99.1958	99.2413	99.2208	99.3148	99.1969	99.2331	99.2097	99.1699	99.1088
Sample_8637_1A_17	99.1053	99.0754	99.1279	99.211	99.0998	99.0238	99.1814	99.2015	99.185	99.0768	99.1182	99.1787	99.2216	99.3461	99.2409	99.3309	99.2855	99.1609	99.204	99.0977	99.2779	99.1447	99.222	99.2584	98.9651	99.2242	99.1891	99.1918	99.2483	99.1585	99.1054	99.1141	99.1919	99.2276	99.3208	99.2802	99.2123	99.0826	99.1731	99.1871	99.1268	99.2465	99.2005	99.3459	99.2851	99.2317	99.162	99.088	99.0676
Sample_8655A_17	99.2329	99.309	99.3545	99.4149	99.3456	99.2261	99.3499	99.2483	99.2927	99.2938	99.2344	99.284	99.3901	99.071	99.3854	99.1913	99.1665	99.2963	99.285	99.2867	99.3883	99.3593	99.2444	99.3523	99.2967	99.3383	99.2972	99.2798	99.2518	99.3391	99.4188	99.2849	99.3875	99.3624	99.3713	99.3492	99.2419	99.3116	99.353	99.3194	99.1494	99.4393	99.3384	99.1262	99.2006	99.1933	99.3722	99.26	99.3484
Sample_8715B_17	99.281	99.189	99.1738	99.291	99.1399	99.1418	99.2532	99.2416	99.2106	99.1498	99.1725	99.2271	99.3236	99.3647	99.2824	99.3531	99.3085	99.2397	99.2266	99.1267	99.2782	99.2482	99.2343	99.3006	99.0049	99.327	99.3091	99.1956	99.2232	99.2227	99.1747	99.1383	99.3226	99.2832	99.3191	99.2778	99.2362	99.1306	99.294	99.2312	99.2801	99.3145	99.3054	99.2993	99.2242	99.2431	99.3178	99.2391	99.1635
Sample_8720_A_17	99.139	99.1477	99.253	99.2866	99.241	99.1026	99.0519	99.1385	99.3027	99.23	99.1951	99.2517	99.2969	99.1008	99.3032	99.0935	99.09	99.2396	99.2202	99.0077	99.2425	99.1547	99.2152	99.1295	99.1961	99.2942	99.0713	99.182	99.2552	99.1927	99.2087	99.1138	99.2369	99.1363	99.2036	99.2061	99.2302	99.1724	99.2051	99.2131	99.2504	99.2731	99.1874	99.0755	99.1697	99.0147	99.1445	99.2363	99.0825
Sample_8724A_17	99.3893	99.2639	99.3573	99.5426	99.3446	99.5831	99.4606	99.2935	99.3172	99.3518	99.4997	99.3023	99.279	99.2188	99.5436	99.2677	99.2812	99.3269	99.3359	99.4101	99.3268	99.3608	99.3189	99.4212	99.3138	99.7684	99.3163	99.3329	99.2729	99.3839	99.4056	99.4546	99.3642	99.3561	99.2628	99.3726	99.3156	99.3514	99.3446	99.3421	99.2545	99.4189	99.3912	99.1963	99.2664	99.3033	99.3533	99.3163	99.303
Sample_8796B_17	99.3119	99.232	99.3159	99.3887	99.2854	99.4557	99.3828	99.2615	99.3714	99.307	99.3977	99.2866	99.2734	99.2686	99.4015	99.2603	99.2969	99.3212	99.2191	99.344	99.253	99.2793	99.2882	99.423	99.2658	99.5991	99.2824	99.289	99.2019	99.3655	99.3303	99.3444	99.2705	99.2698	99.2934	99.3493	99.2177	99.334	99.3238	99.2558	99.2373	99.4314	99.3905	99.1953	99.2676	99.2792	99.3386	99.3003	99.3009
Sample_8978A_17	99.3269	99.2518	99.3332	99.3312	99.3145	99.3095	99.4056	99.2417	99.2943	99.3798	99.3248	99.3574	99.3463	99.2418	99.3452	99.2129	99.2767	99.2554	99.33	99.4232	99.3839	99.3285	99.3336	99.4098	99.2646	99.3925	99.3479	99.3487	99.32	99.2873	99.3921	99.3991	99.3301	99.3484	99.3028	99.4162	99.2914	99.349	99.3764	99.3527	99.2647	99.3885	99.3915	99.2166	99.2239	99.2889	99.3265	99.3039	99.3511
Sample_9472a_17	99.377	99.2718	99.3559	99.3587	99.3243	99.3179	99.3814	99.3247	99.3284	99.4197	99.3709	99.3951	99.3865	99.2213	99.3621	99.2929	99.3423	99.3444	99.3859	99.351	99.3472	99.294	99.3225	99.4332	99.2972	99.366	99.3674	99.3395	99.3451	99.3361	99.376	99.3259	99.2401	99.2486	99.3837	99.4346	99.3057	99.3506	99.3553	99.3711	99.2984	99.3933	99.3803	99.294	99.2332	99.2827	99.4254	99.3432	99.3682
Sample_9583A_17	99.1503	98.9905	99.1123	99.1113	99.0713	99.0951	99.0267	99.1122	99.076	99.0358	99.1143	99.23	99.1734	99.0864	99.1115	99.1302	99.1654	99.0896	99.1712	98.96	99.1339	99.0139	99.1502	99.0092	99.0079	99.1831	99.0395	99.0464	99.1005	99.199	99.0546	99.0164	99.1209	99.0613	99.1504	99.1165	99.1062	99.1504	99.0677	99.1296	99.1112	99.1452	99.1137	98.917	99.3948	99.0552	99.0452	99.0011	99.1245
Sample_9583C_17	99.1486	99.014	99.117	99.0406	99.0054	99.1311	99.0433	99.1094	99.1418	99.0906	99.1118	99.2369	99.122	99.0717	99.1071	99.1483	99.1127	99.1112	99.1534	98.9308	99.1923	99.0929	99.2009	99.0159	99.107	99.1928	99.1051	98.9964	99.049	99.2098	99.1226	99.0758	99.1059	99.1375	99.1583	99.1789	99.0547	99.1883	99.1517	99.1158	99.1094	99.1068	99.1088	98.9751	99.3617	99.0775	99.0869	99.0936	99.1829
tamu_1312	99.2426	99.132	99.3155	99.35	99.2529	99.2373	99.2954	99.1843	99.3162	99.2465	99.1664	99.3567	99.3747	99.0707	99.3777	99.0844	99.1462	99.263	99.6574	99.2834	99.3644	99.238	99.187	99.2448	99.2126	99.3099	99.3502	99.3418	99.3401	99.3582	99.2211	99.169	99.2612	99.242	99.2619	99.2544	99.2875	99.1875	99.2917	99.2831	99.2859	99.3236	99.2685	99.08	99.2056	99.1542	99.303	99.3125	99.272
tamu_1313	99.1672	98.9611	99.1164	99.1696	99.052	99.0727	99.1937	99.2805	99.1841	99.0692	99.0753	99.2288	99.198	99.2092	99.1793	99.3033	99.2577	99.0681	99.2182	99.1985	99.2081	99.11	99.1562	99.1457	99.0218	99.2397	99.1753	99.1186	99.1733	99.0972	99.1448	99.1571	99.1627	99.1434	99.2252	99.3432	99.2039	99.1535	99.2191	99.1551	99.2107	99.2682	99.1608	99.2711	99.2652	99.1859	99.2925	99.1795	99.1406
tamu_1314	99.2822	99.2413	99.39	99.3469	99.3067	99.3335	99.3076	99.2686	99.353	99.3024	99.2964	99.3651	99.3331	99.3023	99.3386	99.262	99.2495	99.3362	99.4385	99.2609	99.3433	99.274	99.3025	99.328	99.3097	99.2739	99.3303	99.3137	99.3014	99.3409	99.3432	99.3325	99.3494	99.3299	99.3598	99.3007	99.3414	99.31	99.3144	99.3841	99.3672	99.4042	99.3208	99.2264	99.28	99.2156	99.2977	99.4185	99.3451
tamu_1315	99.0743	98.9871	99.1417	99.1197	99.0903	99.0906	99.1355	99.217	99.1798	99.0707	99.1323	99.1902	99.1987	99.2046	99.1541	99.2672	99.2406	99.1617	99.172	99.1014	99.184	99.1405	99.1955	99.1786	98.9663	99.2736	99.1271	99.1913	99.1817	99.1232	99.1078	99.0593	99.1433	99.1937	99.2507	99.2705	99.1654	99.1431	99.2202	99.1936	99.1599	99.2189	99.1938	99.1452	99.2805	99.1873	99.2647	99.1651	99.1143
tamu_1316	99.0543	98.9721	99.1358	99.1757	99.0894	99.121	99.1154	99.2652	99.1863	99.1483	99.1242	99.1838	99.1957	99.2586	99.1841	99.29	99.2496	99.1259	99.1653	99.0798	99.1915	99.1271	99.2093	99.1815	99.0138	99.2514	99.1379	99.1071	99.2304	99.1342	99.0778	99.0618	99.178	99.2419	99.2514	99.322	99.2164	99.1519	99.2303	99.1973	99.157	99.2811	99.1672	99.1952	99.2805	99.2011	99.2394	99.1989	99.1505
tamu_1317	99.275	99.1946	99.2757	99.3363	99.2459	99.2279	99.2419	99.1428	99.3101	99.4326	99.2653	99.1889	99.3269	99.1219	99.3355	99.0672	99.0691	99.3089	99.2974	99.15	99.2384	99.1911	99.2519	99.228	99.3646	99.3341	99.1525	99.3038	99.292	99.1807	99.3291	99.2036	99.2484	99.2598	99.433	99.2808	99.2395	99.3517	99.2792	99.3101	99.3034	99.3294	99.223	99.1149	99.2124	99.2312	99.229	99.2835	99.2808
tamu_1318	99.3335	99.2216	99.3662	99.3787	99.3292	99.3391	99.3166	99.2556	99.331	99.462	99.2506	99.2404	99.3115	99.2872	99.3753	99.2273	99.2884	99.3368	99.3398	99.1441	99.2833	99.2484	99.2361	99.346	99.4006	99.3407	99.2197	99.318	99.3441	99.2636	99.3287	99.244	99.3064	99.2784	99.3574	99.3136	99.3226	99.3824	99.3638	99.3265	99.3444	99.4132	99.2327	99.2176	99.2701	99.3763	99.2705	99.3597	99.3057
tamu_1319	99.3104	99.2043	99.2285	99.2443	99.3225	99.1838	99.309	99.1229	99.3361	99.789	99.2426	99.3004	99.3915	99.1048	99.2626	99.1515	99.1463	99.2831	99.1673	99.299	99.3998	99.2912	99.2333	99.3062	99.7542	99.2926	99.1984	99.2828	99.2099	99.2517	99.3108	99.2787	99.2828	99.2474	99.3455	99.3594	99.2022	99.7158	99.3306	99.3006	99.2975	99.3058	99.3196	99.0712	99.2184	99.0136	99.1729	99.3335	99.2937
tamu_1320	99.0592	98.9038	99.0812	99.092	99.0305	99.0943	99.0823	99.1151	99.1038	99.119	99.0385	99.1344	99.1137	99.1866	99.1076	99.004	99.032	99.082	99.2611	98.969	99.1878	99.0428	99.1362	99.0068	98.9793	99.1812	99.0966	99.0447	99.1343	99.22	99.0355	99.0376	99.0593	99.1376	99.157	99.1494	99.1657	99.1648	99.0692	99.138	99.1321	99.1408	99.1337	99.0592	99.3118	99.1463	99.0421	99.121	99.0245
tamu_1321	99.0861	99.2159	99.2422	99.1677	99.1749	99.1076	99.2587	99.0938	99.2293	99.1573	99.1721	99.1554	99.2151	98.9868	99.1513	99.1003	99.0846	99.2727	99.1135	99.2383	99.1639	99.2514	99.1203	99.1714	99.1088	99.1629	99.152	99.1917	99.1627	99.2179	99.2087	99.1865	99.1406	99.1549	99.2259	99.2029	99.1185	99.1354	99.208	99.2382	99.1623	99.1992	99.1585	98.9694	99.1357	99.0437	99.2301	99.1718	99.2077
tamu_1322	99.2166	99.3032	99.3123	99.2384	99.2025	99.2183	99.2662	99.2125	99.2301	99.3169	99.2971	99.2433	99.3423	99.2207	99.2441	99.2184	99.1945	99.2126	99.2159	99.1388	99.2678	99.2616	99.1739	99.1845	99.1899	99.2798	99.2546	99.2488	99.2075	99.3124	99.3168	99.2403	99.1782	99.2462	99.3072	99.296	99.1774	99.254	99.3167	99.2576	99.221	99.2305	99.2683	99.1742	99.2623	99.0771	99.2078	99.1591	99.236
tamu_1323	99.3244	99.2571	99.3546	99.3507	99.273	99.2106	99.3903	99.2424	99.4785	99.3707	99.3695	99.4129	99.3371	99.2555	99.3537	99.2139	99.2446	99.3623	99.3585	99.3336	99.3434	99.3528	99.364	99.294	99.3014	99.3384	99.4065	99.3	99.3937	99.2839	99.3804	99.3317	99.281	99.3449	99.271	99.3679	99.3299	99.313	99.3149	99.3957	99.2823	99.4038	99.3905	99.253	99.2538	99.2503	99.283	99.26	99.3536
tamu_1324	99.1723	99.2054	99.3738	99.3418	99.24	99.1643	99.2569	99.1286	99.3717	99.2314	99.2587	99.2547	99.3149	99.1771	99.3325	99.1027	99.1561	99.2125	99.2089	99.213	99.2761	99.3797	99.2264	99.2459	99.1579	99.3057	99.256	99.1567	99.1788	99.3661	99.3652	99.2053	99.09	99.2871	99.3137	99.3599	99.0898	99.1494	99.293	99.2463	99.2714	99.2691	99.2795	99.1124	99.1643	99.1788	99.2092	99.1495	99.1905
tamu_1325	99.2302	99.1959	99.1533	99.2071	99.2442	99.2027	99.2964	99.0945	99.3085	99.253	99.2959	99.1821	99.3182	99.1333	99.2446	99.198	99.1184	99.1406	99.1468	99.2226	99.1971	99.2361	99.157	99.2306	99.2088	99.3252	99.2665	99.195	99.2695	99.2085	99.2346	99.263	99.2732	99.206	99.2599	99.2189	99.2846	99.1288	99.1623	99.2543	99.2653	99.265	99.2312	99.0773	99.1319	99.1379	99.2769	99.2455	99.1913
tamu_1326	99.1642	99.0984	99.3039	99.254	99.2646	99.1894	99.2179	99.2588	99.3175	99.2283	99.2601	99.3261	99.2622	99.1734	99.2935	99.1875	99.2069	99.2516	99.2593	99.2194	99.2713	99.1599	99.2098	99.1249	99.1637	99.2323	99.0973	99.1786	99.2161	99.274	99.3109	99.2247	99.1466	99.2192	99.2853	99.2714	99.1867	99.2551	99.2646	99.2704	99.3111	99.3028	99.216	99.1337	99.2139	99.111	99.2698	99.1258	99.1712
tamu_1327	99.3892	99.2986	99.3107	99.3838	99.3203	99.2397	99.2853	99.159	99.3076	99.4172	99.3683	99.2003	99.436	99.1867	99.4122	99.2427	99.2241	99.2493	99.2951	99.2635	99.3594	99.2936	99.3167	99.295	99.3009	99.3547	99.3651	99.3054	99.3078	99.173	99.2983	99.226	99.3164	99.3474	99.384	99.3838	99.3094	99.2587	99.3082	99.4248	99.2965	99.3563	99.2798	99.1479	99.2488	99.0863	99.3003	99.3171	99.2974
tamu_1328	99.2315	99.2531	99.286	99.2994	99.1449	99.2234	99.2094	99.1563	99.3404	99.2519	99.2956	99.2841	99.3815	99.207	99.32	99.2637	99.2751	99.2971	99.193	99.1488	99.2171	99.1667	99.248	99.2259	99.1524	99.3127	99.2448	99.1762	99.1798	99.2691	99.3099	99.2242	99.1469	99.293	99.3132	99.2637	99.1317	99.2617	99.2114	99.3384	99.2921	99.294	99.2852	99.1844	99.2516	99.2905	99.3123	99.2677	99.1335
tamu_1329	99.2541	99.2041	99.2219	99.3121	99.2236	99.1951	99.288	99.1377	99.2988	99.3489	99.3272	99.2062	99.3725	99.0546	99.3256	99.1384	99.1166	99.2738	99.1925	99.2309	99.1594	99.1406	99.2267	99.191	99.2935	99.315	99.1227	99.2324	99.2226	99.0903	99.3379	99.2769	99.1267	99.2704	99.2731	99.3474	99.2262	99.249	99.1695	99.3043	99.2591	99.3237	99.3007	99.0213	99.211	99.1218	99.0781	99.1819	99.2347
tamu_1330	99.1365	99.0044	99.1345	99.1669	99.1133	99.1075	99.1319	99.2503	99.1775	99.1231	99.1008	99.1982	99.2531	99.2618	99.2048	99.2929	99.2554	99.1586	99.2164	99.1262	99.1993	99.1905	99.1827	99.2151	98.9849	99.3011	99.1723	99.2066	99.1967	99.1182	99.0943	99.0952	99.1624	99.2386	99.2809	99.297	99.1759	99.1642	99.2464	99.2211	99.1712	99.2676	99.183	99.1926	99.3196	99.1967	99.2793	99.2181	99.1337
tamu_1331	99.088	99.0492	99.1822	99.2135	99.1871	99.0594	99.0754	99.1625	99.1101	99.1971	99.1718	99.1633	99.1129	99.2361	99.2435	99.1261	99.0948	99.1599	99.1171	99.0404	99.1443	99.1011	99.1769	99.071	99.0798	99.2611	99.1328	99.0767	99.1479	99.2212	99.1223	99.0412	99.11	99.127	99.2079	99.1282	99.1343	99.1944	99.1138	99.1441	99.1422	99.2081	99.1577	99.1135	99.1667	99.0793	99.0056	99.0516	99.0425
tamu_1333	99.1299	98.9983	99.0546	99.1727	99.0248	99.0688	99.2046	99.2367	99.1251	99.1206	99.0667	99.2489	99.1831	99.1734	99.1826	99.3312	99.2676	99.0574	99.152	99.1268	99.2088	99.175	99.1478	99.0954	99.0437	99.2374	99.1818	99.1838	99.1775	99.1257	99.0876	99.1319	99.1712	99.2044	99.1939	99.3289	99.1688	99.2042	99.2389	99.1955	99.0798	99.2791	99.1547	99.1888	99.2893	99.1895	99.2561	99.1922	99.146
tamu_1334	99.1008	98.9764	99.1688	99.1564	99.1012	99.0606	99.1551	99.2404	99.1187	99.1441	99.0342	99.2213	99.1804	99.2368	99.2093	99.2569	99.2492	99.0848	99.144	99.0868	99.1789	99.1222	99.2325	99.1314	99.0477	99.2747	99.1192	99.1478	99.0987	99.1159	99.1152	99.0999	99.1462	99.1481	99.1991	99.3361	99.0709	99.1611	99.2013	99.1478	99.122	99.2935	99.1828	99.1977	99.2974	99.1944	99.2031	99.1373	99.1165
tamu_1335	99.0577	99.0543	99.1703	99.068	99.0265	99.062	99.1453	99.1378	99.1381	99.1107	99.0132	99.134	99.1123	99.1825	99.0444	99.0787	99.0634	99.1264	99.0749	99.0147	99.2638	99.0332	99.0387	99.0209	99.0404	99.1911	99.1108	99.0572	99.1443	99.1854	99.1071	99.0645	98.9802	99.157	99.1294	99.1166	99.1654	99.0826	99.1483	99.1663	99.1452	99.1775	99.0959	99.0709	99.3286	99.0994	99.1154	99.135	99.1083
tamu_1336	98.9548	98.9882	99.1308	99.1656	99.1367	99.0668	98.9711	99.0017	99.1347	99.1568	99.0163	99.175	99.0369	99.1478	99.1718	99.0048	99.0035	99.0704	99.169	98.9517	99.0771	98.981	99.1291	98.9536	98.9962	99.2089	99.0301	99.0259	99.0727	99.1832	99.0686	98.932	99.1405	99.1113	99.1395	99.0292	99.1121	99.1598	99.0942	99.1446	99.1518	99.1325	99.0212	99.0377	99.2494	99.0655	99.0924	99.1344	99.1082
tamu_1337	99.3892	99.2785	99.3629	99.3732	99.2785	99.2897	99.3602	99.1634	99.3735	99.2461	99.3391	99.2908	99.4453	99.147	99.3853	99.2651	99.198	99.304	99.2078	99.3261	99.3063	99.2723	99.3138	99.2349	99.2373	99.3822	99.1807	99.2354	99.2986	99.2134	99.409	99.286	99.236	99.3038	99.3398	99.6777	99.2154	99.2929	99.2909	99.3622	99.3058	99.3253	99.3452	99.1298	99.2532	99.1717	99.3006	99.331	99.2509
tamu_1338	99.2491	99.2244	99.2813	99.3586	99.3016	99.2507	99.3607	99.1739	99.3735	99.4181	99.3279	99.2197	99.301	99.196	99.3433	99.1731	99.1822	99.2406	99.3281	99.3273	99.3633	99.2371	99.1726	99.265	99.3448	99.3666	99.263	99.3628	99.2879	99.2903	99.3864	99.2195	99.2583	99.2396	99.368	99.3187	99.2855	99.4506	99.3078	99.2576	99.3522	99.3371	99.3516	99.1976	99.2618	99.2696	99.1888	99.3486	99.3062
tamu_1341	99.3847	99.2563	99.243	99.3306	99.1707	99.1732	99.322	99.2193	99.3273	99.259	99.261	99.258	99.399	99.2203	99.3749	99.2144	99.211	99.2705	99.2463	99.1857	99.287	99.2443	99.3509	99.2195	99.2025	99.3546	99.2009	99.2062	99.1864	99.2349	99.3265	99.1873	99.1813	99.207	99.3014	99.3002	99.1701	99.1114	99.2328	99.278	99.2985	99.2663	99.255	99.1285	99.2479	99.1263	99.2678	99.3086	99.2211
tamu_1343	99.4584	99.3537	99.3612	99.3663	99.3129	99.3146	99.4308	99.2956	99.3642	99.4109	99.3359	99.3834	99.386	99.3273	99.3812	99.3277	99.3179	99.4003	99.3217	99.3933	99.3553	99.3411	99.407	99.3851	99.3682	99.4354	99.3474	99.2992	99.3889	99.3656	99.4645	99.4091	99.3797	99.3562	99.3706	99.7669	99.4035	99.3819	99.3551	99.4305	99.3222	99.4481	99.4745	99.2436	99.2846	99.2454	99.3646	99.3828	99.3706
tamu_1344	99.0682	99.1122	99.1718	99.2238	99.1226	99.0977	99.1123	99.2322	99.1567	99.1718	99.0921	99.2066	99.247	99.2335	99.2379	99.2546	99.2242	99.1447	99.2272	99.1103	99.2345	99.1353	99.2031	99.1988	99.0055	99.2228	99.2262	99.1932	99.1958	99.2148	99.1379	99.0782	99.1474	99.2049	99.2694	99.2707	99.1945	99.1562	99.2428	99.1924	99.1876	99.2555	99.2337	99.1812	99.2801	99.2315	99.2647	99.2079	99.1154
tamu_1345	99.2933	99.1973	99.3607	99.2385	99.3004	99.226	99.3004	99.2653	99.2768	99.3472	99.3731	99.3727	99.3315	99.1456	99.2628	99.2171	99.2015	99.3496	99.301	99.2575	99.3367	99.2385	99.3689	99.3253	99.3036	99.3093	99.2898	99.2909	99.3269	99.284	99.3238	99.321	99.3123	99.2747	99.3132	99.3081	99.339	99.2028	99.3049	99.24	99.2953	99.3577	99.3473	99.1482	99.1178	99.2117	99.2835	99.3186	99.2701
tamu_1346	99.0255	99.024	99.0166	99.1716	99.0622	98.9765	99.0799	99.1467	99.1126	99.0629	99.0964	99.0907	99.1746	99.3338	99.177	99.2885	99.2699	99.0047	99.0862	98.9369	99.1974	99.051	99.1103	99.1144	98.9321	99.1966	99.1082	99.0764	99.1174	99.0708	99.0969	99.0331	99.0317	99.1655	99.2351	99.1628	99.1818	99.0681	99.1663	99.0475	99.1192	99.1898	99.1204	99.2185	99.1666	99.1555	99.2014	99.0745	99.0173
tamu_1347	99.2308	99.1594	99.2195	99.344	99.2204	99.1966	99.2934	99.1416	99.2729	99.1673	99.1673	99.1974	99.2863	99.1136	99.324	99.0984	99.106	99.2664	99.1848	99.2258	99.316	99.3038	99.2364	99.2523	99.1536	99.271	99.1598	99.247	99.2036	99.2183	99.3009	99.2649	99.3093	99.2836	99.3168	99.3323	99.2065	99.1415	99.2565	99.2334	99.1397	99.2845	99.2347	99.0272	99.1059	99.1753	99.1557	99.2087	99.2659
tamu_1348	99.2386	99.3173	99.3133	99.2934	99.3063	99.2826	99.7892	99.2378	99.3741	99.3237	99.2607	99.246	99.3331	99.0893	99.295	99.1779	99.1908	99.3127	99.2718	99.3543	99.3515	99.3108	99.2213	99.4373	99.2553	99.3382	99.2828	99.326	99.2951	99.3507	99.4694	99.35	99.2969	99.331	99.2728	99.3391	99.2281	99.2772	99.5051	99.2892	99.2956	99.3869	99.3385	99.1772	99.1905	99.1366	99.3352	99.2575	99.4048
tamu_1349	99.1689	99.0741	99.1315	99.2345	99.168	99.1124	99.1188	99.2262	99.1425	99.1658	99.1143	99.2627	99.1834	99.368	99.2272	99.3397	99.3252	99.1296	99.1854	99.0653	99.204	99.1728	99.1543	99.2835	99.0592	99.2445	99.2159	99.1786	99.2193	99.168	99.1355	99.0985	99.1947	99.2339	99.2532	99.2213	99.1969	99.2138	99.2647	99.1574	99.2145	99.2903	99.2219	99.3624	99.2518	99.1248	99.3004	99.1785	99.1414
tamu_1350	99.0415	99.0126	99.2272	99.1969	99.1332	99.0605	99.1149	99.263	99.1653	99.1948	99.0825	99.2448	99.202	99.2909	99.2369	99.3027	99.2815	99.1611	99.2427	99.1609	99.2828	99.1686	99.1919	99.1886	99.0646	99.2872	99.1464	99.1774	99.2101	99.1651	99.1487	99.1806	99.0987	99.1335	99.2286	99.3019	99.2072	99.1654	99.2201	99.1695	99.1881	99.2916	99.2052	99.2735	99.2797	99.2337	99.2488	99.2108	99.1414
tamu_1351	99.1732	99.1193	99.2683	99.254	99.2087	99.1617	99.2901	99.0869	99.3193	99.3044	99.1679	99.2098	99.3493	99.1254	99.2198	99.0488	99.0637	99.274	99.3221	99.1635	99.3014	99.1828	99.2754	99.1917	99.1726	99.2728	99.2697	99.174	99.2595	99.221	99.2403	99.1384	99.2314	99.2353	99.2873	99.312	99.2845	99.1533	99.2396	99.2768	99.2025	99.3444	99.2498	99.1126	99.1356	99.1374	99.1904	99.2412	99.2289
tamu_1352	99.0809	98.9771	99.1307	99.1456	99.1465	99.1121	99.1334	99.2319	99.1798	99.0952	99.1095	99.2028	99.2284	99.2662	99.1924	99.266	99.2424	99.1538	99.1966	99.1332	99.223	99.149	99.2211	99.1787	98.9432	99.2869	99.174	99.158	99.2122	99.1238	99.0577	99.08	99.1761	99.211	99.2583	99.2788	99.1737	99.1633	99.23	99.2007	99.1776	99.2602	99.2111	99.1954	99.2908	99.2049	99.295	99.1629	99.1424
tamu_1353	99.1752	99.3325	99.3463	99.2283	99.1778	99.1822	99.2817	99.2307	99.2132	99.2663	99.2821	99.3114	99.2615	99.1208	99.2176	99.202	99.239	99.3057	99.3014	99.2255	99.2162	99.283	99.1859	99.2863	99.172	99.176	99.3243	99.1926	99.1702	99.2974	99.2055	99.1941	99.1121	99.173	99.3107	99.2157	99.1331	99.1601	99.2783	99.1936	99.1409	99.2445	99.2653	99.129	99.1771	99.201	99.2608	99.2063	99.2801
tamu_1354	99.3859	99.2864	99.3441	99.4394	99.2853	99.3121	99.4078	99.2525	99.3233	99.4608	99.4162	99.332	99.3798	99.2016	99.4043	99.2943	99.278	99.4137	99.3184	99.3579	99.3852	99.3484	99.3026	99.3524	99.3839	99.4137	99.31	99.34	99.3273	99.2675	99.3898	99.4232	99.3118	99.3315	99.3576	99.6357	99.3199	99.4167	99.3863	99.3233	99.3376	99.4497	99.4141	99.2345	99.2031	99.3085	99.2625	99.3684	99.2804
tamu_1355	99.216	99.2071	99.2207	99.2868	99.1322	99.0469	99.1955	99.152	99.2137	99.1955	99.1823	99.3754	99.3062	99.1141	99.2956	99.137	99.1255	99.144	99.2638	99.1881	99.3663	99.1743	99.1787	99.1602	99.1031	99.2516	99.3074	99.111	99.1879	99.2755	99.2161	99.2483	99.1923	99.2087	99.2771	99.3001	99.1652	99.1883	99.3028	99.1958	99.1205	99.2356	99.2145	99.0547	99.195	99.0444	99.2158	99.1661	99.1106
tamu_1356	99.0135	98.9992	99.1197	99.1667	99.0991	99.0091	98.9641	99.0007	99.1383	99.1848	99.0474	99.2017	99.023	99.1651	99.1893	98.9809	99.0103	99.0643	99.1799	99.0003	99.067	98.9784	99.1565	98.9389	99.0348	99.1907	99.0317	99.0049	99.0843	99.211	99.0423	98.9792	99.1086	99.1099	99.1669	99.0786	99.1398	99.1479	99.1234	99.1478	99.0834	99.0774	99.0795	99.0363	99.2498	99.085	99.1111	99.0915	99.0891
tamu_1357	99.302	99.1731	99.3399	99.3311	99.302	99.2371	99.3626	99.0911	99.3659	99.3299	99.2516	99.2696	99.3281	99.1766	99.3451	99.2128	99.2229	99.3064	99.3367	99.2927	99.3317	99.4146	99.3656	99.2599	99.2419	99.2946	99.3135	99.3456	99.3343	99.306	99.3835	99.3164	99.2189	99.2994	99.2997	99.3763	99.3405	99.2082	99.3233	99.3634	99.3257	99.397	99.2716	99.1375	99.1184	99.2497	99.339	99.3225	99.3025
tamu_1359	99.3948	99.242	99.3453	99.3521	99.2318	99.2925	99.3536	99.2745	99.3673	99.3077	99.3092	99.3032	99.4136	99.2139	99.3505	99.2911	99.3202	99.3629	99.3199	99.2855	99.337	99.3421	99.2507	99.427	99.2632	99.3553	99.3519	99.2671	99.4505	99.2354	99.342	99.3346	99.3087	99.309	99.3632	99.3834	99.4358	99.286	99.4185	99.422	99.3379	99.3969	99.3578	99.155	99.203	99.218	99.3478	99.3844	99.2879
tamu_1361	99.3719	99.0669	99.3238	99.311	99.1939	99.427	99.3772	99.1881	99.3312	99.3168	99.3664	99.326	99.3016	99.1608	99.2869	99.0837	99.1379	99.3311	99.3563	99.3093	99.3133	99.3042	99.222	99.3802	99.2971	99.5918	99.2011	99.2641	99.2471	99.3459	99.3247	99.3749	99.19	99.3252	99.3278	99.339	99.2664	99.2931	99.3397	99.295	99.2551	99.3445	99.3147	99.118	99.1395	99.21	99.1837	99.2262	99.2547
tamu_1362	99.2356	99.211	99.2738	99.2663	99.2707	99.1926	99.2495	99.218	99.3328	99.7862	99.2083	99.2807	99.3641	99.1636	99.2959	99.189	99.1257	99.2628	99.2168	99.2725	99.2997	99.2288	99.2563	99.2239	99.6991	99.3061	99.2199	99.2078	99.1986	99.2086	99.2873	99.211	99.2105	99.2736	99.3208	99.3284	99.0935	99.6523	99.2949	99.2877	99.3109	99.27	99.2921	99.1691	99.2406	99.1334	99.1883	99.2982	99.2189
tamu_1363	99.3841	99.2388	99.3429	99.3507	99.2604	99.2931	99.3533	99.2846	99.3362	99.2809	99.3221	99.3251	99.4006	99.2132	99.3412	99.2365	99.2443	99.3363	99.3293	99.3095	99.3309	99.275	99.2176	99.3451	99.2195	99.3329	99.3467	99.3111	99.4438	99.2713	99.3283	99.3263	99.3171	99.2863	99.3735	99.3983	99.4012	99.3041	99.4149	99.3541	99.3414	99.3929	99.3688	99.1471	99.1944	99.2073	99.3353	99.3654	99.3187
tamu_1364	99.1616	99.023	99.1805	99.1939	99.1265	99.0804	99.1267	99.2411	99.1744	99.1368	99.0871	99.2344	99.2066	99.2935	99.1928	99.2401	99.263	99.152	99.2368	99.106	99.273	99.1863	99.2024	99.2584	99.0075	99.3165	99.1941	99.1582	99.2448	99.185	99.1015	99.1053	99.1299	99.177	99.3167	99.2975	99.2226	99.1912	99.234	99.1975	99.219	99.3022	99.2409	99.2069	99.2845	99.2519	99.2646	99.1991	99.145
tamu_1365	99.1455	99.2383	99.3504	99.2283	99.2341	99.2107	99.3319	99.1453	99.2879	99.2623	99.2177	99.2879	99.2473	99.1117	99.2412	99.0744	99.0748	99.2327	99.2554	99.1972	99.2144	99.1935	99.1818	99.273	99.1637	99.2673	99.2095	99.1768	99.1823	99.2248	99.2989	99.1268	99.1869	99.1807	99.1874	99.2714	99.1711	99.1819	99.3707	99.1845	99.1425	99.274	99.3006	99.0766	99.1349	99.0155	99.1351	99.2755	99.1437
tamu_1366	99.2157	99.1617	99.3162	99.3112	99.185	99.2436	99.2751	99.1891	99.2532	99.4398	99.2258	99.2762	99.3277	99.1847	99.323	99.2764	99.2832	99.2624	99.3057	99.1684	99.2951	99.1857	99.1585	99.1361	99.3857	99.2921	99.271	99.1406	99.2468	99.2029	99.2414	99.2413	99.2032	99.1919	99.2784	99.2479	99.2389	99.478	99.2588	99.272	99.2745	99.301	99.2671	99.1229	99.206	99.3533	99.2507	99.2242	99.3172
tamu_1369	99.2842	99.265	99.2896	99.3705	99.1924	99.1994	99.2337	99.1458	99.4073	99.2824	99.3112	99.2171	99.392	99.1328	99.3839	99.1565	99.1538	99.2302	99.2461	99.2526	99.3014	99.2659	99.2537	99.2503	99.1731	99.3438	99.2085	99.3009	99.3338	99.2181	99.4107	99.189	99.3579	99.3455	99.3422	99.2985	99.3256	99.1919	99.3151	99.2602	99.31	99.2582	99.2706	99.0925	99.1651	99.128	99.3595	99.276	99.2347
tamu_1370	99.2298	99.284	99.3846	99.3398	99.1836	99.2761	99.3846	99.1606	99.317	99.2469	99.4005	99.2942	99.3435	99.2189	99.3374	99.1919	99.1982	99.3564	99.1948	99.3155	99.2261	99.3137	99.2939	99.3521	99.1618	99.4113	99.312	99.2043	99.2495	99.3348	99.3118	99.2789	99.3187	99.3859	99.3822	99.2767	99.1566	99.1813	99.3101	99.3269	99.2838	99.3774	99.3509	99.1867	99.1769	99.1433	99.3333	99.2895	99.3257
tamu_1371	99.271	99.0991	99.3376	99.3137	99.2604	99.2378	99.3544	99.2452	99.3338	99.447	99.3045	99.2637	99.2888	99.1804	99.3091	99.1891	99.2173	99.3416	99.294	99.2275	99.2448	99.2218	99.2268	99.2715	99.3663	99.2849	99.184	99.1911	99.3526	99.2195	99.3667	99.3385	99.3069	99.2397	99.3081	99.3435	99.3534	99.273	99.273	99.2563	99.3418	99.302	99.3354	99.1776	99.1507	99.2174	99.2498	99.3289	99.3583
tamu_1375	99.4769	99.2776	99.3597	99.3776	99.3469	99.3932	99.4051	99.3196	99.3352	99.4257	99.3388	99.3187	99.4196	99.2489	99.4243	99.2926	99.29	99.3741	99.3478	99.3008	99.348	99.2979	99.377	99.3537	99.385	99.5772	99.324	99.3438	99.3744	99.3467	99.4014	99.364	99.3699	99.308	99.3452	99.6242	99.4016	99.3121	99.2768	99.3576	99.314	99.4244	99.4423	99.2361	99.2363	99.2957	99.3925	99.3926	99.2902
tamu_1377	99.3601	99.1583	99.3313	99.3356	99.329	99.1682	99.3264	99.258	99.2961	99.397	99.3372	99.3269	99.2963	99.252	99.3335	99.2507	99.2567	99.3752	99.2338	99.2222	99.3362	99.3608	99.2783	99.3484	99.325	99.3049	99.3441	99.3038	99.3714	99.2986	99.4088	99.3522	99.2631	99.2787	99.2718	99.4031	99.3657	99.3446	99.3879	99.3795	99.3349	99.4108	99.309	99.2641	99.2003	99.1811	99.2554	99.2887	99.3378
tamu_1378	99.3102	99.1792	99.2917	99.3494	99.1883	99.2122	99.275	99.1776	99.321	99.2802	99.3251	99.202	99.4228	99.1906	99.357	99.1813	99.1862	99.2467	99.2592	99.2423	99.3292	99.2313	99.294	99.2412	99.1859	99.3371	99.2583	99.167	99.2438	99.2266	99.3357	99.2329	99.1776	99.2451	99.2995	99.4569	99.1674	99.2356	99.2643	99.3316	99.2545	99.3885	99.2711	99.196	99.2184	99.1572	99.2531	99.213	99.1818
tamu_1379	99.3426	99.2888	99.3817	99.383	99.2957	99.3494	99.4505	99.3169	99.3337	99.3464	99.3894	99.3467	99.3816	99.2371	99.3984	99.3004	99.2905	99.3501	99.407	99.3617	99.3585	99.3832	99.3484	99.3868	99.3552	99.4088	99.4014	99.2995	99.3669	99.3368	99.439	99.361	99.3029	99.4269	99.3575	99.4269	99.3291	99.2658	99.3859	99.3739	99.3757	99.4196	99.428	99.2575	99.3187	99.3102	99.3532	99.4216	99.3673
tamu_1381	99.1923	99.2476	99.2022	99.3266	99.083	99.1509	99.3209	99.1987	99.3001	99.2025	99.1784	99.294	99.3718	99.1301	99.3493	99.0467	99.089	99.2275	99.161	99.1812	99.3542	99.167	99.2369	99.2179	99.1012	99.3272	99.1064	99.2085	99.277	99.1583	99.2362	99.2197	99.2118	99.205	99.3143	99.391	99.2162	99.0199	99.2544	99.257	99.2819	99.2683	99.218	98.9558	99.1809	99.0768	99.1902	99.2638	99.191
tamu_1382	99.3531	99.2434	99.2791	99.3229	99.2554	99.2982	99.2968	99.2995	99.3868	99.3971	99.3852	99.2953	99.3566	99.2133	99.3467	99.1853	99.1887	99.2385	99.3706	99.3103	99.3346	99.26	99.2019	99.2359	99.3397	99.3863	99.5624	99.2722	99.3337	99.5046	99.3753	99.3195	99.2812	99.3501	99.3106	99.2554	99.333	99.2525	99.3699	99.2809	99.2864	99.3877	99.3641	99.1887	99.1569	99.1714	99.3133	99.2484	99.3243
tamu_1383	99.3363	99.2599	99.2812	99.285	99.2608	99.3065	99.2771	99.2108	99.3042	99.4468	99.3342	99.2842	99.3867	99.1465	99.3139	99.1763	99.1693	99.331	99.3388	99.2304	99.2886	99.2295	99.2765	99.223	99.4003	99.3081	99.2035	99.2797	99.2942	99.2895	99.3622	99.2658	99.2401	99.272	99.3449	99.3688	99.2723	99.3853	99.3015	99.3428	99.2404	99.4261	99.2733	99.1178	99.2558	99.3225	99.1998	99.3109	99.2783
tamu_1384	99.3609	99.2504	99.3195	99.3328	99.3184	99.2747	99.4112	99.2952	99.3432	99.3443	99.3374	99.3504	99.3735	99.2436	99.3606	99.2432	99.2641	99.3272	99.308	99.3699	99.3963	99.345	99.3426	99.378	99.3361	99.3324	99.3642	99.3008	99.3577	99.2401	99.3186	99.3191	99.2487	99.3278	99.3765	99.3853	99.3184	99.2298	99.3667	99.3597	99.3157	99.3957	99.4124	99.2429	99.2283	99.2161	99.2756	99.3856	99.3085
tamu_1385	99.1635	99.0323	99.2154	99.1836	99.1107	99.0204	99.1471	99.2656	99.1894	99.1326	99.079	99.1843	99.2299	99.2587	99.2191	99.3038	99.2852	99.1696	99.2357	99.1179	99.2532	99.1367	99.187	99.1927	98.9418	99.283	99.2018	99.2176	99.2405	99.1473	99.0809	99.125	99.1659	99.1806	99.2863	99.3512	99.213	99.1251	99.2433	99.2102	99.1809	99.2876	99.1885	99.2055	99.2845	99.2339	99.2273	99.1458	99.1742
tamu_1388	99.2856	99.2211	99.3083	99.2713	99.2712	99.3442	99.3947	99.2677	99.3215	99.3853	99.3167	99.1887	99.3149	99.1249	99.2853	99.1787	99.2028	99.3054	99.3601	99.3061	99.2566	99.3691	99.2776	99.3611	99.2819	99.3465	99.2332	99.3429	99.2754	99.2767	99.3742	99.2975	99.2596	99.2793	99.3116	99.3341	99.2782	99.2561	99.3678	99.2766	99.2789	99.4267	99.4012	99.176	99.2075	99.1876	99.3205	99.3636	99.1932
tamu_1389	99.3501	99.3502	99.395	99.3217	99.2796	99.3355	99.4252	99.2696	99.3908	99.3678	99.371	99.3598	99.3602	99.2903	99.3138	99.3301	99.35	99.3906	99.3507	99.3728	99.3617	99.3749	99.3476	99.3645	99.3024	99.3489	99.3939	99.2675	99.3282	99.3374	99.3769	99.3839	99.3203	99.3317	99.3275	99.3249	99.2984	99.3337	99.4294	99.3975	99.2496	99.4005	99.3466	99.3221	99.2909	99.2169	99.3325	99.3757	99.3933
tamu_1390	99.3421	99.3301	99.3119	99.2892	99.3066	99.2827	99.4523	99.2468	99.376	99.2776	99.3322	99.3116	99.3164	99.256	99.2798	99.2357	99.2747	99.3927	99.3413	99.3794	99.3671	99.3278	99.355	99.3788	99.25	99.3079	99.3687	99.2925	99.3313	99.3529	99.4178	99.3243	99.3208	99.3761	99.3451	99.3614	99.3345	99.2898	99.3352	99.2993	99.3463	99.3647	99.3675	99.2403	99.2127	99.2646	99.335	99.3939	99.3652
tamu_1393	99.1382	99.0016	99.1401	99.1737	99.072	99.0297	99.1964	99.2768	99.1858	99.1189	99.1142	99.2039	99.2163	99.2078	99.1933	99.3104	99.2683	99.1401	99.2012	99.1116	99.2081	99.0826	99.2152	99.1396	98.9445	99.262	99.1365	99.1851	99.201	99.0569	99.0049	99.0984	99.1672	99.1424	99.2558	99.3379	99.1892	99.0984	99.2191	99.1899	99.1762	99.2722	99.1628	99.1872	99.2996	99.201	99.2638	99.2031	99.1251
tamu_1397	99.3611	99.2472	99.3214	99.2665	99.2574	99.2739	99.3912	99.2806	99.3069	99.3671	99.2977	99.3657	99.3203	99.2934	99.265	99.2598	99.2978	99.3254	99.3233	99.2837	99.3123	99.3767	99.354	99.377	99.3343	99.3772	99.3427	99.2832	99.373	99.3093	99.3817	99.3498	99.2633	99.3205	99.3775	99.5683	99.3609	99.3821	99.3489	99.3412	99.2672	99.4053	99.399	99.2148	99.2699	99.2205	99.3018	99.313	99.2971
tamu_1401	99.1414	98.9683	99.1371	99.1836	99.0351	99.0703	99.1582	99.2352	99.1732	99.0086	99.1577	99.1299	99.2377	99.257	99.176	99.23	99.1966	99.0786	99.1649	99.123	99.1514	99.0693	99.1186	99.162	98.9127	99.2477	99.1836	99.1304	99.1603	99.1303	99.0785	99.093	99.0769	99.2139	99.2153	99.3228	99.1237	99.0236	99.1977	99.0812	99.1642	99.2985	99.2264	99.1987	99.2998	99.1436	99.2732	99.1632	99.0856
tamu_1402	99.3526	99.2631	99.3014	99.4385	99.2905	99.3596	99.3838	99.2785	99.3954	99.3377	99.4169	99.3067	99.3413	99.2499	99.4119	99.2985	99.2606	99.2388	99.2619	99.3635	99.3839	99.3918	99.3188	99.4271	99.283	99.5353	99.3672	99.2449	99.3461	99.3316	99.4663	99.3664	99.2813	99.3282	99.4021	99.3715	99.2933	99.359	99.4062	99.3496	99.3015	99.4017	99.3412	99.2523	99.2582	99.2444	99.3265	99.3316	99.3325
tamu_1406	99.3837	99.3077	99.3436	99.4735	99.2942	99.4637	99.3958	99.282	99.3014	99.3386	99.4229	99.3022	99.3152	99.1686	99.4251	99.2513	99.2359	99.2947	99.2984	99.3654	99.3017	99.276	99.3494	99.3704	99.2931	99.5818	99.3468	99.2707	99.3307	99.2851	99.3573	99.4157	99.2282	99.3339	99.3141	99.3995	99.2622	99.3302	99.3672	99.3036	99.3065	99.3588	99.3845	99.2179	99.1793	99.217	99.278	99.2297	99.2522
tamu_1408	99.279	99.1808	99.3727	99.3484	99.303	99.2576	99.3038	99.2137	99.3279	99.2964	99.273	99.3011	99.3449	99.0827	99.3665	99.1457	99.151	99.3184	99.2508	99.2805	99.2088	99.2591	99.3686	99.266	99.3087	99.5003	99.2666	99.2651	99.275	99.2138	99.2752	99.3152	99.1695	99.2786	99.3583	99.3974	99.2627	99.2113	99.3295	99.3456	99.2863	99.3163	99.2887	99.1276	99.1591	99.1706	99.2502	99.3232	99.3136
tamu_1410	99.2055	99.1543	99.2666	99.2389	99.1276	99.0981	99.323	99.0987	99.2566	99.2031	99.2868	99.2199	99.3413	99.2754	99.2512	99.1288	99.1554	99.2925	99.2127	99.1933	99.3208	99.2478	99.2702	99.1834	99.1808	99.3953	99.2886	99.1501	99.2856	99.2322	99.3147	99.2292	99.1279	99.236	99.3186	99.455	99.2233	99.3061	99.2803	99.2617	99.2506	99.3294	99.2944	99.2124	99.2306	99.1582	99.3078	99.3016	99.2071
tamu_1413	99.0809	99.0397	99.2005	99.1287	99.0452	99.1073	99.0731	99.1111	99.1796	99.197	99.157	99.1714	99.2312	99.0631	99.1399	99.0322	99.0465	99.0936	99.1781	99.1273	99.2079	99.0546	99.0914	98.9797	99.0814	99.1943	99.1714	98.9462	99.1719	99.2396	99.1125	99.072	99.1375	99.1345	99.1817	99.201	99.1581	99.1333	99.1039	99.1471	99.2169	99.1173	99.1442	99.055	99.2923	99.0997	99.1529	99.1308	99.1536
tamu_1414	99.3177	99.1906	99.199	99.4081	99.3859	99.1747	99.2544	99.1275	99.2732	99.3724	99.1232	99.285	99.3654	99.1258	99.4062	99.1887	99.2021	99.1698	99.3052	99.188	99.2359	99.1904	99.1562	99.1874	99.2074	99.3171	99.2374	99.2875	99.1987	99.2885	99.2741	99.2047	99.2128	99.1647	99.2484	99.3384	99.0906	99.2541	99.2264	99.2588	99.0964	99.2502	99.2812	99.0823	99.2077	99.0238	99.2367	99.1404	99.1932
tamu_1416	99.2602	99.24	99.2921	99.382	99.2285	99.1399	99.2997	99.0421	99.2909	99.2584	99.2958	99.2683	99.2729	99.1622	99.3868	99.158	99.184	99.2538	99.2361	99.2316	99.2236	99.2628	99.2973	99.1931	99.2245	99.243	99.2542	99.1649	99.2959	99.1557	99.2994	99.2565	99.2335	99.1824	99.2513	99.2994	99.2131	99.23	99.2469	99.2737	99.2914	99.3009	99.2815	99.1173	99.1391	99.0811	99.2107	99.2623	99.2512
tamu_1418	99.262	99.2291	99.2918	99.4643	99.2546	99.397	99.3496	99.1572	99.3239	99.3614	99.3348	99.1939	99.3282	99.1632	99.4522	99.1969	99.1976	99.2957	99.2908	99.3254	99.2716	99.3205	99.2715	99.2927	99.3117	99.5986	99.3044	99.2107	99.3148	99.2766	99.4129	99.3951	99.2193	99.2271	99.3603	99.4178	99.2572	99.3046	99.2586	99.3562	99.3309	99.3095	99.2986	99.1873	99.2656	99.244	99.2939	99.2089	99.3441
tamu_1420	99.3285	99.1381	99.2295	99.3234	99.2114	99.0846	99.2984	99.1198	99.2667	99.2634	99.2056	99.2459	99.3553	99.2458	99.2993	99.1522	99.1504	99.1227	99.2699	99.2376	99.3796	99.2464	99.3298	99.2459	99.2075	99.3794	99.2043	99.2017	99.2075	99.2273	99.3122	99.2679	99.1732	99.2156	99.3281	99.3732	99.2651	99.162	99.2689	99.3772	99.2891	99.2809	99.2987	99.1023	99.2167	99.1048	99.2635	99.2553	99.1871
tamu_1422	99.3292	99.2289	99.2286	99.2807	99.2008	99.1888	99.3236	99.1617	99.2983	99.329	99.235	99.2516	99.3354	99.1628	99.2689	99.2678	99.2678	99.2414	99.3109	99.1864	99.314	99.2587	99.336	99.2752	99.2749	99.3851	99.2148	99.2249	99.2986	99.1909	99.2453	99.2056	99.2878	99.2838	99.3108	99.5724	99.2786	99.2608	99.2334	99.2803	99.1969	99.3311	99.3536	99.131	99.2196	99.1277	99.2215	99.3234	99.1916
tamu_1424	99.3396	99.3496	99.3152	99.3177	99.2277	99.3826	99.3898	99.2769	99.3965	99.3627	99.3109	99.3146	99.4093	99.2234	99.3165	99.3217	99.3	99.3245	99.3132	99.438	99.3257	99.3468	99.327	99.2726	99.2509	99.3404	99.3785	99.2334	99.3086	99.3457	99.4037	99.3573	99.2911	99.3215	99.3075	99.3987	99.2996	99.3405	99.3322	99.3564	99.2805	99.3732	99.3454	99.2987	99.2022	99.3142	99.3283	99.3548	99.3452
tamu_1425	99.2777	99.2742	99.3056	99.2934	99.2811	99.3297	99.3482	99.3335	99.2258	99.3203	99.3789	99.303	99.2781	99.2379	99.2996	99.2165	99.2529	99.3262	99.2876	99.2586	99.3072	99.2365	99.2583	99.3307	99.2861	99.3213	99.2103	99.287	99.337	99.3167	99.3002	99.2803	99.4106	99.3476	99.2891	99.3239	99.3265	99.3514	99.3416	99.2745	99.3586	99.3725	99.2819	99.2318	99.292	99.2049	99.3268	99.3397	99.3079
tamu_1427	99.248	99.2366	99.2761	99.326	99.2587	99.1573	99.3187	99.0777	99.3046	99.3087	99.3088	99.17	99.2777	99.2523	99.3405	99.21	99.2246	99.2692	99.2489	99.1383	99.2983	99.1902	99.2404	99.2761	99.2263	99.2658	99.1993	99.2559	99.2214	99.3438	99.3192	99.256	99.3054	99.2596	99.2939	99.2514	99.2135	99.2376	99.341	99.2618	99.2355	99.3558	99.3136	99.2068	99.2126	99.0592	99.1787	99.297	99.2497
tamu_1428	99.2789	99.2842	99.3067	99.266	99.2869	99.3198	99.3098	99.2404	99.3143	99.3013	99.323	99.2722	99.3665	99.0986	99.279	99.27	99.2576	99.2589	99.2514	99.3642	99.3071	99.3487	99.3323	99.2679	99.2861	99.3375	99.2641	99.2534	99.3	99.285	99.3829	99.3073	99.2179	99.3297	99.3631	99.3422	99.3016	99.2698	99.3408	99.27	99.2895	99.3661	99.3301	99.1521	99.2054	99.189	99.2624	99.3521	99.3013
tamu_1429	99.2843	99.3451	99.315	99.3891	99.2684	99.2881	99.3305	99.2019	99.3489	99.292	99.3256	99.3361	99.3461	99.2783	99.3737	99.2996	99.3571	99.2871	99.3285	99.3622	99.3212	99.4045	99.3233	99.3066	99.2188	99.3755	99.2851	99.2778	99.3086	99.4119	99.3657	99.2848	99.277	99.3614	99.2591	99.3165	99.2795	99.2854	99.3076	99.3396	99.2645	99.3419	99.3314	99.2647	99.2544	99.2446	99.3036	99.2695	99.3579
tamu_1430	99.3533	99.1509	99.2866	99.3685	99.3315	99.4498	99.2914	99.2775	99.2921	99.3078	99.3697	99.2989	99.3121	99.2389	99.4143	99.2526	99.2604	99.3307	99.3289	99.3022	99.317	99.3299	99.3484	99.2617	99.2845	99.4732	99.3088	99.3208	99.2537	99.2688	99.3941	99.3766	99.3235	99.3377	99.3123	99.3618	99.2177	99.3613	99.3115	99.3642	99.2838	99.3568	99.301	99.2637	99.2928	99.2261	99.3569	99.2971	99.3496
tamu_1431	99.3867	99.3335	99.3748	99.3339	99.349	99.262	99.4301	99.2431	99.3525	99.4307	99.3827	99.3143	99.4371	99.2388	99.3289	99.2235	99.2492	99.3945	99.2623	99.3702	99.3729	99.3175	99.3694	99.3438	99.3726	99.2652	99.3888	99.3088	99.3838	99.2828	99.4005	99.3913	99.3662	99.4122	99.3837	99.4087	99.3514	99.3524	99.4321	99.3724	99.3506	99.4712	99.4117	99.1912	99.2393	99.2003	99.2769	99.4229	99.3818
tamu_1434	99.3067	99.2312	99.2837	99.385	99.2691	99.3094	99.2958	99.2646	99.3264	99.2311	99.2545	99.3919	99.3761	99.1695	99.384	99.1992	99.1881	99.314	99.6557	99.211	99.3442	99.2278	99.2654	99.2164	99.2497	99.2574	99.3462	99.2543	99.2923	99.3414	99.242	99.2249	99.2331	99.2419	99.3295	99.3144	99.279	99.1764	99.2998	99.3164	99.3227	99.3722	99.31	99.1835	99.2293	99.2498	99.2957	99.4169	99.2868
tamu_1436	99.2236	99.2517	99.2934	99.2757	99.2377	99.2322	99.3737	99.1139	99.2644	99.3669	99.2799	99.2529	99.2861	99.1405	99.2612	99.2137	99.2371	99.263	99.3431	99.2914	99.3197	99.2071	99.2617	99.2664	99.2966	99.2766	99.2697	99.1739	99.2012	99.3625	99.2844	99.2621	99.3386	99.273	99.2932	99.3161	99.1574	99.2967	99.3	99.2191	99.2162	99.2749	99.2944	99.0633	99.2355	99.0808	99.2962	99.2986	99.2465
tamu_1437	98.9447	99.0923	99.1342	99.1853	99.0559	98.9827	99.0965	99.1631	99.1881	99.1979	99.0929	99.1537	99.1919	99.609	99.1993	99.4135	99.4003	99.0957	99.2202	99.0807	99.2992	99.1392	99.0485	99.0904	99.0455	99.2417	99.1021	99.1123	99.1519	99.1825	99.1035	99.0745	99.1062	99.164	99.1837	99.228	99.1371	99.1616	99.2002	99.1387	99.2137	99.2131	99.0803	99.4961	99.1927	99.2224	99.2337	99.1039	99.1823
tamu_1438	98.9444	99.0113	99.1452	99.1364	99.0712	99.0593	98.9757	98.9853	99.1274	99.1489	99.0367	99.2211	99.1105	99.0877	99.1484	99.023	99.0046	99.0793	99.1872	98.9792	99.1311	98.9962	99.1315	98.9427	98.9663	99.2104	98.996	99.0323	99.0876	99.2121	99.0865	98.9782	99.0876	99.1084	99.1481	99.0772	99.1148	99.1866	99.0834	99.1293	99.0683	99.1536	99.0145	99.0014	99.3028	99.038	99.1059	99.1503	99.0913
tamu_1440	99.282	99.2693	99.3056	99.3457	99.293	99.3227	99.3532	99.1933	99.2908	99.2926	99.318	99.2844	99.2573	99.184	99.317	99.2066	99.2635	99.2684	99.2651	99.2742	99.3876	99.3193	99.2664	99.32	99.2642	99.3757	99.2841	99.3091	99.2441	99.2496	99.3734	99.3637	99.2138	99.331	99.2205	99.324	99.211	99.2913	99.3528	99.2383	99.2627	99.2979	99.305	99.1818	99.1727	99.2139	99.3203	99.3303	99.3409
tamu_1445	99.1656	99.2362	99.2829	99.228	99.2109	99.2124	99.338	99.0991	99.3654	99.2194	99.2408	99.2116	99.3384	99.1097	99.256	99.1786	99.1492	99.2524	99.3206	99.2519	99.3325	99.3506	99.2658	99.2456	99.1451	99.2388	99.2585	99.1787	99.1475	99.2984	99.3319	99.2236	99.1949	99.4863	99.2858	99.2561	99.1968	99.2218	99.2879	99.2828	99.2285	99.3206	99.3248	99.1655	99.206	99.0327	99.3973	99.2539	99.2587
tamu_1446	99.2835	99.1784	99.3466	99.3802	99.2491	99.2162	99.363	99.1757	99.3446	99.2155	99.3594	99.2394	99.3585	99.139	99.3842	99.1364	99.2178	99.3102	99.2319	99.2463	99.1202	99.1739	99.1681	99.2575	99.0934	99.368	99.2751	99.2502	99.1524	99.2682	99.2503	99.139	99.2343	99.34	99.2936	99.2102	99.1345	99.1888	99.3059	99.2038	99.2777	99.2469	99.2868	99.1233	99.1998	99.0386	99.3256	99.2932	99.2245
tamu_1447	99.2989	99.2686	99.3478	99.3348	99.2678	99.2052	99.2855	99.1143	99.3448	99.2581	99.3484	99.2633	99.3359	99.2239	99.326	99.2048	99.2273	99.3387	99.2713	99.2399	99.3018	99.2148	99.1742	99.2419	99.2389	99.303	99.3296	99.3627	99.2355	99.2573	99.3653	99.2055	99.2696	99.2475	99.2899	99.2415	99.2052	99.2109	99.3993	99.3021	99.2844	99.2938	99.244	99.1361	99.2531	99.0891	99.2803	99.3038	99.2447
tamu_1450	99.0982	99.1452	99.243	99.2495	99.137	99.1359	99.31	99.1692	99.2962	99.2916	99.2363	99.2539	99.3207	99.1719	99.2765	99.1471	99.1875	99.1529	99.1824	99.1339	99.3002	99.1761	99.2308	99.1576	99.2142	99.3895	99.184	99.1376	99.1558	99.1755	99.2956	99.2912	99.1193	99.2134	99.3586	99.5017	99.2076	99.1852	99.2818	99.2556	99.123	99.3089	99.2341	99.0672	99.209	99.0239	99.2914	99.2073	99.1333
tamu_1451	99.4539	99.297	99.3249	99.5007	99.3105	99.5112	99.4713	99.302	99.3482	99.3183	99.4762	99.2917	99.248	99.2354	99.5082	99.3188	99.3128	99.2976	99.3285	99.3939	99.3544	99.3827	99.3043	99.4116	99.3107	99.7318	99.313	99.2639	99.3308	99.373	99.4145	99.4223	99.3526	99.3706	99.3068	99.4174	99.2851	99.3342	99.3699	99.3765	99.3339	99.4151	99.3619	99.2195	99.2028	99.3177	99.3817	99.2978	99.3024
tamu_1452	99.0581	99.0331	99.0916	99.2143	99.1041	99.0907	99.1814	99.2909	99.1445	99.1282	99.0285	99.2718	99.2299	99.2072	99.209	99.2388	99.2206	99.0893	99.1929	99.1358	99.2756	99.1231	99.1278	99.1236	98.9676	99.2573	99.137	99.1252	99.1409	99.1223	99.1828	99.1419	99.0685	99.173	99.2317	99.2728	99.1655	99.1705	99.2738	99.1647	99.1836	99.2837	99.1973	99.1918	99.2534	99.1115	99.2118	99.157	99.1053
tamu_1454	99.1587	99.1194	99.2477	99.3976	99.3155	99.1808	99.2711	99.0926	99.3363	99.1544	99.2078	99.2478	99.2631	99.1981	99.4187	99.06	99.0625	99.3292	99.3202	99.0692	99.366	99.191	99.1794	99.1402	99.1726	99.2521	99.2332	99.2997	99.1738	99.2437	99.2292	99.2428	99.1942	99.3203	99.4415	99.2659	99.1615	99.1914	99.1983	99.2254	99.2403	99.306	99.211	99.0464	99.1336	98.9803	99.1583	99.2671	99.2902
tamu_1456	99.1379	99.081	99.1391	99.2085	99.124	98.9971	99.0559	99.031	99.238	99.2424	99.1078	99.1434	99.2279	99.6627	99.2205	99.3364	99.3566	99.0946	99.1331	99.1195	99.2563	99.0913	99.1332	99.1112	99.2451	99.2304	99.1211	99.1445	99.1821	99.1009	99.2075	99.1333	99.1477	99.2069	99.2266	99.2386	99.2105	99.3098	99.127	99.1879	99.2028	99.1592	99.1651	99.4805	99.1825	99.1406	99.0614	99.1612	99.1697
tamu_1457	99.1671	99.0312	99.1699	99.1598	99.1085	99.0823	99.1385	99.1998	99.2332	99.0987	99.0511	99.2194	99.2345	99.2079	99.1504	99.1477	99.174	99.1398	99.2101	99.1779	99.2284	99.0658	99.1498	99.1523	99.0569	99.1805	99.2057	99.0867	99.3033	99.1306	99.0574	99.1767	99.1082	99.1881	99.2462	99.1951	99.2756	99.139	99.1956	99.1967	99.1718	99.2923	99.161	99.1616	99.1989	99.1208	99.2191	99.128	99.1667
tamu_1458	99.0965	98.9934	99.1133	99.125	99.0399	99.0822	99.002	99.1402	99.1165	99.0869	99.0923	99.2062	99.0854	99.1058	99.1475	99.0574	99.0498	99.1138	99.2226	98.9742	99.1267	99.0323	99.1174	99.0367	98.9573	99.1711	99.1007	99.0867	99.1252	99.1903	99.0664	98.9625	99.073	99.114	99.173	99.0303	99.1192	99.1369	99.0765	99.1388	99.1153	99.1342	99.1027	99.1081	99.3021	99.0887	99.1819	99.18	99.0221
tamu_1461	99.0923	99.0372	99.1574	99.1827	99.1105	99.0308	99.1123	99.1773	99.2033	99.2019	99.179	99.1726	99.2257	99.2097	99.2138	99.134	99.1102	99.1176	99.1522	99.0843	99.1515	99.1189	99.1485	99.0646	99.0918	99.265	99.1368	99.072	99.132	99.2136	99.2152	99.0017	99.056	99.1492	99.1707	99.1503	99.1273	99.224	99.1398	99.1818	99.2239	99.1473	99.1825	99.119	99.1934	99.0531	98.9881	98.9863	99.0157
tamu_1462	99.2214	99.0918	99.2098	99.1827	99.196	99.1803	99.2145	99.1879	99.1528	99.2599	99.1614	99.1644	99.2697	99.9562	99.1586	99.6819	99.6998	99.1324	99.2199	99.1518	99.2177	99.2388	99.2162	99.2703	99.1694	99.153	99.2286	99.1769	99.2606	99.2109	99.1597	99.1487	99.1825	99.1781	99.2054	99.3192	99.1891	99.4491	99.1813	99.2578	99.1605	99.3369	99.2505	99.8611	99.217	99.3019	99.1459	99.1354	99.2355
tamu_1463	99.0554	98.9472	98.9887	99.039	98.9918	98.9942	99.0322	99.0584	99.0423	99.2143	99.0284	99.0612	99.0907	99.7089	99.0412	99.3481	99.3621	98.9073	99.045	98.8983	99.1188	99.1228	99.0156	99.0133	99.092	99.0933	99.0299	98.9326	99.2232	98.927	99.1141	99.0548	99.0101	99.0163	99.1687	99.1971	99.1654	99.2591	99.1086	99.05	99.0534	99.125	99.0449	99.5496	99.1215	99.0641	99.0077	99.0991	99.0384
tamu_1464	99.2881	99.1195	99.3026	99.5333	99.4354	99.2258	99.2599	99.1732	99.3253	99.2837	99.1838	99.1391	99.2858	99.0878	99.5626	99.0865	99.1051	99.2131	99.3581	99.2056	99.2604	99.2695	99.1954	99.2911	99.235	99.2998	99.2222	99.3423	99.2038	99.2195	99.2699	99.2509	99.2627	99.2661	99.2799	99.2672	99.2145	99.0964	99.2169	99.2394	99.2108	99.2826	99.2108	99.0737	99.1645	99.1681	99.3443	99.1868	99.2485
tamu_1465	99.2273	99.1842	99.1663	99.1241	99.1933	99.1953	99.2044	99.0657	99.2856	99.5765	99.1638	99.3073	99.3239	99.3784	99.1753	99.3487	99.2953	99.1463	99.2386	99.1919	99.2341	99.2173	99.1786	99.1439	99.4394	99.1961	99.1794	99.0919	99.2107	99.2629	99.3012	99.209	99.2097	99.2191	99.3221	99.2963	99.245	99.9746	99.3107	99.249	99.1389	99.2526	99.2704	99.3354	99.3052	99.2831	99.2342	99.2407	99.2527
tamu_1468	99.1476	99.0509	99.0992	99.1633	99.1484	99.0558	99.0403	99.1532	99.1728	99.1072	99.1377	99.1317	99.2248	99.9284	99.1632	99.6028	99.599	99.0835	99.229	99.011	99.1149	99.1442	99.1101	99.1483	99.0825	99.1058	99.185	99.1342	99.2203	99.0853	99.1331	99.0969	99.153	99.1272	99.1496	99.2044	99.1937	99.2828	99.2023	99.2222	99.2089	99.159	99.1382	99.7865	99.1549	99.1239	99.0816	99.0563	99.1203
tamu_1469	99.1708	98.9866	99.1071	99.1853	99.0728	99.0632	99.0302	99.0536	99.1501	99.3635	99.0677	99.0791	99.2017	99.6759	99.2185	99.4117	99.4472	99.065	99.1098	99.0194	99.17	99.1243	99.1275	99.0795	99.2465	99.2038	99.1903	99.0785	99.1991	99.0243	99.1195	99.0656	99.1632	99.1136	99.2203	99.2515	99.203	99.3741	99.1583	99.1061	99.1424	99.1951	99.1562	99.585	99.0645	99.1353	99.0921	99.1272	99.1306
tamu_1470	99.2126	99.2145	99.3491	99.3541	99.2467	99.3259	99.3752	99.1747	99.3783	99.2895	99.3491	99.285	99.1985	99.0955	99.315	99.0493	99.0611	99.2815	99.2245	99.2605	99.161	99.2764	99.3138	99.2135	99.2211	99.3377	99.287	99.2082	99.1929	99.2856	99.3618	99.2901	99.1646	99.295	99.2988	99.2345	99.1528	99.1974	99.3874	99.2648	99.3339	99.3046	99.2613	99.0622	99.1916	99.0749	99.2466	99.2012	99.268
[truncated: 184 more columns]
