# Supplementary material for: Population genomics of Staphylococcus pseudintermedius in companion animals in the United States
Source: Commun Biol. 2020 Jun 5;3:282. doi: 10.1038/s42003-020-1009-y (PMC7275049; doi:10.1038/s42003-020-1009-y)
Supplement: Supplementary file 6 — Supplementary Data 4 [file 42003_2020_1009_MOESM6_ESM.xlsx]

## Sheet: New England ARIBA
Name	BioSample accession	aac6-aph2	ant6-Ia	aph3-III	blaZ	cat	dfrG	dfrK	ermB	fusA	lnuG	mecA	rpoB	sat4	tetK	tetM	total ABR determinants identified using Ariba
Sample_1052_18	SAMN12669285				1					1							2
Sample_1144A_18	SAMN12669292															1	1
Sample_1225A_18	SAMN12669286				1					1							2
Sample_1226A_18	SAMN12669287				1							1					2
Sample_1258B_18	SAMN12669288				1					1		1					3
Sample_1387a_18	SAMN12669289				1					1							2
Sample_1485A_18	SAMN12669293									1			1				2
Sample_1572_18	SAMN12669294	1	1	1	1		1	1	1			1	1	1		1	11
Sample_1700_1A_18	SAMN12669295																0
Sample_18_274A_18	SAMN12669283	1			1							1				1	4
Sample_1919A_18	SAMN12669296				1												1
Sample_1944A_18	SAMN12669297	1			1		1			1						1	5
Sample_1966A_18	SAMN12669298	1	1	1	1				1					1			6
Sample_2208a_18	SAMN12669301	1	1	1	1		1		1	1			1	1		1	10
Sample_2437D_18	SAMN12669302				1					1		1					3
Sample_2564A_18	SAMN12669303	1	1	1	1		1		1	1		1		1		1	10
Sample_2565f_18	SAMN12669304	1	1	1	1		1		1	1		1	1	1		1	11
Sample_2676A_18	SAMN12669305				1					1							2
Sample_2819B_18	SAMN12669306		1	1	1					1		1		1		1	7
Sample_2932F_18	SAMN12669308									1							1
Sample_3074C_18	SAMN12669309				1												1
Sample_3379A_18	SAMN12669310																0
Sample_3380A_18	SAMN12669311									1							1
Sample_3425A_18	SAMN12669312				1					1							2
Sample_3427A_18	SAMN12669313	1			1					1						1	4
Sample_3449B_18	SAMN12669314				1					1						1	3
Sample_3477A_18	SAMN12669315				1											1	2
Sample_3518A_18	SAMN12669316				1							1					2
Sample_3539_18	SAMN12669317	1	1	1	1		1	1	1	1			1	1			10
Sample_3579A_18	SAMN12669318				1											1	2
Sample_3726A_18	SAMN12669319									1							1
Sample_3846b_18	SAMN12669320									1							1
Sample_3847a_18	SAMN12669321		1	1	1	1			1	1		1		1			8
Sample_3964_1b_18	SAMN12669322				1					1							2
Sample_4278a_18	SAMN12669323				1					1			1				3
Sample_4442_18	SAMN12669324				1					1			1			1	4
Sample_4445a_18	SAMN12669325				1					1			1				3
Sample_4461b_18	SAMN12669326	1	1	1	1		1		1	1				1			8
Sample_4489a_18	SAMN12669327	1	1	1	1		1		1	1		1		1			9
Sample_4512_18	SAMN12669328				1					1							2
Sample_4514_18	SAMN12669329				1					1							2
Sample_4529a_18	SAMN12669330	1	1	1	1	1			1	1				1	1	1	10
Sample_4545_18	SAMN12669331				1					1			1				3
Sample_4638_d1_18	SAMN12669332									1			1				2
Sample_4679a_18	SAMN12669333	1	1	1	1		1		1	1		1		1		1	10
Sample_4683a_18	SAMN12669334	1	1	1	1		1		1	1		1	1	1			10
Sample_4910e_18	SAMN12669335	1	1	1	1		1		1	1		1		1		1	10
Sample_4947a_18	SAMN12669336									1			1			1	3
Sample_4969a_18	SAMN12669337				1					1						1	3
Sample_4970b_18	SAMN12669338				1					1							2
Sample_5009d_18	SAMN12669339				1					1			1			1	4
Sample_5014b_18	SAMN12669340	1	1	1	1		1		1	1				1		1	9
Sample_5015b_18	SAMN12669341									1							1
Sample_5019a_18	SAMN12669342				1					1							2
Sample_5097a_18	SAMN12669343				1					1							2
Sample_5156a_18	SAMN12669344				1					1							2
Sample_5268a_18	SAMN12669345				1					1						1	3
Sample_5271a_18	SAMN12669346				1					1							2
Sample_5294a_18	SAMN12669347				1					1							2
Sample_5327c_18	SAMN12669348		1	1	1	1			1	1				1			7
Sample_5387_1a_18	SAMN12669349	1			1					1							3
Sample_5409d_18	SAMN12669350				1					1			1			1	4
Sample_5414a_18	SAMN12669351				1					1							2
Sample_5416b_18	SAMN12669352				1					1							2
Sample_5522a_18	SAMN12669353	1	1	1	1		1		1	1		1		1		1	10
Sample_5590b_18	SAMN12669354				1					1	1						3
Sample_5595b_18	SAMN12669355		1	1	1		1		1	1		1		1		1	9
Sample_5630b_18	SAMN12669356				1					1							2
Sample_5656a_18	SAMN12669357				1					1							2
Sample_5731_1a_18	SAMN12669358				1					1						1	3
Sample_5771a_18	SAMN12669359		1	1	1				1	1		1		1		1	8
Sample_5834e_18	SAMN12669360				1					1						1	3
Sample_5931h_18	SAMN12669361				1												1
Sample_5992_1a_18	SAMN12669362				1					1			1				3
Sample_6014b_18	SAMN12669363				1					1							2
Sample_6040f_18	SAMN12669364				1					1						1	3
Sample_6042a_18	SAMN12669365				1												1
Sample_6082g_18	SAMN12669366	1			1					1		1				1	5
Sample_6208d_18	SAMN12669367				1					1							2
Sample_6215a_18	SAMN12669368	1	1	1	1		1			1		1		1		1	9
Sample_6253b_18	SAMN12669369									1							1
Sample_6292c_18	SAMN12669370	1	1	1	1		1	1		1		1		1		1	10
Sample_6333d_18	SAMN12669371				1					1	1					1	4
Sample_6404a_18	SAMN12669372				1					1						1	3
Sample_6405a_18	SAMN12669373									1							1
Sample_6463d_18	SAMN12669374			1	1					1							3
Sample_6501_1a_18	SAMN12669375	1			1					1							3
Sample_6604b_18	SAMN12669376	1	1	1	1		1		1	1		1		1		1	10
Sample_6814c_18	SAMN12669377				1					1							2
Sample_6908a_18	SAMN12669378	1	1	1	1	1			1			1		1		1	9
Sample_690B_18	SAMN12669291	1	1	1	1		1		1					1		1	8
Sample_7154a_18	SAMN12669379				1					1			1			1	4
Sample_7160a_18	SAMN12669380				1					1							2
Sample_7387A_17	SAMN12669248	1	1	1	1	1	1		1	1		1		1		1	11
Sample_7464E_17	SAMN12669249				1												1
Sample_7523B_17	SAMN12669250				1					1						1	3
Sample_7562A_17	SAMN12669252		1	1	1	1			1	1				1			7
Sample_7568a_18	SAMN12669382	1	1	1	1		1	1	1	1		1		1		1	11
Sample_7659A_17	SAMN12669253		1	1	1		1			1				1			6
Sample_7680_17	SAMN12669254	1	1	1	1		1	1	1	1		1		1		1	11
Sample_7775A_17	SAMN12669255				1												1
Sample_7776G_17	SAMN12669256	1	1	1	1	1			1			1		1		1	9
Sample_7778_18	SAMN12669383	1	1	1	1	1	1		1	1				1		1	10
Sample_7783b_18	SAMN12669384	1	1	1	1	1	1		1	1				1	1	1	11
Sample_7901a_18	SAMN12669385				1					1		1			1		4
Sample_8004c_18	SAMN12669386				1		1			1							3
Sample_8049B_17	SAMN12669257				1								1			1	3
Sample_8050A_17	SAMN12669258				1					1						1	3
Sample_8154_17	SAMN12669259	1	1	1	1	1			1					1		1	8
Sample_8310_17	SAMN12669260									1	1						2
Sample_8349B_17	SAMN12669261				1											1	2
Sample_8351_17	SAMN12669262				1												1
Sample_8352A_17	SAMN12669263				1												1
Sample_8388E_17	SAMN12669264				1					1						1	3
Sample_8389D_17	SAMN12669265									1							1
Sample_8391A_17	SAMN12669266	1			1		1			1		1				1	6
Sample_8498A_17	SAMN12669267																0
Sample_8508A_17	SAMN12669268				1					1						1	3
Sample_8633_1B_17	SAMN12669269	1	1	1	1		1	1	1			1		1		1	10
Sample_8637_1A_17	SAMN12669270	1	1	1	1		1		1	1		1		1		1	10
Sample_8655A_17	SAMN12669271									1							1
Sample_8715B_17	SAMN12669272	1			1					1						1	4
Sample_8720_A_17	SAMN12669274		1	1	1		1		1					1			6
Sample_8724A_17	SAMN12669273				1					1						1	3
Sample_8796B_17	SAMN12669275																0
Sample_8978A_17	SAMN12669276															1	1
Sample_9456A_17	SAMN12669278				1												1
Sample_9472a_17	SAMN12669279				1					1						1	3
Sample_9583A_17	SAMN12669280	1	1	1	1	1	1		1			1		1		1	10
Sample_9583C_17	SAMN12669281	1	1	1	1	1	1		1	1		1		1		1	11
		38	38	39	111	12	31	6	34	99	3	32	17	38	3	59	560
