# Supplementary material for: Population genomics of Staphylococcus pseudintermedius in companion animals in the United States
Source: Commun Biol. 2020 Jun 5;3:282. doi: 10.1038/s42003-020-1009-y (PMC7275049; doi:10.1038/s42003-020-1009-y)
Supplement: Supplementary file 7 — Supplementary Data 5 [file 42003_2020_1009_MOESM7_ESM.xlsx]

## Sheet: New England virulence
Name	BioSample accession	esaB	esxA	hld	icaB	isdE	isdF	isdG	lukF	lukS	sea	seb	sec	selk	sell	selq	virulence_gene_count
Sample_1052_18	SAMN12669285								1	1							2
Sample_1144A_18	SAMN12669292								1	1							2
Sample_1225A_18	SAMN12669286								1	1							2
Sample_1226A_18	SAMN12669287								1	1							2
Sample_1258B_18	SAMN12669288								1	1							2
Sample_1387a_18	SAMN12669289								1	1		1	1		1		5
Sample_1485A_18	SAMN12669293								1	1							2
Sample_1572_18	SAMN12669294							1	1	1							3
Sample_1700_1A_18	SAMN12669295								1	1							2
Sample_18_274A_18	SAMN12669283								1	1							2
Sample_1919A_18	SAMN12669296								1	1							2
Sample_1944A_18	SAMN12669297								1	1							2
Sample_1966A_18	SAMN12669298					1			1	1							3
Sample_2208a_18	SAMN12669301								1	1		1	1	1	1	1	7
Sample_2437D_18	SAMN12669302		1						1	1							3
Sample_2564A_18	SAMN12669303						1		1	1			1		1		5
Sample_2565f_18	SAMN12669304								1	1		1	1		1		5
Sample_2676A_18	SAMN12669305								1	1							2
Sample_2819B_18	SAMN12669306								1	1				1		1	4
Sample_2932F_18	SAMN12669308								1	1							2
Sample_3074C_18	SAMN12669309								1	1							2
Sample_3379A_18	SAMN12669310								1	1							2
Sample_3380A_18	SAMN12669311								1	1							2
Sample_3425A_18	SAMN12669312								1	1							2
Sample_3427A_18	SAMN12669313								1	1							2
Sample_3449B_18	SAMN12669314								1	1							2
Sample_3477A_18	SAMN12669315								1	1							2
Sample_3518A_18	SAMN12669316			1					1	1							3
Sample_3539_18	SAMN12669317								1	1							2
Sample_3579A_18	SAMN12669318								1	1							2
Sample_3726A_18	SAMN12669319								1	1							2
Sample_3846b_18	SAMN12669320								1	1							2
Sample_3847a_18	SAMN12669321								1	1							2
Sample_3964_1b_18	SAMN12669322								1	1							2
Sample_4278a_18	SAMN12669323								1	1							2
Sample_4442_18	SAMN12669324								1	1							2
Sample_4445a_18	SAMN12669325								1	1							2
Sample_4461b_18	SAMN12669326								1	1							2
Sample_4489a_18	SAMN12669327								1	1				1		1	4
Sample_4512_18	SAMN12669328								1	1							2
Sample_4514_18	SAMN12669329								1	1							2
Sample_4529a_18	SAMN12669330								1	1							2
Sample_4545_18	SAMN12669331								1	1							2
Sample_4638_d1_18	SAMN12669332								1	1							2
Sample_4679a_18	SAMN12669333								1	1			1	1	1	1	6
Sample_4683a_18	SAMN12669334								1	1							2
Sample_4910e_18	SAMN12669335								1	1							2
Sample_4947a_18	SAMN12669336								1	1							2
Sample_4969a_18	SAMN12669337								1	1							2
Sample_4970b_18	SAMN12669338								1	1							2
Sample_5009d_18	SAMN12669339								1	1							2
Sample_5014b_18	SAMN12669340								1	1		1	1	1	1	1	7
Sample_5015b_18	SAMN12669341								1	1							2
Sample_5019a_18	SAMN12669342								1	1							2
Sample_5097a_18	SAMN12669343								1	1							2
Sample_5156a_18	SAMN12669344								1	1							2
Sample_5268a_18	SAMN12669345								1	1							2
Sample_5271a_18	SAMN12669346								1	1							2
Sample_5294a_18	SAMN12669347								1	1							2
Sample_5327c_18	SAMN12669348	1							1	1							3
Sample_5387_1a_18	SAMN12669349								1	1							2
Sample_5409d_18	SAMN12669350								1	1							2
Sample_5414a_18	SAMN12669351								1	1							2
Sample_5416b_18	SAMN12669352								1	1	1		1		1	1	6
Sample_5522a_18	SAMN12669353								1	1							2
Sample_5590b_18	SAMN12669354								1	1							2
Sample_5595b_18	SAMN12669355								1	1							2
Sample_5630b_18	SAMN12669356								1	1							2
Sample_5656a_18	SAMN12669357								1	1							2
Sample_5731_1a_18	SAMN12669358								1	1							2
Sample_5771a_18	SAMN12669359			1					1	1							3
Sample_5834e_18	SAMN12669360								1	1							2
Sample_5931h_18	SAMN12669361								1	1							2
Sample_5992_1a_18	SAMN12669362								1	1							2
Sample_6014b_18	SAMN12669363								1	1							2
Sample_6040f_18	SAMN12669364								1	1							2
Sample_6042a_18	SAMN12669365								1	1							2
Sample_6082g_18	SAMN12669366								1	1							2
Sample_6208d_18	SAMN12669367								1	1							2
Sample_6215a_18	SAMN12669368								1	1							2
Sample_6253b_18	SAMN12669369								1	1							2
Sample_6292c_18	SAMN12669370								1	1		1	1	1	1	1	7
Sample_6333d_18	SAMN12669371								1	1							2
Sample_6404a_18	SAMN12669372								1	1							2
Sample_6405a_18	SAMN12669373								1	1							2
Sample_6463d_18	SAMN12669374								1	1		1	1		1		5
Sample_6501_1a_18	SAMN12669375								1	1							2
Sample_6604b_18	SAMN12669376								1	1				1		1	4
Sample_6814c_18	SAMN12669377								1	1			1		1		4
Sample_6908a_18	SAMN12669378								1	1							2
Sample_690B_18	SAMN12669291								1	1							2
Sample_7154a_18	SAMN12669379								1	1							2
Sample_7160a_18	SAMN12669380								1	1							2
Sample_7387A_17	SAMN12669248								1	1							2
Sample_7464E_17	SAMN12669249								1	1							2
Sample_7523B_17	SAMN12669250								1	1			1		1		4
Sample_7562A_17	SAMN12669252								1	1							2
Sample_7568a_18	SAMN12669382								1	1		1	1	1	1	1	7
Sample_7659A_17	SAMN12669253								1	1							2
Sample_7680_17	SAMN12669254								1	1							2
Sample_7775A_17	SAMN12669255								1	1							2
Sample_7776G_17	SAMN12669256								1	1							2
Sample_7778_18	SAMN12669383								1	1							2
Sample_7783b_18	SAMN12669384								1	1							2
Sample_7901a_18	SAMN12669385								1	1							2
Sample_8004c_18	SAMN12669386								1	1				1		1	4
Sample_8049B_17	SAMN12669257								1	1							2
Sample_8050A_17	SAMN12669258								1	1							2
Sample_8154_17	SAMN12669259								1	1							2
Sample_8310_17	SAMN12669260								1	1							2
Sample_8349B_17	SAMN12669261								1	1							2
Sample_8351_17	SAMN12669262								1	1							2
Sample_8352A_17	SAMN12669263								1	1							2
Sample_8388E_17	SAMN12669264								1	1							2
Sample_8389D_17	SAMN12669265								1	1							2
Sample_8391A_17	SAMN12669266								1	1							2
Sample_8498A_17	SAMN12669267								1	1							2
Sample_8508A_17	SAMN12669268								1	1							2
Sample_8633_1B_17	SAMN12669269								1	1				1		1	4
Sample_8637_1A_17	SAMN12669270								1	1			1		1		4
Sample_8655A_17	SAMN12669271								1	1							2
Sample_8715B_17	SAMN12669272								1	1			1		1		4
Sample_8720_A_17	SAMN12669274								1	1							2
Sample_8724A_17	SAMN12669273								1	1							2
Sample_8796B_17	SAMN12669275								1	1							2
Sample_8978A_17	SAMN12669276								1	1							2
Sample_9456A_17	SAMN12669278				1				1	1			1	1	1	1	7
Sample_9472a_17	SAMN12669279								1	1							2
Sample_9583A_17	SAMN12669280								1	1							2
Sample_9583C_17	SAMN12669281								1	1							2
		1	1	2	1	1	1	1	130	130	1	7	15	11	15	12	329
