# Supplementary material for: Population genomics of Staphylococcus pseudintermedius in companion animals in the United States
Source: Commun Biol. 2020 Jun 5;3:282. doi: 10.1038/s42003-020-1009-y (PMC7275049; doi:10.1038/s42003-020-1009-y)
Supplement: Supplementary file 8 — Supplementary Data 6 [file 42003_2020_1009_MOESM8_ESM.xlsx]

## Sheet: Texas abricate
Name	PATRIC accession	aac6-aph2	ant6-Ia	aph3-III	blaZ	cat	dfrG	dfrK	ermB	lnuG	mecA	sat4	tetK	tetM	total AMR genes
tamu_1312	283734				1		1				1			1	4
tamu_1313	283734	1	1	1	1		1		1		1	1		1	9
tamu_1314	283734	1	1	1	1			1	1			1			7
tamu_1315	283734	1	1	1	1		1		1		1	1		1	9
tamu_1316	283734	1	1	1	1		1		1		1	1		1	9
tamu_1317	283734		1	1	1				1		1	1	1	1	8
tamu_1318	283734		1	1	1				1		1	1			6
tamu_1319	283734	1			1						1			1	4
tamu_1320	283734.1320	1	1	1	1		1		1		1	1			8
tamu_1321	283734				1								1		2
tamu_1322	283734				1										1
tamu_1323	283734														0
tamu_1324	283734														0
tamu_1325	283734														0
tamu_1326	283734	1	1	1	1	1			1			1		1	8
tamu_1327	283734		1	1	1				1			1		1	6
tamu_1328	283734				1									1	2
tamu_1329	283734				1									1	2
tamu_1330	283734.1330	1	1	1	1		1		1		1	1		1	9
tamu_1331	283734	1	1	1	1	1	1		1		1	1	1	1	11
tamu_1333	283734	1	1	1	1		1		1		1	1		1	9
tamu_1334	283734	1	1	1	1		1		1		1	1		1	9
tamu_1335	283734	1	1	1	1		1		1		1	1			8
tamu_1336	283734	1			1		1		1		1		1		6
tamu_1337	283734				1									1	2
tamu_1338	283734		1	1	1				1		1	1			6
tamu_1341	283734				1										1
tamu_1343	283734				1										1
tamu_1344	283734	1	1	1	1		1		1		1	1		1	9
tamu_1345	283734														0
tamu_1346	283734	1	1	1	1		1		1		1	1		1	9
tamu_1347	283734				1										1
tamu_1348	283734														0
tamu_1349	283734	1	1	1	1		1		1		1	1		1	9
tamu_1350	283734.1350	1	1	1	1		1		1		1	1		1	9
tamu_1351	283734				1										1
tamu_1352	283734	1	1	1	1		1		1		1	1		1	9
tamu_1353	283734				1									1	2
tamu_1354	283734				1								1	1	3
tamu_1355	283734				1									1	2
tamu_1356	283734	1			1		1		1		1		1		6
tamu_1357	283734				1										1
tamu_1359	283734				1										1
tamu_1361	283734				1									1	2
tamu_1362	283734	1			1						1			1	4
tamu_1363	283734				1										1
tamu_1364	283734	1	1	1	1		1		1		1	1		1	9
tamu_1365	283734				1										1
tamu_1366	283734	1	1	1	1		1		1		1	1			8
tamu_1369	283734				1										1
tamu_1370	283734.1370														0
tamu_1371	283734	1			1			1						1	4
tamu_1375	283734				1								1		2
tamu_1377	283734				1										1
tamu_1378	283734				1										1
tamu_1379	283734				1										1
tamu_1381	283734				1										1
tamu_1382	283734				1										1
tamu_1383	283734		1	1	1				1		1	1		1	7
tamu_1384	283734				1										1
tamu_1385	283734	1	1	1	1		1		1		1	1		1	9
tamu_1388	283734				1										1
tamu_1389	283734														0
tamu_1390	283734.1390				1										1
tamu_1393	283734	1	1	1	1		1		1		1	1		1	9
tamu_1397	283734				1									1	2
tamu_1401	283734	1	1	1	1		1		1		1	1	1	1	10
tamu_1402	283734				1									1	2
tamu_1406	283734				1									1	2
tamu_1408	283734														0
tamu_1410	283734.1410				1								1		2
tamu_1413	283734	1	1	1	1		1				1	1		1	8
tamu_1414	283734		1	1	1				1			1			5
tamu_1416	283734				1										1
tamu_1418	283734				1						1			1	3
tamu_1420	283734.1420				1										1
tamu_1422	283734				1										1
tamu_1424	283734														0
tamu_1425	283734	1			1										2
tamu_1427	283734	1			1										2
tamu_1428	283734														0
tamu_1429	283734				1										1
tamu_1430	283734.1430				1	1							1		3
tamu_1431	283734				1									1	2
tamu_1434	283734				1		1		1		1		1	1	6
tamu_1436	283734				1										1
tamu_1437	283734	1	1	1	1		1		1		1	1	1	1	10
tamu_1438	283734	1			1		1		1		1		1		6
tamu_1440	283734.1440				1										1
tamu_1445	283734				1										1
tamu_1446	283734				1										1
tamu_1447	283734				1										1
tamu_1450	283734.1450				1										1
tamu_1451	283734				1										1
tamu_1452	283734	1	1	1	1		1		1		1	1		1	9
tamu_1454	283734				1						1		1	1	4
tamu_1456	283734		1	1	1				1		1	1		1	7
tamu_1457	283734	1	1	1	1		1		1		1	1	1	1	10
tamu_1458	283734	1	1	1	1		1		1		1	1			8
tamu_1461	283734	1	1	1	1		1		1		1	1		1	9
tamu_1462	283734	1	1	1	1		1		1			1		1	8
tamu_1463	283734	1	1	1	1		1		1		1	1			8
tamu_1464	283734				1						1			1	3
tamu_1465	283734	1	1	1	1		1		1		1	1			8
tamu_1468	283734	1	1	1	1		1		1			1		1	8
tamu_1469	283734	1	1	1	1		1		1		1	1		1	9
tamu_1470	283734.1470				1						1				2
		40	39	39	97	3	35	2	42	0	44	39	15	48	443
	Genome stats
