# Supplementary material for: Population genomics of Staphylococcus pseudintermedius in companion animals in the United States
Source: Commun Biol. 2020 Jun 5;3:282. doi: 10.1038/s42003-020-1009-y (PMC7275049; doi:10.1038/s42003-020-1009-y)
Supplement: Supplementary file 9 — Supplementary Data 7 [file 42003_2020_1009_MOESM9_ESM.xlsx]

## Sheet: Sheet4
New England recombinations						Texas recombinatoins
Gene	Protein	Recent	Ancestral			Gene	Protein	Recent	Ancestral
abgB	p-aminobenzoyl-glutamate hydrolase subunit B	2	0			aaaT	L-amino acid N-acetyltransferase AaaT	2	0
ackA	Acetate kinase	2	0			abgB	p-aminobenzoyl-glutamate hydrolase subunit B	3	0
acp	Sodium/proton-dependent alanine carrier protein	2	0			abgB_1	p-aminobenzoyl-glutamate hydrolase subunit B	1	0
acsA	Acetyl-coenzyme A synthetase	1	0			ackA	Acetate kinase	2	0
actP	Cation/acetate symporter ActP	1	0			acp	Sodium/proton-dependent alanine carrier protein	1	0
acuC	Acetoin utilization protein AcuC	1	0			acpS	Holo-[acyl-carrier-protein] synthase	1	0
addA	ATP-dependent helicase/nuclease subunit A	3	0			actP	Cation/acetate symporter ActP	2	0
addB	ATP-dependent helicase/deoxyribonuclease subunit B	1	0			acuC	Acetoin utilization protein AcuC	1	0
agrB	Accessory gene regulator protein B	4	0			add	Adenosine deaminase	2	0
alaS	Alanine--tRNA ligase	1	0			addA	ATP-dependent helicase/nuclease subunit A	2	0
ald1	Alanine dehydrogenase 1	2	0			addB	ATP-dependent helicase/deoxyribonuclease subunit B	1	0
alsT_1	Amino-acid carrier protein AlsT	1	0			adh	Alcohol dehydrogenase	1	0
ansZ	L-asparaginase 2	3	0			agrB	Accessory gene regulator protein B	3	0
apaH	Bis(5'-nucleosyl)-tetraphosphatas	3	0			ahpF	NADH dehydrogenase	1	0
araC	Arabinose operon regulatory protein	1	0			alaS	Alanine--tRNA ligase	1	0
arcA	Arginine deiminase	2	0			ald1	Alanine dehydrogenase 1	2	1
arcB_2	Ornithine carbamoyltransferas	2	0			alr1_1	Alanine racemase 1	2	0
arg	Arginase	1	0			apaH	Bis(5'-nucleosyl)-tetraphosphatas	1	0
aroA_1	3-phosphoshikimate 1-carboxyvinyltransferase	2	0			appA_1	Oligopeptide-binding protein AppA	1	0
aroD	3-dehydroquinate dehydratase	1	0			araC	Arabinose operon regulatory protein	1	0
aroE	Shikimate dehydrogenase (NADP(+))	1	0			arcA	Arginine deiminase	1	0
arsC	Arsenate reductase	3	0			arcB_2	Ornithine carbamoyltransferas	2	0
asp2	Accessory Sec system protein Asp2	5	0			arcD	Arginine/ornithine antiporter	0	1
aspS	Aspartate--tRNA ligase	3	0			arcR	HTH-type transcriptional regulator ArcR	1	0
atl_1	Bifunctional autolysin	1	0			arg	Arginase	1	1
atl_3	Bifunctional autolysin	0	1			aroA_1	3-phosphoshikimate 1-carboxyvinyltransferase	2	0
atl_4	hypothetical protein	4	0			aroC	Chorismate synthase	3	0
aur	Zinc metalloproteinase aureolysin	1	0			aroE	Shikimate dehydrogenase (NADP(+))	1	0
bca	hypothetical protein	10	8			arsC	Arsenate reductase	2	0
bceA	Bacitracin export ATP-binding protein BceA	1	0			asp2	Accessory Sec system protein Asp2	5	0
betL	Glycine betaine transporter BetL	1	0			atl_2	Bifunctional autolysin	3	0
bga	Beta-galactosidase	4	0			atpA	ATP synthase subunit alpha	1	0
bglA	Aryl-phospho-beta-D-glucosidase BglA	1	0			atpF	ATP synthase subunit b	1	0
bioB	Biotin synthase	1	0			atpH	ATP synthase subunit delta	1	0
bioD	ATP-dependent dethiobiotin synthetase BioD	1	0			bca	C protein alpha-antigen	22	8
bioF	8-amino-7-oxononanoate synthase	2	0			betL	Glycine betaine transporter BetL	2	0
bioF_1	8-amino-7-oxononanoate synthase	1	0			bfmBAA	2-oxoisovalerate dehydrogenase subunit alpha	1	0
bioW	6-carboxyhexanoate--CoA ligase	3	0			bga	Beta-galactosidase	4	0
birA	Bifunctional ligase/repressor BirA	1	0			bglA	Aryl-phospho-beta-D-glucosidase BglA	1	0
bshA	N-acetyl-alpha-D-glucosaminyl L-malate synthase	2	0			bicA	Bicarbonate transporter BicA	2	0
btrK	L-glutamyl-[BtrI acyl-carrier protein] decarboxylase	2	0			bin3	Putative transposon Tn552 DNA-invertase bin3	0	1
btuD_5	putative ABC transporter ATP-binding protein	1	0			bioD	ATP-dependent dethiobiotin synthetase BioD	1	0
btuD_6	Vitamin B12 import ATP-binding protein BtuD	1	0			bioF	8-amino-7-oxononanoate synthase	2	0
cadA	Cadmium-transporting ATPase	4	0			bioW	6-carboxyhexanoate--CoA ligase	2	0
cadA_2	Cadmium-transporting ATPase	1	1			blaZ	Beta-lactamase	1	0
caiA	Crotonobetainyl-CoA dehydrogenase	3	0			btuD_2	Vitamin B12 import ATP-binding protein BtuD	1	0
carB	Carbamoyl-phosphate synthase large chain	1	0			btuD_4	Vitamin B12 import ATP-binding protein BtuD	0	1
citZ	Citrate synthase 2	1	0			cadA	Cadmium-transporting ATPase	2	0
clpB	Chaperone protein ClpB	1	0			carA_2	Caffeate CoA-transferase	1	0
clpP_2	ATP-dependent Clp protease proteolytic subunit	3	0			carB	Carbamoyl-phosphate synthase large chain	2	0
cls_1	Cardiolipin synthase	1	0			catM	HTH-type transcriptional regulator CatM	2	0
comEC	ComE operon protein 3	1	0			cca	CCA-adding enzyme	3	0
copA	Copper-exporting P-type ATPase	1	0			cdr	Coenzyme A disulfide reductase	1	0
copB	Copper-exporting P-type ATPase B	30	1			clpP_1	ATP-dependent Clp protease proteolytic subunit	1	0
cpdB	2',3'-cyclic-nucleotide 2'-phosphodiesterase/3'-nucleotidase	1	0			clpX	ATP-dependent Clp protease ATP-binding subunit ClpX	1	0
csd	putative cysteine desulfurase	1	0			cls_1	Cardiolipin synthase	1	0
cshB	DEAD-box ATP-dependent RNA helicase CshB	1	0			cobQ	Cobyric acid synthase	1	0
cvfB	Conserved virulence factor B	2	1			codY	GTP-sensing transcriptional pleiotropic repressor CodY	1	0
cysS	Cysteine--tRNA ligase	1	0			copA	Copper-exporting P-type ATPase	6	0
czcD	Cadmiu	1	0			copB	Copper-exporting P-type ATPase B	27	0
dck	Deoxyadenosine/deoxycytidine kinase	1	0			cpdB	2',3'-cyclic-nucleotide 2'-phosphodiesterase/3'-nucleotidase	1	0
ddl	D-alanine--D-alanine ligase	1	0			ctaB2	Protoheme IX farnesyltransferase 2	1	0
deoC1	Deoxyribose-phosphate aldolase 1	1	0			cutC	Copper homeostasis protein CutC	1	0
der_1	GTPase Der	1	0			cvfB	Conserved virulence factor B	2	0
desK	Sensor histidine kinase DesK	0	1			cydD	ATP-binding/permease protein CydD	1	0
desR	Transcriptional regulatory protein DesR	1	0			cypC	Fatty-acid peroxygenase	2	0
dltA	D-alanine--D-alanyl carrier protein ligase	1	0			cypX	Pulcherriminic acid synthase	1	0
dltD	Protein DltD	2	1			cysA	Sulfate/thiosulfate import ATP-binding protein CysA	2	0
dmoA	Dimethyl-sulfide monooxygenase	6	0			czcD	Cadmiu	2	0
dnaD	DNA replication protein DnaD	2	0			dapE	putative succinyl-diaminopimelate desuccinylase	1	0
dnaE	DNA polymerase III subunit alpha	3	0			dapF	Diaminopimelate epimerase	1	0
dnaE2	Error-prone DNA polymerase	2	0			dcuA	Anaerobic C4-dicarboxylate transporter DcuA	1	0
dnaG	DNA primase	1	0			ddpC	putative	3	0
dppC	Dipeptide transport system permease protein DppC	1	0			deoB	Phosphopentomutase	1	0
dppE	Dipeptide-binding protein DppE	1	0			dltA	D-alanine--D-alanyl carrier protein ligase	1	0
dps1	DNA protection during starvation protein 1	1	0			dltD	Protein DltD	4	0
dtd3	D-aminoacyl-tRNA deacylase	1	0			dmoA	Dimethyl-sulfide monooxygenase	1	0
dtpT_1	Di-/tripeptide transporter	1	0			dnaC	Replicative DNA helicase	1	0
dut	Deoxyuridine 5'-triphosphate nucleotidohydrolase	13	2			dnaE	DNA polymerase III subunit alpha	1	0
dxs	1-deoxy-D-xylulose-5-phosphate synthase	3	0			dnaE2	Error-prone DNA polymerase	2	0
ebgA	Evolved beta-galactosidase subunit alpha	18	0			dnaK	Chaperone protein DnaK	1	0
ecfA1	Energy-coupling factor transporter ATP-binding protein EcfA1	1	0			dppC	Oligopeptide transport system permease protein OppC	1	0
ectT	Ectoine/hydroxyectoine transporter	1	1			dppE	Dipeptide-binding protein DppE	2	0
eno	Enolase	1	0			dtpT_1	Di-/tripeptide transporter	1	0
ettA_2	Energy-dependent translational throttle protein EttA	1	1			dut_1	Deoxyuridine 5'-triphosphate nucleotidohydrolase	12	4
ezrA	Septation ring formation regulator EzrA	1	0			dxs	1-deoxy-D-xylulose-5-phosphate synthase	2	0
fabG_2	3-oxoacyl-[acyl-carrier-protein] reductase FabG	1	0			ebgA	Evolved beta-galactosidase subunit alpha	14	0
fadM	Proline dehydrogenase 1	1	0			ecfA1	Energy-coupling factor transporter ATP-binding protein EcfA1	1	0
fda	Fructose-bisphosphate aldolase class 1	1	0			ectT	Ectoine/hydroxyectoine transporter	1	0
fdhD	Sulfur carrier protein FdhD	1	0			emrY	putative multidrug resistance protein EmrY	0	1
femA_2	Aminoacyltransferase FemA	4	0			eno	Enolase	1	0
fhuD	Iron(3+)-hydroxamate-binding protein FhuD	1	0			ettA_2	Energy-dependent translational throttle protein EttA	4	1
fieF	Ferrous-iron efflux pump FieF	3	0			fabG_2	3-oxoacyl-[acyl-carrier-protein] reductase FabG	1	0
fmtA	Protein FmtA	1	0			fbp	Fructose-	1	0
fnbA	Fibronectin-binding protein A	18	12			fda	Fructose-bisphosphate aldolase class 1	1	0
folE2	GTP cyclohydrolase FolE2	3	0			fer	Ferredoxin	1	0
fruA	PTS system fructose-specific EIIABC component	6	0			feuB	Iron-uptake system permease protein FeuB	1	0
ftsH	ATP-dependent zinc metalloprotease FtsH	1	0			feuC	Iron-uptake system permease protein FeuC	1	0
fumC	Fumarate hydratase class II	1	0			fieF	Ferrous-iron efflux pump FieF	3	0
gabD	Succinate-semialdehyde dehydrogenase [NADP(+)]	2	1			fnbA	Fibronectin-binding protein A	24	0
gabR	HTH-type transcriptional regulatory protein GabR	3	0			fnbA_1	hypothetical protein	8	0
galT	Galactose-1-phosphate uridylyltransferase	1	0			folE2	GTP cyclohydrolase FolE2	2	0
garK	Glycerate 2-kinase	1	0			fpgS	Folylpolyglutamate synthase	0	1
gatB	Aspartyl/glutamyl-tRNA(Asn/Gln) amidotransferase subunit B	1	0			fra	Intracellular iron chaperone frataxin	0	2
gbsA	Betaine aldehyde dehydrogenase	1	0			fruA	PTS system fructose-specific EIIABC component	1	1
gcvPB	putative glycine dehydrogenase (decarboxylating) subunit 2	1	0			ftsH	ATP-dependent zinc metalloprotease FtsH	1	0
gdpP	Cyclic-di-AMP phosphodiesterase GdpP	1	0			ftsK	DNA translocase FtsK	1	0
gfo	Glucose--fructose oxidoreductase	1	0			ftsW	putative peptidoglycan glycosyltransferase FtsW	1	0
glcT	GlcA/glcB genes antiterminator	1	0			fumC	Fumarate hydratase class II	1	0
glmM	Phosphoglucosamine mutase	2	0			gabD	Succinate-semialdehyde dehydrogenase [NADP(+)]	1	0
glmS	Glutamine--fructose-6-phosphate aminotransferase [isomerizing]	4	0			gabR	HTH-type transcriptional regulatory protein GabR	1	0
glnA	Glutamine synthetase	12	0			garK	Glycerate 2-kinase	1	0
glpE	Thiosulfate sulfurtransferase GlpE	1	0			gatA	Glutamyl-tRNA(Gln) amidotransferase subunit A	1	0
glpQ_1	Glycerophosphodiester phosphodiesterase	1	0			gatB	Aspartyl/glutamyl-tRNA(Asn/Gln) amidotransferase subunit B	1	0
glpT	Glycerol-3-phosphate transporter	3	1			gcvT	Aminomethyltransferase	0	1
gltB	Glutamate synthase [NADPH] small chain	1	0			gdpP	Cyclic-di-AMP phosphodiesterase GdpP	1	0
gltS	Sodium/glutamate symporter	11	2			gfo	Glucose--fructose oxidoreductase	3	0
gltT	Proton/sodium-glutamate symport protein	1	0			glcK	Glucokinase	0	1
gnd	6-phosphogluconate dehydrogenas	2	0			glcT	GlcA/glcB genes antiterminator	1	0
group_1021	hypothetical protein	1	3			glmS	Glutamine--fructose-6-phosphate aminotransferase [isomerizing]	4	0
group_1037	hypothetical protein	1	0			glnA	Glutamine synthetase	10	0
group_1039	hypothetical protein	6	0			gloB	Hydroxyacylglutathione hydrolase	3	0
group_1067	Urea transporter	3	1			glpF	Glycerol uptake facilitator protein	1	0
group_1070	hypothetical protein	1	0			glpQ_1	Glycerophosphodiester phosphodiesterase	1	0
group_1072	hypothetical protein	1	0			glpQ_2	Glycerophosphodiester phosphodiesterase	1	0
group_1076	hypothetical protein	4	1			gltA	Glutamate synthase [NADPH] large chain	6	0
group_1080	hypothetical protein	1	0			gltB	Glutamate synthase [NADPH] small chain	5	0
group_1083	hypothetical protein	0	1			gltS	Sodium/glutamate symporter	8	2
group_1086	Lipase 2	1	0			gltT	Proton/sodium-glutamate symport protein	1	0
group_109	hypothetical protein	1	0			glxK	Glycerate 3-kinase	1	0
group_1093	hypothetical protein	1	0			glyQS	Glycine--tRNA ligase	1	0
group_11	hypothetical protein	25	6			gnd	6-phosphogluconate dehydrogenas	4	0
group_110	hypothetical protein	1	1			groL	60 kDa chaperonin	1	0
group_111	hypothetical protein	11	0			group_10	hypothetical protein	5	0
group_1117	hypothetical protein	4	0			group_1001	Monoacylglycerol lipase	4	0
group_1123	hypothetical protein	1	0			group_1006	Lipase	3	0
group_1126	hypothetical protein	2	1			group_1024	2',3'-cyclic-nucleotide 2'-phosphodiesterase/3'-nucleotidase	1	0
group_1139	hypothetical protein	3	0			group_103	hypothetical protein	1	0
group_1144	hypothetical protein	1	0			group_1041	hypothetical protein	12	0
group_1146	Chromosome partition protein Smc	7	1			group_1046	hypothetical protein	5	0
group_1152	hypothetical protein	2	0			group_1047	hypothetical protein	4	2
group_1153	hypothetical protein	3	0			group_1048	hypothetical protein	0	2
group_1154	hypothetical protein	0	1			group_1049	hypothetical protein	12	0
group_1167	hypothetical protein	1	0			group_1065	hypothetical protein	2	0
group_1174	hypothetical protein	1	0			group_1072	hypothetical protein	1	0
group_1184	hypothetical protein	2	1			group_1079	hypothetical protein	2	0
group_1185	hypothetical protein	8	1			group_1094	hypothetical protein	0	1
group_1188	hypothetical protein	1	1			group_11	hypothetical protein	4	0
group_119	Tyrosine recombinase XerC	1	0			group_1107	Putative UDP-kanosamine synthase oxidoreductase subunit	0	1
group_12	hypothetical protein	7	2			group_1108	hypothetical protein	1	0
group_1201	hypothetical protein	2	0			group_1113	Accessory gene regulator A	0	1
group_1203	hypothetical protein	1	1			group_1122	hypothetical protein	0	1
group_121	hypothetical protein	1	0			group_1129	Glycerol-3-phosphate transporter	1	0
group_1218	hypothetical protein	2	0			group_1138	hypothetical protein	2	1
group_1220	hypothetical protein	3	0			group_1139	hypothetical protein	1	0
group_1232	hypothetical protein	7	0			group_114	Group II intron-encoded protein LtrA	1	0
group_1234	hypothetical protein	1	0			group_1159	IS30 family transposase ISSau5	1	0
group_1235	hypothetical protein	2	0			group_1168	putative ABC transporter ATP-binding protein	5	0
group_1236	hypothetical protein	0	2			group_1176	hypothetical protein	1	0
group_1237	hypothetical protein	1	0			group_1179	hypothetical protein	2	0
group_1238	hypothetical protein	1	0			group_118	hypothetical protein	2	0
group_1239	hypothetical protein	5	0			group_1182	hypothetical protein	1	0
group_124	Tyrosine recombinase XerC	1	1			group_119	hypothetical protein	2	0
group_1247	hypothetical protein	1	0			group_1209	hypothetical protein	1	1
group_1257	hypothetical protein	1	0			group_121	hypothetical protein	0	1
group_1258	hypothetical protein	0	1			group_1219	hypothetical protein	2	0
group_1262	hypothetical protein	4	0			group_1232	hypothetical protein	5	0
group_1274	hypothetical protein	0	1			group_1234	hypothetical protein	1	0
group_1275	hypothetical protein	3	1			group_1235	hypothetical protein	1	0
group_128	hypothetical protein	1	0			group_124	hypothetical protein	1	0
group_1286	hypothetical protein	1	0			group_1243	hypothetical protein	1	0
group_1287	hypothetical protein	1	0			group_1245	hypothetical protein	4	1
group_1310	hypothetical protein	1	0			group_125	hypothetical protein	3	0
group_1326	hypothetical protein	12	0			group_1250	hypothetical protein	1	0
group_133	hypothetical protein	13	1			group_1265	hypothetical protein	2	0
group_1335	Sodium/glucose cotransporter	1	0			group_1269	hypothetical protein	1	0
group_134	hypothetical protein	8	1			group_1270	hypothetical protein	5	1
group_135	hypothetical protein	2	2			group_1291	hypothetical protein	1	0
group_1357	hypothetical protein	1	0			group_1292	hypothetical protein	0	1
group_1363	Alkaline phosphatase 3	2	0			group_1295	hypothetical protein	6	0
group_1368	hypothetical protein	1	0			group_1296	hypothetical protein	15	0
group_138	hypothetical protein	12	0			group_132	hypothetical protein	5	1
group_1390	hypothetical protein	1	0			group_1326	hypothetical protein	0	1
group_1403	hypothetical protein	2	0			group_133	hypothetical protein	1	1
group_1404	hypothetical protein	1	0			group_1342	putative metallo-hydrolase	1	0
group_142	Immunoglobulin-binding protein sbi	1	1			group_1352	putative AAA domain-containing protein	6	0
group_143	Immunoglobulin-binding protein sbi	9	3			group_1353	hypothetical protein	1	0
group_1436	hypothetical protein	1	0			group_137	hypothetical protein	1	0
group_145	hypothetical protein	6	1			group_138	hypothetical protein	1	4
group_1452	hypothetical protein	0	2			group_1382	hypothetical protein	1	0
group_1457	hypothetical protein	2	0			group_1383	hypothetical protein	1	0
group_146	hypothetical protein	6	3			group_1384	N-acetylmuramoyl-L-alanine amidase domain-containing protein	6	0
group_1466	Proton/sodium-glutamate symport protein	1	0			group_1387	hypothetical protein	0	1
group_148	hypothetical protein	11	2			group_1389	Urea transporter	1	0
group_1495	hypothetical protein	5	0			group_139	hypothetical protein	1	0
group_1508	hypothetical protein	0	1			group_14	hypothetical protein	5	2
group_151	hypothetical protein	2	4			group_140	hypothetical protein	0	1
group_1512	hypothetical protein	5	1			group_1400	putative FAD-linked oxidoreductase	5	0
group_1516	hypothetical protein	2	0			group_1419	hypothetical protein	1	0
group_1517	hypothetical protein	1	0			group_1428	hypothetical protein	1	0
group_1520	PTS system mannitol-specific EIICB component	1	0			group_1434	hypothetical protein	1	0
group_1529	Single-stranded DNA-binding protein A	2	0			group_1476	hypothetical protein	3	0
group_153	hypothetical protein	13	1			group_1477	hypothetical protein	5	2
group_1540	hypothetical protein	1	0			group_1478	hypothetical protein	2	1
group_1558	hypothetical protein	5	0			group_1480	hypothetical protein	11	1
group_1559	hypothetical protein	0	1			group_1483	hypothetical protein	1	0
group_1560	Tyrosine recombinase XerC	6	0			group_1489	hypothetical protein	1	0
group_1573	hypothetical protein	1	0			group_1494	hypothetical protein	2	0
group_1576	hypothetical protein	1	0			group_1506	hypothetical protein	1	0
group_1581	hypothetical protein	1	0			group_151	Tyrosine recombinase XerC	8	4
group_1584	hypothetical protein	4	1			group_1511	hypothetical protein	0	1
group_1586	hypothetical protein	13	1			group_1529	hypothetical protein	1	1
group_159	hypothetical protein	11	0			group_153	hypothetical protein	10	0
group_16	hypothetical protein	13	4			group_1539	hypothetical protein	9	0
group_1602	hypothetical protein	1	0			group_1540	hypothetical protein	0	1
group_1608	hypothetical protein	1	0			group_1541	hypothetical protein	2	0
group_1609	hypothetical protein	1	0			group_1542	hypothetical protein	6	0
group_161	hypothetical protein	1	1			group_155	hypothetical protein	3	0
group_1610	hypothetical protein	0	1			group_1553	Heme response regulator HssR	1	0
group_1611	hypothetical protein	1	0			group_1554	hypothetical protein	1	0
group_1612	hypothetical protein	1	0			group_156	hypothetical protein	5	3
group_1615	hypothetical protein	1	0			group_1584	Methionine import ATP-binding protein MetN	0	1
group_1625	LexA repressor	4	2			group_159	hypothetical protein	0	1
group_1629	hypothetical protein	1	1			group_1604	Lipoprotein-releasing system ATP-binding protein LolD	1	0
group_1630	hypothetical protein	3	0			group_1612	DNA mismatch repair protein MutS	0	1
group_1632	LexA repressor	4	2			group_164	hypothetical protein	1	0
group_1637	hypothetical protein	1	0			group_1645	Putative dipeptidase	2	0
group_1638	hypothetical protein	0	1			group_1651	putative protein	2	0
group_1639	hypothetical protein	1	0			group_1672	hypothetical protein	2	0
group_1640	hypothetical protein	5	0			group_1689	Glutamate synthase [NADPH] large chain	0	1
group_1647	hypothetical protein	2	0			group_171	IS3 family transposase ISHahy5	0	1
group_1649	hypothetical protein	1	0			group_1720	hypothetical protein	1	0
group_1660	hypothetical protein	1	0			group_1728	hypothetical protein	1	0
group_1670	Monoacylglycerol lipase	2	0			group_1735	hypothetical protein	5	1
group_1688	hypothetical protein	1	0			group_1736	hypothetical protein	4	2
group_1689	hypothetical protein	3	1			group_1740	hypothetical protein	1	0
group_1704	hypothetical protein	1	1			group_1745	hypothetical protein	0	1
group_1707	hypothetical protein	1	0			group_1748	hypothetical protein	1	0
group_1721	Tyrosine recombinase XerD	1	0			group_1762	hypothetical protein	3	0
group_1722	hypothetical protein	1	0			group_1766	hypothetical protein	1	0
group_1723	hypothetical protein	12	2			group_1767	hypothetical protein	2	0
group_1727	hypothetical protein	1	0			group_1768	hypothetical protein	1	0
group_1728	hypothetical protein	3	0			group_1792	hypothetical protein	0	1
group_1733	hypothetical protein	1	0			group_1800	hypothetical protein	1	0
group_1739	hypothetical protein	2	2			group_1824	hypothetical protein	5	3
group_1740	hypothetical protein	1	0			group_1827	hypothetical protein	2	0
group_1743	hypothetical protein	2	0			group_1848	hypothetical protein	1	0
group_1744	hypothetical protein	1	0			group_1850	hypothetical protein	1	0
group_1746	hypothetical protein	1	0			group_1861	Quaternary ammonium compound-resistance protein QacC	1	0
group_1748	hypothetical protein	1	0			group_1862	hypothetical protein	14	0
group_1750	hypothetical protein	1	0			group_1875	LexA repressor	2	0
group_1769	hypothetical protein	1	0			group_1881	hypothetical protein	1	0
group_1770	hypothetical protein	13	0			group_1883	hypothetical protein	0	2
group_1777	hypothetical protein	1	0			group_1899	hypothetical protein	1	0
group_1781	N-acetylneuraminate lyase	5	0			group_1900	hypothetical protein	1	0
group_1801	hypothetical protein	1	0			group_1907	hypothetical protein	1	0
group_1835	hypothetical protein	3	0			group_1910	hypothetical protein	1	0
group_1848	hypothetical protein	1	0			group_1938	hypothetical protein	1	0
group_1851	hypothetical protein	5	0			group_1939	putative acetyl-CoA acyltransferase	0	1
group_1855	hypothetical protein	1	0			group_1941	hypothetical protein	8	0
group_1878	hypothetical protein	1	0			group_195	hypothetical protein	1	0
group_1884	Soluble hydrogenase 42 kDa subunit	5	1			group_1954	hypothetical protein	1	0
group_1886	hypothetical protein	2	0			group_1955	hypothetical protein	5	0
group_189	hypothetical protein	4	0			group_1960	hypothetical protein	1	0
group_190	hypothetical protein	20	3			group_1963	hypothetical protein	3	0
group_1909	hypothetical protein	1	0			group_1972	hypothetical protein	1	0
group_192	hypothetical protein	4	0			group_1973	hypothetical protein	0	1
group_1920	Maltose epimerase	1	0			group_1981	hypothetical protein	2	0
group_1924	hypothetical protein	1	0			group_1997	Aminoacyltransferase FemA	3	0
group_193	hypothetical protein	1	0			group_2031	GTP cyclohydrolase 1 type 2	1	0
group_1933	hypothetical protein	1	0			group_2039	hypothetical protein	0	1
group_1949	hypothetical protein	1	0			group_2095	hypothetical protein	1	1
group_196	hypothetical protein	1	1			group_2112	hypothetical protein	2	0
group_1969	hypothetical protein	4	0			group_2117	Arylsulfatase	0	1
group_1976	hypothetical protein	1	0			group_2121	hypothetical protein	1	0
group_1978	putative protein	1	0			group_2138	hypothetical protein	1	0
group_1979	hypothetical protein	1	0			group_2168	hypothetical protein	1	1
group_198	hypothetical protein	1	0			group_2179	hypothetical protein	1	0
group_199	hypothetical protein	1	1			group_2184	hypothetical protein	1	0
group_1994	hypothetical protein	1	0			group_2189	hypothetical protein	1	0
group_2	hypothetical protein	2	0			group_2191	hypothetical protein	5	0
group_2006	hypothetical protein	3	0			group_2201	hypothetical protein	2	0
group_2008	hypothetical protein	2	0			group_2209	hypothetical protein	1	0
group_202	hypothetical protein	5	0			group_2214	hypothetical protein	1	0
group_2036	hypothetical protein	1	0			group_222	hypothetical protein	1	1
group_2038	hypothetical protein	0	1			group_2221	hypothetical protein	1	0
group_204	hypothetical protein	1	0			group_2258	hypothetical protein	1	0
group_2044	hypothetical protein	2	0			group_226	Tyrosine recombinase XerC	2	0
group_2049	putative transporter	1	0			group_2261	hypothetical protein	1	0
group_205	hypothetical protein	5	1			group_2284	hypothetical protein	1	0
group_2058	hypothetical protein	5	0			group_2285	ISNCY family transposase ISBli29	1	0
group_2065	hypothetical protein	1	0			group_2286	Oligopeptide transport ATP-binding protein OppD	1	0
group_2080	LexA repressor	2	0			group_2288	hypothetical protein	1	0
group_21	hypothetical protein	12	1			group_23	hypothetical protein	10	0
group_2104	putative AAA domain-containing protein	13	1			group_2302	hypothetical protein	1	0
group_2144	Ferredoxin--NADP reductase	1	0			group_2307	hypothetical protein	1	0
group_2161	hypothetical protein	1	0			group_2318	hypothetical protein	2	0
group_2162	hypothetical protein	5	1			group_232	hypothetical protein	16	5
group_217	hypothetical protein	5	2			group_2324	hypothetical protein	3	0
group_218	hypothetical protein	6	0			group_233	Serine-aspartate repeat-containing protein D	2	1
group_2183	hypothetical protein	1	0			group_2330	putative protein	4	0
group_2187	hypothetical protein	0	2			group_2338	hypothetical protein	1	0
group_219	hypothetical protein	2	2			group_2361	hypothetical protein	1	0
group_2197	hypothetical protein	1	0			group_237	hypothetical protein	5	3
group_221	hypothetical protein	12	3			group_239	hypothetical protein	22	2
group_2214	hypothetical protein	1	0			group_2405	hypothetical protein	1	0
group_2218	hypothetical protein	1	0			group_2411	hypothetical protein	1	0
group_2239	hypothetical protein	1	0			group_2413	hypothetical protein	3	0
group_2251	hypothetical protein	1	0			group_2414	hypothetical protein	0	1
group_2270	hypothetical protein	1	0			group_242	hypothetical protein	2	0
group_2275	hypothetical protein	1	0			group_2437	hypothetical protein	1	1
group_2281	hypothetical protein	1	0			group_2445	hypothetical protein	1	1
group_2282	hypothetical protein	5	0			group_246	hypothetical protein	0	1
group_2284	hypothetical protein	1	0			group_2465	hypothetical protein	1	0
group_2288	hypothetical protein	4	0			group_2510	hypothetical protein	5	0
group_2294	hypothetical protein	1	0			group_2514	hypothetical protein	1	0
group_2304	hypothetical protein	2	0			group_253	Deoxyuridine 5'-triphosphate nucleotidohydrolase	2	0
group_2369	hypothetical protein	1	0			group_254	Deoxyuridine 5'-triphosphate nucleotidohydrolase	2	0
group_2384	hypothetical protein	1	0			group_2540	hypothetical protein	1	0
group_2385	hypothetical protein	8	0			group_2569	hypothetical protein	1	0
group_2386	hypothetical protein	1	0			group_2578	hypothetical protein	2	0
group_2387	hypothetical protein	4	0			group_2581	hypothetical protein	1	0
group_2388	hypothetical protein	1	0			group_2583	hypothetical protein	5	0
group_2433	N-acetylmuramoyl-L-alanine amidase domain-containing protein	6	0			group_2598	hypothetical protein	12	0
group_2444	hypothetical protein	1	0			group_2606	hypothetical protein	4	0
group_245	Copper-exporting P-type ATPase B	11	3			group_2608	hypothetical protein	1	0
group_246	Lipase	3	0			group_2611	hypothetical protein	2	0
group_2482	hypothetical protein	1	0			group_2631	hypothetical protein	2	0
group_2483	hypothetical protein	1	0			group_2647	hypothetical protein	6	0
group_2531	hypothetical protein	1	0			group_2663	hypothetical protein	1	0
group_255	hypothetical protein	1	1			group_2680	hypothetical protein	1	1
group_2551	hypothetical protein	2	0			group_2681	hypothetical protein	2	0
group_256	hypothetical protein	1	0			group_2687	hypothetical protein	1	0
group_2565	Single-stranded DNA-binding protein A	1	0			group_2737	hypothetical protein	2	0
group_2619	hypothetical protein	0	1			group_2742	hypothetical protein	1	0
group_262	hypothetical protein	1	0			group_2749	hypothetical protein	1	0
group_2643	hypothetical protein	4	1			group_2756	hypothetical protein	1	0
group_2657	hypothetical protein	1	0			group_2760	hypothetical protein	1	0
group_2707	Proline iminopeptidase	2	0			group_2763	hypothetical protein	1	0
group_2752	hypothetical protein	1	0			group_279	hypothetical protein	2	0
group_2758	hypothetical protein	1	0			group_2800	hypothetical protein	1	0
group_276	hypothetical protein	1	0			group_2803	Tyrosine recombinase XerC	2	1
group_2762	hypothetical protein	1	0			group_281	Replication initiation protein	4	0
group_2793	putative oxidoreductase YjhC	1	0			group_2813	hypothetical protein	1	3
group_2796	Oligopeptide transport ATP-binding protein OppD	1	0			group_283	Replication initiation protein	0	1
group_2804	hypothetical protein	1	0			group_2846	hypothetical protein	1	0
group_283	Modification methylase HhaI	1	0			group_2866	hypothetical protein	1	0
group_2842	hypothetical protein	1	0			group_288	hypothetical protein	1	1
group_286	Modification methylase HhaI	1	0			group_2943	hypothetical protein	1	0
group_2897	Transposase from transposon Tn916	1	0			group_296	Copper-exporting P-type ATPase B	2	1
group_2904	hypothetical protein	1	0			group_297	hypothetical protein	2	0
group_2906	hypothetical protein	1	0			group_2989	hypothetical protein	1	0
group_2929	Tyrosine recombinase XerC	1	0			group_299	hypothetical protein	1	0
group_299	hypothetical protein	4	2			group_301	hypothetical protein	3	0
group_3	hypothetical protein	26	8			group_302	hypothetical protein	20	8
group_30	hypothetical protein	1	0			group_3023	hypothetical protein	19	2
group_301	hypothetical protein	1	1			group_3045	hypothetical protein	1	0
group_303	hypothetical protein	1	0			group_3078	putative ABC transporter ATP-binding protein	1	0
group_3036	hypothetical protein	2	1			group_310	Lipase	1	1
group_3083	hypothetical protein	1	0			group_3125	hypothetical protein	4	0
group_310	hypothetical protein	2	0			group_313	hypothetical protein	3	1
group_311	hypothetical protein	2	0			group_3144	hypothetical protein	1	0
group_312	hypothetical protein	1	0			group_317	hypothetical protein	2	0
group_313	hypothetical protein	3	0			group_3170	hypothetical protein	1	0
group_3132	hypothetical protein	1	0			group_318	hypothetical protein	5	0
group_314	hypothetical protein	4	0			group_3180	hypothetical protein	1	1
group_315	hypothetical protein	6	1			group_3186	hypothetical protein	2	1
group_316	hypothetical protein	4	1			group_322	hypothetical protein	2	0
group_318	hypothetical protein	2	0			group_3230	IS30 family transposase ISSau5	1	0
group_32	hypothetical protein	3	1			group_327	hypothetical protein	2	8
group_3221	hypothetical protein	1	0			group_3280	hypothetical protein	1	0
group_3224	hypothetical protein	2	1			group_330	hypothetical protein	6	0
group_3227	hypothetical protein	1	0			group_333	Serine-aspartate repeat-containing protein D	2	0
group_3233	hypothetical protein	3	0			group_337	hypothetical protein	0	1
group_3238	hypothetical protein	2	0			group_3402	hypothetical protein	1	0
group_3241	hypothetical protein	1	0			group_347	hypothetical protein	3	1
group_3244	hypothetical protein	1	0			group_348	hypothetical protein	3	0
group_3246	Tyrosine recombinase XerC	1	0			group_349	hypothetical protein	12	1
group_325	hypothetical protein	4	0			group_350	hypothetical protein	19	1
group_326	hypothetical protein	11	0			group_351	hypothetical protein	6	0
group_327	hypothetical protein	1	0			group_3530	hypothetical protein	3	2
group_3280	hypothetical protein	2	0			group_354	hypothetical protein	10	0
group_3292	IS30 family transposase ISSau5	1	0			group_3545	hypothetical protein	1	0
group_3296	Transposase from transposon Tn916	3	0			group_355	hypothetical protein	2	3
group_33	hypothetical protein	27	3			group_358	Modification methylase HhaI	0	1
group_3325	hypothetical protein	2	0			group_3589	hypothetical protein	1	0
group_334	Deoxyuridine 5'-triphosphate nucleotidohydrolase	10	2			group_3602	hypothetical protein	4	0
group_3341	hypothetical protein	1	0			group_362	Modification methylase HhaI	0	1
group_335	hypothetical protein	0	1			group_3665	Chromosome partition protein Smc	2	0
group_336	hypothetical protein	14	0			group_375	hypothetical protein	3	0
group_337	hypothetical protein	20	5			group_376	hypothetical protein	1	0
group_338	hypothetical protein	11	0			group_377	hypothetical protein	29	6
group_340	hypothetical protein	4	1			group_3789	hypothetical protein	2	3
group_344	hypothetical protein	5	0			group_389	hypothetical protein	1	0
group_345	hypothetical protein	1	0			group_390	hypothetical protein	3	0
group_348	hypothetical protein	1	1			group_393	hypothetical protein	2	1
group_351	hypothetical protein	9	4			group_397	hypothetical protein	2	0
group_352	hypothetical protein	10	0			group_399	hypothetical protein	0	2
group_354	hypothetical protein	2	2			group_40	hypothetical protein	10	2
group_355	hypothetical protein	14	0			group_4036	hypothetical protein	1	0
group_359	hypothetical protein	4	0			group_4072	hypothetical protein	3	0
group_360	hypothetical protein	2	0			group_4077	hypothetical protein	9	0
group_362	hypothetical protein	2	0			group_4080	hypothetical protein	1	0
group_3658	hypothetical protein	1	0			group_4085	hypothetical protein	1	0
group_3659	hypothetical protein	1	0			group_411	IS6 family transposase IS257-1	1	0
group_3664	hypothetical protein	2	2			group_4118	hypothetical protein	2	1
group_3665	hypothetical protein	1	1			group_416	hypothetical protein	1	1
group_367	Cyclo(L-leucyl-L-leucyl) synthase	1	0			group_4172	hypothetical protein	1	0
group_370	hypothetical protein	2	0			group_418	hypothetical protein	1	0
group_374	Pulcherriminic acid synthase	0	1			group_422	hypothetical protein	8	2
group_376	hypothetical protein	7	1			group_423	hypothetical protein	7	0
group_377	hypothetical protein	1	0			group_4248	hypothetical protein	1	0
group_378	hypothetical protein	3	0			group_425	hypothetical protein	1	0
group_379	hypothetical protein	1	0			group_4250	hypothetical protein	1	0
group_382	hypothetical protein	6	0			group_426	hypothetical protein	2	0
group_384	Single-stranded DNA-binding protein A	1	0			group_427	hypothetical protein	2	0
group_39	hypothetical protein	3	0			group_4318	hypothetical protein	1	0
group_393	hypothetical protein	7	1			group_434	hypothetical protein	3	0
group_395	hypothetical protein	3	0			group_439	hypothetical protein	1	0
group_40	hypothetical protein	5	0			group_4396	hypothetical protein	8	0
group_400	hypothetical protein	15	6			group_442	hypothetical protein	9	0
group_41	hypothetical protein	1	1			group_444	hypothetical protein	3	0
group_411	hypothetical protein	10	1			group_4470	hypothetical protein	1	0
group_414	hypothetical protein	2	0			group_45	hypothetical protein	30	11
group_417	hypothetical protein	2	0			group_456	hypothetical protein	4	1
group_420	hypothetical protein	4	0			group_457	hypothetical protein	4	0
group_421	hypothetical protein	4	0			group_458	hypothetical protein	0	1
group_4249	hypothetical protein	2	0			group_459	hypothetical protein	1	1
group_425	hypothetical protein	2	0			group_46	hypothetical protein	8	1
group_426	hypothetical protein	0	1			group_463	hypothetical protein	0	1
group_427	hypothetical protein	3	1			group_474	hypothetical protein	2	0
group_428	hypothetical protein	10	2			group_479	hypothetical protein	1	0
group_434	Ribosomal RNA large subunit methyltransferase H	1	0			group_48	hypothetical protein	8	0
group_4344	hypothetical protein	1	0			group_480	hypothetical protein	4	0
group_437	hypothetical protein	1	0			group_482	hypothetical protein	1	0
group_439	hypothetical protein	2	0			group_495	hypothetical protein	2	0
group_44	hypothetical protein	14	4			group_505	hypothetical protein	1	0
group_440	hypothetical protein	2	0			group_506	hypothetical protein	1	0
group_441	hypothetical protein	1	0			group_514	hypothetical protein	0	1
group_449	hypothetical protein	1	2			group_516	hypothetical protein	2	0
group_451	hypothetical protein	4	1			group_521	Glycosyltransferase Gtf1	4	5
group_452	hypothetical protein	2	0			group_526	hypothetical protein	7	0
group_453	hypothetical protein	4	0			group_53	hypothetical protein	1	1
group_454	hypothetical protein	6	2			group_533	hypothetical protein	13	9
group_456	hypothetical protein	1	0			group_535	hypothetical protein	1	1
group_457	hypothetical protein	1	0			group_539	hypothetical protein	1	0
group_466	hypothetical protein	1	2			group_544	hypothetical protein	1	0
group_471	hypothetical protein	5	0			group_545	hypothetical protein	1	0
group_4749	hypothetical protein	7	1			group_548	hypothetical protein	1	0
group_478	hypothetical protein	2	0			group_55	hypothetical protein	1	0
group_479	hypothetical protein	5	2			group_555	Zinc metalloproteinase aureolysin	0	1
group_4792	hypothetical protein	1	0			group_558	hypothetical protein	8	3
group_481	hypothetical protein	3	1			group_56	hypothetical protein	1	0
group_483	hypothetical protein	6	0			group_5657	hypothetical protein	2	0
group_486	hypothetical protein	4	0			group_5722	hypothetical protein	1	0
group_489	hypothetical protein	4	0			group_5799	hypothetical protein	1	0
group_490	Lactococcin-G-processing and transport ATP-binding protein LagD	0	1			group_5802	hypothetical protein	2	0
group_495	Glycosyltransferase Gtf1	6	1			group_584	hypothetical protein	1	0
group_5	hypothetical protein	2	0			group_585	hypothetical protein	3	0
group_510	hypothetical protein	1	0			group_588	hypothetical protein	0	1
group_511	putative ABC transporter ATP-binding protein	5	0			group_5909	Putative TrmH family tRNA/rRNA methyltransferase	1	0
group_522	hypothetical protein	2	0			group_602	hypothetical protein	1	0
group_523	hypothetical protein	7	0			group_6025	putative uridylyltransferase	1	0
group_527	hypothetical protein	1	0			group_603	hypothetical protein	1	0
group_529	hypothetical protein	5	1			group_604	hypothetical protein	6	1
group_530	hypothetical protein	1	0			group_606	hypothetical protein	1	0
group_531	hypothetical protein	3	0			group_607	hypothetical protein	0	1
group_533	hypothetical protein	4	1			group_608	hypothetical protein	3	2
group_537	hypothetical protein	6	1			group_613	hypothetical protein	3	0
group_538	hypothetical protein	2	0			group_6157	hypothetical protein	1	0
group_539	hypothetical protein	1	0			group_6172	hypothetical protein	1	0
group_544	hypothetical protein	1	0			group_6204	Putative zinc metalloprotease	1	0
group_551	hypothetical protein	1	0			group_621	hypothetical protein	1	0
group_569	hypothetical protein	8	0			group_6215	hypothetical protein	1	0
group_573	hypothetical protein	3	1			group_6240	hypothetical protein	1	0
group_5737	hypothetical protein	15	0			group_6241	Alkaline shock protein 23	1	0
group_585	hypothetical protein	6	0			group_625	Lactate utilization protein A	1	0
group_589	hypothetical protein	1	0			group_63	hypothetical protein	2	0
group_599	hypothetical protein	2	0			group_632	hypothetical protein	3	1
group_6	hypothetical protein	3	0			group_633	hypothetical protein	4	1
group_603	SPBc2 prophage-derived endonuclease YokF	0	1			group_636	hypothetical protein	1	0
group_605	hypothetical protein	1	0			group_6407	hypothetical protein	2	0
group_611	hypothetical protein	1	0			group_641	hypothetical protein	1	0
group_613	hypothetical protein	1	0			group_642	hypothetical protein	1	0
group_615	hypothetical protein	0	1			group_6447	hypothetical protein	1	0
group_616	hypothetical protein	1	1			group_6451	hypothetical protein	2	0
group_618	hypothetical protein	2	0			group_6471	hypothetical protein	6	0
group_643	Tyrosine recombinase XerD	1	0			group_652	hypothetical protein	1	0
group_644	hypothetical protein	1	0			group_6523	hypothetical protein	1	0
group_647	hypothetical protein	0	1			group_6555	hypothetical protein	1	0
group_648	hypothetical protein	2	0			group_6564	Putative 2-dehydropantoate 2-reductase	3	0
group_649	hypothetical protein	1	0			group_657	hypothetical protein	11	0
group_656	hypothetical protein	1	0			group_6576	hypothetical protein	1	0
group_657	hypothetical protein	1	0			group_6579	Oligopeptide transport ATP-binding protein OppF	1	0
group_658	hypothetical protein	1	0			group_6607	Protein SprT-like protein	1	0
group_659	hypothetical protein	2	1			group_664	hypothetical protein	1	0
group_660	hypothetical protein	4	1			group_6656	hypothetical protein	2	0
group_661	hypothetical protein	2	0			group_6667	hypothetical protein	1	0
group_665	hypothetical protein	2	0			group_6670	hypothetical protein	1	0
group_670	hypothetical protein	1	0			group_668	PTS system lactose-specific EIICB component	1	0
group_675	hypothetical protein	1	0			group_6695	putative CtpA-like serine protease	2	0
group_6822	NADH dehydrogenase-like protein	1	0			group_67	hypothetical protein	1	0
group_6887	hypothetical protein	1	0			group_6704	hypothetical protein	3	0
group_6898	hypothetical protein	1	0			group_6711	hypothetical protein	1	0
group_69	hypothetical protein	14	3			group_6716	hypothetical protein	5	0
group_694	hypothetical protein	1	0			group_672	hypothetical protein	4	0
group_695	3-hexulose-6-phosphate isomerase	1	0			group_6731	hypothetical protein	1	0
group_6962	Oligopeptide transport ATP-binding protein OppF	1	0			group_6746	Soluble hydrogenase 42 kDa subunit	2	0
group_6995	hypothetical protein	1	0			group_6748	Sulfurtransferase	1	0
group_70	hypothetical protein	23	8			group_6749	hypothetical protein	3	0
group_700	hypothetical protein	3	0			group_6750	hypothetical protein	1	0
group_7039	hypothetical protein	1	0			group_6776	putative sensor-like histidine kinase	1	0
group_704	hypothetical protein	1	0			group_678	hypothetical protein	5	0
group_706	hypothetical protein	1	0			group_6781	dITP/XTP pyrophosphatase	1	0
group_7062	hypothetical protein	1	0			group_6787	hypothetical protein	1	0
group_709	hypothetical protein	1	0			group_6789	hypothetical protein	1	0
group_71	hypothetical protein	9	0			group_6799	hypothetical protein	3	0
group_7127	hypothetical protein	3	0			group_6806	hypothetical protein	4	0
group_7138	hypothetical protein	3	0			group_6809	Monoacylglycerol lipase	0	1
group_7155	hypothetical protein	2	0			group_6821	hypothetical protein	1	0
group_7171	hypothetical protein	1	0			group_6822	hypothetical protein	1	0
group_718	DNA topoisomerase 3	1	0			group_6826	hypothetical protein	1	0
group_719	DNA topoisomerase 3	1	0			group_689	hypothetical protein	0	1
group_7198	hypothetical protein	1	0			group_691	hypothetical protein	1	0
group_720	hypothetical protein	25	2			group_696	Lincosamide resistance protein	0	1
group_7204	Putative dipeptidase	1	0			group_699	hypothetical protein	2	0
group_7205	hypothetical protein	1	0			group_705	hypothetical protein	0	1
group_7217	Putative transport protein	3	0			group_708	hypothetical protein	0	1
group_722	hypothetical protein	11	2			group_710	hypothetical protein	2	1
group_7243	hypothetical protein	1	0			group_714	hypothetical protein	0	1
group_725	hypothetical protein	1	0			group_720	hypothetical protein	10	2
group_7264	hypothetical protein	2	0			group_723	hypothetical protein	4	0
group_7282	hypothetical protein	2	0			group_728	hypothetical protein	4	0
group_7335	hypothetical protein	2	0			group_731	IS21 family transposase ISLmo7	1	0
group_7365	hypothetical protein	1	0			group_736	hypothetical protein	2	0
group_7374	hypothetical protein	4	0			group_744	Dimethyl-sulfide monooxygenase	1	0
group_7379	hypothetical protein	1	0			group_747	hypothetical protein	1	0
group_738	hypothetical protein	12	0			group_750	PTS system mannose-specific EIIBCA component	0	1
group_739	hypothetical protein	6	1			group_76	hypothetical protein	3	0
group_743	hypothetical protein	19	0			group_760	hypothetical protein	5	0
group_7455	hypothetical protein	1	0			group_77	hypothetical protein	1	0
group_7457	hypothetical protein	3	0			group_778	hypothetical protein	1	1
group_746	hypothetical protein	1	0			group_779	hypothetical protein	1	1
group_747	hypothetical protein	2	4			group_78	hypothetical protein	0	2
group_756	hypothetical protein	6	0			group_780	hypothetical protein	1	0
group_7563	putative protein	1	0			group_782	hypothetical protein	10	0
group_7582	Monoacylglycerol lipase	1	0			group_788	hypothetical protein	2	0
group_759	hypothetical protein	4	2			group_79	hypothetical protein	2	1
group_761	hypothetical protein	1	3			group_8	hypothetical protein	12	14
group_7614	Baeyer-Villiger flavin-containing monooxygenase	2	0			group_80	hypothetical protein	7	1
group_7615	hypothetical protein	1	0			group_807	hypothetical protein	5	0
group_7620	hypothetical protein	1	0			group_81	hypothetical protein	1	0
group_7646	hypothetical protein	1	0			group_82	hypothetical protein	11	3
group_765	hypothetical protein	7	0			group_822	hypothetical protein	1	0
group_766	hypothetical protein	1	0			group_824	hypothetical protein	1	1
group_7687	hypothetical protein	1	0			group_843	hypothetical protein	1	0
group_769	hypothetical protein	4	1			group_847	hypothetical protein	4	1
group_7691	Putative 2-dehydropantoate 2-reductase	1	0			group_851	hypothetical protein	2	1
group_7711	hypothetical protein	1	0			group_87	hypothetical protein	2	0
group_7731	hypothetical protein	1	0			group_884	hypothetical protein	1	0
group_7757	hypothetical protein	1	0			group_89	hypothetical protein	0	1
group_7768	Arylsulfatase	1	0			group_896	hypothetical protein	1	0
group_777	hypothetical protein	3	1			group_9	hypothetical protein	21	4
group_7793	hypothetical protein	1	0			group_916	hypothetical protein	4	0
group_78	hypothetical protein	2	0			group_921	hypothetical protein	2	0
group_782	hypothetical protein	2	0			group_924	hypothetical protein	1	0
group_7846	hypothetical protein	1	0			group_925	hypothetical protein	7	3
group_7862	hypothetical protein	2	0			group_93	Replication initiation protein	1	0
group_7879	hypothetical protein	1	0			group_930	hypothetical protein	18	4
group_7885	hypothetical protein	2	0			group_931	hypothetical protein	5	0
group_7887	putative protein	2	0			group_936	hypothetical protein	1	1
group_7919	hypothetical protein	1	0			group_937	hypothetical protein	1	0
group_7930	hypothetical protein	1	0			group_941	hypothetical protein	2	0
group_7938	Putative 2-dehydropantoate 2-reductase	1	0			group_942	hypothetical protein	1	0
group_7950	hypothetical protein	1	0			group_943	hypothetical protein	4	1
group_7963	hypothetical protein	3	0			group_951	hypothetical protein	2	0
group_7967	hypothetical protein	1	0			group_953	hypothetical protein	6	0
group_797	hypothetical protein	2	2			group_964	hypothetical protein	6	3
group_7974	hypothetical protein	4	0			group_968	hypothetical protein	5	4
group_798	hypothetical protein	1	0			group_975	hypothetical protein	4	0
group_7989	hypothetical protein	15	0			group_978	hypothetical protein	1	0
group_7992	hypothetical protein	1	0			group_98	Replication initiation protein	3	0
group_7994	hypothetical protein	1	0			group_999	hypothetical protein	3	0
group_8	hypothetical protein	0	2			gsiB	Glutathione-binding protein GsiB	5	0
group_801	hypothetical protein	1	0			gtaB	UTP--glucose-1-phosphate uridylyltransferase	2	0
group_8011	hypothetical protein	1	0			gtf1_1	Glycosyltransferase Gtf1	1	0
group_8014	hypothetical protein	4	1			gtf1_3	Glycosyltransferase Gtf1	1	0
group_802	Fructokinase	2	0			guaB_2	Inosine-5'-monophosphate dehydrogenase	1	0
group_8025	hypothetical protein	3	0			gyrA	DNA gyrase subunit A	1	0
group_804	hypothetical protein	1	0			gyrB	DNA gyrase subunit B	2	0
group_8040	hypothetical protein	2	0			hdfR	HTH-type transcriptional regulator HdfR	3	0
group_8060	hypothetical protein	1	0			helD	DNA helicase IV	1	0
group_8062	Putative esterase	1	0			hemL1	Glutamate-1-semialdehyde	1	0
group_809	hypothetical protein	1	0			hflX	GTPase HflX	2	0
group_8117	hypothetical protein	1	0			hhaIM	Modification methylase HhaI	5	0
group_821	hypothetical protein	3	0			hin	DNA-invertase hin	1	0
group_822	hypothetical protein	4	0			hisA	1-(5-phosphoribosyl)-5-[(5-phosphoribosylamino)methylideneamino] imidazole-4-carboxamide isomerase	3	0
group_824	hypothetical protein	1	0			hisB	Imidazoleglycerol-phosphate dehydratase	2	1
group_826	hypothetical protein	1	0			hisD	Histidinol dehydrogenase	2	0
group_827	putative FAD-linked oxidoreductase	2	1			hisF	Imidazole glycerol phosphate synthase subunit HisF	5	0
group_828	putative FAD-linked oxidoreductase	1	0			hisH	Imidazole glycerol phosphate synthase subunit HisH	3	0
group_83	hypothetical protein	3	0			hisI	Histidine biosynthesis bifunctional protein HisIE	2	0
group_830	hypothetical protein	1	0			hisS	Histidine--tRNA ligase	1	0
group_831	hypothetical protein	1	0			hisZ	ATP phosphoribosyltransferase regulatory subunit	5	0
group_841	hypothetical protein	1	0			hsdM	Type I restriction enzyme EcoKI M protein	11	1
group_85	hypothetical protein	1	0			hsdR	Type-1 restriction enzyme R protein	8	0
group_855	Oligopeptide transport ATP-binding protein OppF	4	1			hssR	Heme response regulator HssR	1	0
group_86	hypothetical protein	3	1			hssS	Heme sensor protein HssS	2	0
group_864	hypothetical protein	2	1			htpX	Protease HtpX	1	0
group_869	hypothetical protein	1	1			hutH	Histidine ammonia-lyase	1	0
group_87	hypothetical protein	1	0			ileS	Isoleucine--tRNA ligase	3	0
group_878	hypothetical protein	1	0			ilvB	Acetolactate synthase large subunit	3	0
group_879	hypothetical protein	1	1			infB	Translation initiation factor IF-2	6	0
group_880	hypothetical protein	1	0			isaA	putative transglycosylase IsaA	1	1
group_881	hypothetical protein	1	0			isdI	Heme oxygenase (staphylobilin-producing) 2	1	0
group_882	hypothetical protein	0	1			ispH	4-hydroxy-3-methylbut-2-enyl diphosphate reductase	0	1
group_884	hypothetical protein	2	0			iucA	N(2)-citryl-N(6)-acetyl-N(6)-hydroxylysine synthase	1	0
group_886	hypothetical protein	2	0			iucC	Aerobactin synthase	2	0
group_888	hypothetical protein	2	0			katA	Catalase	2	0
group_9	hypothetical protein	1	1			katE	Catalase HPII	2	0
group_907	beta-lactam sensor/signal transducer BlaR1	1	1			kdpB	Potassium-transporting ATPase ATP-binding subunit	1	0
group_911	hypothetical protein	1	0			kdpD	Sensor protein KdpD	7	0
group_912	Modification methylase HhaI	2	0			kdpE	Transcriptional regulatory protein KdpE	1	0
group_915	hypothetical protein	3	0			lacR_1	HTH-type transcriptional regulator LacR	1	1
group_918	hypothetical protein	2	1			leuA	2-isopropylmalate synthase	3	0
group_922	IS30 family transposase ISSau5	1	0			leuB	3-isopropylmalate dehydrogenase	1	0
group_924	hypothetical protein	1	0			lexA_1	LexA repressor	1	0
group_927	hypothetical protein	1	0			lexA_3	LexA repressor	1	7
group_928	hypothetical protein	20	1			liaR	Transcriptional regulatory protein LiaR	1	0
group_931	hypothetical protein	11	1			lip_2	Lipase	2	0
group_932	hypothetical protein	1	0			lipL	Octanoyl-[GcvH]:protein N-octanoyltransferase	2	0
group_938	hypothetical protein	10	0			lutR_1	HTH-type transcriptional regulator LutR	1	0
group_939	hypothetical protein	1	0			lysP_1	Lysine-specific permease	1	0
group_954	hypothetical protein	1	0			lysP_2	Lysine-specific permease	1	0
group_956	IS21 family transposase ISAau2	1	0			lytR_1	Sensory transduction protein LytR	1	0
group_957	hypothetical protein	2	0			lytR_2	Transcriptional regulator LytR	1	0
group_965	hypothetical protein	4	1			macB_2	Macrolide export ATP-binding/permease protein MacB	1	0
group_967	hypothetical protein	2	1			malL	Oligo-	1	0
group_975	hypothetical protein	3	1			manZ_2	PTS system mannose-specific EIID component	1	0
group_976	hypothetical protein	3	0			mccB	Cystathionine gamma-lyase	3	0
group_977	hypothetical protein	3	1			mdtD_1	Putative multidrug resistance protein MdtD	12	0
group_978	hypothetical protein	0	1			mdtD_3	hypothetical protein	0	2
group_981	hypothetical protein	7	0			mdtG	Multidrug resistance protein MdtG	1	0
group_982	hypothetical protein	1	0			mdtH_2	hypothetical protein	3	1
group_983	hypothetical protein	3	0			menE	2-succinylbenzoate--CoA ligase	1	0
group_985	hypothetical protein	0	1			menF	Isochorismate synthase MenF	1	0
group_986	hypothetical protein	2	0			metC	Cystathionine beta-lyase MetC	2	0
group_987	hypothetical protein	2	0			metE	5-methyltetrahydropteroyltriglutamate--homocysteine methyltransferase	1	0
group_99	hypothetical protein	2	0			metK	S-adenosylmethionine synthase	1	0
gsiB	Glutathione-binding protein GsiB	1	0			metN	Methionine import ATP-binding protein MetN	1	0
gtaB	UTP--glucose-1-phosphate uridylyltransferase	2	0			metQ_3	putative D-methionine-binding lipoprotein MetQ	1	0
guaB_1	Inosine-5'-monophosphate dehydrogenase	1	0			metXA	Homoserine O-acetyltransferase	1	0
hdfR	HTH-type transcriptional regulator HdfR	2	0			mfd	Transcription-repair-coupling factor	2	0
helD	DNA helicase IV	1	0			mgl	L-methionine gamma-lyase	1	0
hemN	Oxygen-independent coproporphyrinogen-III oxidase-like protein YqeR	1	0			mgt	Monofunctional glycosyltransferase	1	0
hepT	Heptaprenyl diphosphate synthase component 2	1	0			mhqA_2	Putative ring-cleaving dioxygenase MhqA	1	0
hflX	GTPase HflX	2	0			mhqD	Putative hydrolase MhqD	1	0
hhaIM	Modification methylase HhaI	8	1			miaB	tRNA-2-methylthio-N(6)-dimethylallyladenosine synthase	1	0
hin_3	DNA-invertase hin	1	0			mleN_1	Malate-2H(+)/Na(+)-lactate antiporter	2	0
hisB	Imidazoleglycerol-phosphate dehydratase	2	1			mleN_2	Malate-2H(+)/Na(+)-lactate antiporter	1	0
hisC_2	Histidinol-phosphate aminotransferase	1	1			mltF	Membrane-bound lytic murein transglycosylase F	7	0
hisD	Histidinol dehydrogenase	6	0			mnaA	UDP-N-acetylglucosamine 2-epimerase	1	0
hisF	Imidazole glycerol phosphate synthase subunit HisF	4	0			mnmA	tRNA-specific 2-thiouridylase MnmA	1	0
hisH	Imidazole glycerol phosphate synthase subunit HisH	1	0			mnmG	tRNA uridine 5-carboxymethylaminomethyl modification enzyme MnmG	5	0
hisI	Histidine biosynthesis bifunctional protein HisIE	1	0			mntH_2	Divalent metal cation transporter MntH	7	0
hisZ	ATP phosphoribosyltransferase regulatory subunit	2	0			moaB	Molybdenum cofactor biosynthesis protein B	1	0
hlb	Phospholipase C	1	0			mprF	Phosphatidylglycerol lysyltransferase	1	0
hsdM	Type I restriction enzyme EcoKI M protein	6	1			mqo2	putative malate:quinone oxidoreductase 2	1	0
hsdR	Type-1 restriction enzyme R protein	7	0			mreC	Cell shape-determining protein MreC	1	0
hssR	Heme response regulator HssR	2	0			mrpA	Na(+)/H(+) antiporter subunit A	3	0
htpX	Protease HtpX	1	0			msbA	Lipid A export ATP-binding/permease protein MsbA	2	0
hutH	Histidine ammonia-lyase	1	0			mscS	Small-conductance mechanosensitive channel	2	0
hutU	Urocanate hydratase	2	0			mtaB	Threonylcarbamoyladenosine tRNA methylthiotransferase MtaB	1	0
icaC	putative poly-beta-	1	0			mtlR	Transcriptional regulator MtlR	4	1
ileS	Isoleucine--tRNA ligase	5	0			murE	UDP-N-acetylmuramoyl-L-alanyl-D-glutamate--L-lysine ligase	1	0
ilvB	Acetolactate synthase large subunit	2	0			murF_1	UDP-N-acetylmuramoyl-tripeptide--D-alanyl-D-alanine ligase	1	0
ilvC	Ketol-acid reductoisomerase (NADP(+))	2	0			murF_2	UDP-N-acetylmuramoyl-tripeptide--D-alanyl-D-alanine ligase	0	1
infB	Translation initiation factor IF-2	9	1			murJ_1	Lipid II flippase MurJ	1	0
isaA	putative transglycosylase IsaA	3	0			mutS_1	DNA mismatch repair protein MutS	1	0
isdI	Heme oxygenase (staphylobilin-producing) 2	2	0			nagA	N-acetylglucosamine-6-phosphate deacetylase	2	0
ispH	4-hydroxy-3-methylbut-2-enyl diphosphate reductase	1	0			nanA_2	N-acetylneuraminate lyase	6	0
katE	Catalase HPII	4	0			narT	putative nitrate transporter NarT	1	0
kdpB	Potassium-transporting ATPase ATP-binding subunit	3	0			nasD	Nitrite reductase [NAD(P)H]	3	0
kdpC	Potassium-transporting ATPase KdpC subunit	2	0			nfrA	NADPH-dependent oxidoreductase	4	0
kdpD	Sensor protein KdpD	6	0			nhoA	hypothetical protein	2	0
kdpE	Transcriptional regulatory protein KdpE	1	0			nikB	Nickel transport system permease protein NikB	4	0
kefB	Glutathione-regulated potassium-efflux system protein KefB	2	0			nikC	Nickel transport system permease protein NikC	1	0
kipI_1	Kinase A inhibitor	1	0			nirC	Nitrite transporter NirC	2	0
ktrB_1	Ktr system potassium uptake protein B	1	0			nixA	High-affinity nickel-transport protein NixA	3	0
lacC_1	Tagatose-6-phosphate kinase	1	0			nos	Nitric oxide synthase oxygenase	2	0
lacD_2	Tagatose	2	0			nreC	Oxygen regulatory protein NreC	1	0
lacE	PTS system lactose-specific EIICB component	0	1			oatA_2	O-acetyltransferase OatA	2	0
lacR_1	HTH-type transcriptional regulator LacR	1	0			obg	GTPase Obg	2	0
lacR_2	Lactose phosphotransferase system repressor	1	1			odh	Opine dehydrogenase	1	0
lagD	Lactococcin-G-processing and transport ATP-binding protein LagD	1	0			ogt	Methylated-DNA--protein-cysteine methyltransferas	1	1
lctP	L-lactate permease	1	0			oppF_3	Oligopeptide transport ATP-binding protein OppF	0	1
ldh_1	Leucine dehydrogenase	1	0			opuD_1	Glycine betaine transporter OpuD	1	0
ldhA	L-lactate dehydrogenase 1	1	0			opuD_3	Glycine betaine transporter OpuD	9	1
ldhD	D-lactate dehydrogenase	1	0			pabA_2	Aminodeoxychorismate/anthranilate synthase component 2	2	0
leuA	2-isopropylmalate synthase	1	0			panC	Pantothenate synthetase	1	0
leuB	3-isopropylmalate dehydrogenase	1	0			panS	Pantothenate precursors transporter PanS	2	0
leuC	3-isopropylmalate dehydratase large subunit	2	0			parC	DNA topoisomerase 4 subunit A	3	0
leuS	Leucine--tRNA ligase	4	0			patA_1	Putative N-acetyl-LL-diaminopimelate aminotransferase	2	0
lexA_2	LexA repressor	0	2			patA_2	Putative N-acetyl-LL-diaminopimelate aminotransferase	1	0
lexA_3	LexA repressor	2	0			pbpH	Penicillin-binding protein H	0	1
liaR	Transcriptional regulatory protein LiaR	2	0			pcp	Pyrrolidone-carboxylate peptidase	2	0
lig	DNA ligase	2	0			pcrA	ATP-dependent DNA helicase PcrA	0	1
lip_1	Lipase	4	0			pcrB	Heptaprenylglyceryl phosphate synthase	2	0
lip2	Lipase 2	4	0			pdhC_1	Dihydrolipoyllysine-residue acetyltransferase component of pyruvate dehydrogenase complex	5	0
lipL	Octanoyl-[GcvH]:protein N-octanoyltransferase	1	1			pdhD_1	Dihydrolipoyl dehydrogenase	4	0
lpd	Dihydrolipoyl dehydrogenase	1	0			pdxT	Pyridoxal 5'-phosphate synthase subunit PdxT	2	0
ltrA	hypothetical protein	9	1			pepA_1	cytosol aminopeptidase	1	0
lutA	Lactate utilization protein A	1	0			pepA_2	Glutamyl aminopeptidase	1	0
luxS	S-ribosylhomocysteine lyase	3	0			pepF1_1	Oligoendopeptidase	1	0
lyrA	Lysostaphin resistance protein A	1	0			pfkA	ATP-dependent 6-phosphofructokinase	1	0
lysP_1	Lysine-specific permease	1	0			pflB	Formate acetyltransferase	5	0
lysP_2	Lysine-specific permease	1	0			pgcA	Phosphoglucomutase	2	0
lytN	hypothetical protein	3	0			pheP	Phenylalanine-specific permease	10	0
lytR_1	Sensory transduction protein LytR	1	0			pheT_2	Phenylalanine--tRNA ligase beta subunit	2	0
macB_1	Macrolide export ATP-binding/permease protein MacB	0	1			phoB	Alkaline phosphatase 3	2	0
malG	Maltose transport system permease protein MalG	1	0			phoR	Alkaline phosphatase synthesis sensor protein PhoR	1	0
manP	PTS system mannose-specific EIIBCA component	3	0			pip	Proline iminopeptidase	8	0
manZ_2	PTS system mannose-specific EIID component	1	0			polA	DNA polymerase I	2	0
mdtD_1	Putative multidrug resistance protein MdtD	11	0			ppdK	Pyruvat	1	0
mdtD_2	Putative multidrug resistance protein MdtD	1	0			prfB	Peptide chain release factor 2	1	0
mdtH_2	hypothetical protein	7	0			priA	Primosomal protein N'	2	0
melB	Melibiose carrier protein	1	0			prmC_1	Release factor glutamine methyltransferase	2	2
menD	2-succinyl-5-enolpyruvyl-6-hydroxy-3-cyclohexene-1-carboxylate synthase	2	0			proC	Pyrroline-5-carboxylate reductase	1	1
menF	Isochorismate synthase MenF	3	0			pspA	Phosphoserine phosphatase 1	1	0
menH_2	2-succinyl-6-hydroxy-	1	0			pstS	Phosphate-binding protein PstS	0	1
metC	Cystathionine beta-lyase MetC	4	0			ptsI	Phosphoenolpyruvate-protein phosphotransferase	1	0
metE	5-methyltetrahydropteroyltriglutamate--homocysteine methyltransferase	1	0			purH	Bifunctional purine biosynthesis protein PurH	1	0
metI_1	Cystathionine gamma-synthase/O-acetylhomoserine (thiol)-lyase	1	0			purK_1	N5-carboxyaminoimidazole ribonucleotide synthase	2	0
metI_2	D-methionine transport system permease protein MetI	1	0			purN	Phosphoribosylglycinamide formyltransferase	1	0
metN	Methionine import ATP-binding protein MetN	2	2			putC	1-pyrroline-5-carboxylate dehydrogenase 2	1	0
metQ_3	putative D-methionine-binding lipoprotein MetQ	2	0			pyk	Pyruvate kinase	1	0
metXA	Homoserine O-acetyltransferase	1	0			pyrG	CTP synthase	1	0
mggB	Mannosylglucosyl-3-phosphoglycerate phosphatase	3	0			queE_2	7-carboxy-7-deazaguanine synthase	1	0
mgl	L-methionine gamma-lyase	1	0			queG	Epoxyqueuosine reductase	1	0
mhqA_2	Putative ring-cleaving dioxygenase MhqA	1	0			radD	Putative DNA repair helicase RadD	9	2
mnaA	UDP-N-acetylglucosamine 2-epimerase	1	1			rarD	Protein RarD	2	0
mnhA1	Na(+)/H(+) antiporter subunit A1	1	0			rbsR	Ribose operon repressor	2	0
mnmE	tRNA modification GTPase MnmE	2	0			recD2_2	ATP-dependent RecD-like DNA helicase	1	0
mnmG	tRNA uridine 5-carboxymethylaminomethyl modification enzyme MnmG	1	0			recF	DNA replication and repair protein RecF	1	0
mntH_2	Divalent metal cation transporter MntH	4	0			recQ_1	ATP-dependent DNA helicase RecQ	1	0
mntR	Transcriptional regulator MntR	1	0			repE	Replication initiation protein	3	0
moaA	GTP 3	2	0			repN	Replication initiation protein	1	0
moaA_1	hypothetical protein	2	0			repN_2	Replication initiation protein	1	0
moaC	Cyclic pyranopterin monophosphate synthase	1	0			rex	Redox-sensing transcriptional repressor Rex	1	0
modA	Molybdate-binding protein ModA	1	0			ribBA	Riboflavin biosynthesis protein RibBA	2	1
mprF	Phosphatidylglycerol lysyltransferase	2	0			rihB	Pyrimidine-specific ribonucleoside hydrolase RihB	2	0
mqo2	putative malate:quinone oxidoreductase 2	1	0			rihC	Non-specific ribonucleoside hydrolase RihC	3	0
mrpA	Na(+)/H(+) antiporter subunit A	3	0			rimM	Ribosome maturation factor RimM	1	0
mrpD	Na(+)/H(+) antiporter subunit D	1	0			rlmH	Ribosomal RNA large subunit methyltransferase H	25	0
msbA	Lipid A export ATP-binding/permease protein MsbA	5	1			rlmL	Ribosomal RNA large subunit methyltransferase L	3	0
mshA	D-inositol-3-phosphate glycosyltransferase	1	0			rluD_2	hypothetical protein	1	0
mta	HTH-type transcriptional activator mta	1	0			rnc	Ribonuclease 3	1	0
mtaB	Threonylcarbamoyladenosine tRNA methylthiotransferase MtaB	1	0			rnhC	Ribonuclease HIII	1	0
mtlR	Transcriptional regulator MtlR	3	0			rnj1	Ribonuclease J 1	4	0
murA2	UDP-N-acetylglucosamine 1-carboxyvinyltransferase 2	1	0			rnj2	Ribonuclease J 2	3	0
murB	UDP-N-acetylenolpyruvoylglucosamine reductase	2	0			rnr	Ribonuclease R	1	0
murR_1	HTH-type transcriptional regulator MurR	1	0			rocB	Protein RocB	1	0
mutL	DNA mismatch repair protein MutL	1	0			rocD2	Ornithine aminotransferase 2	1	0
mutM	Formamidopyrimidine-DNA glycosylase	1	0			rsbU	Phosphoserine phosphatase RsbU	1	0
mutS_1	DNA mismatch repair protein MutS	2	0			rsmB	Ribosomal RNA small subunit methyltransferase B	1	0
mutY	Adenine DNA glycosylase	1	0			ruvA	Holliday junction ATP-dependent DNA helicase RuvA	1	0
nagA	N-acetylglucosamine-6-phosphate deacetylase	2	0			ruvB_1	Holliday junction ATP-dependent DNA helicase RuvB	1	0
nanA_2	N-acetylneuraminate lyase	1	0			saeR	Response regulator SaeR	1	0
nasD	Nitrite reductase [NAD(P)H]	6	0			salA	Iron-sulfur cluster carrier protein	2	0
nfrA	NADPH-dependent oxidoreductase	8	1			sapF	Putrescine export system ATP-binding protein SapF	2	0
nhaC	Na(+)/H(+) antiporter NhaC	1	0			sauU_2	putative sulfoacetate transporter SauU	1	0
nhoA	hypothetical protein	1	0			sbcC	Nuclease SbcCD subunit C	1	0
nikC	Nickel transport system permease protein NikC	1	0			scdA	Iron-sulfur cluster repair protein ScdA	0	1
nixA	High-affinity nickel-transport protein NixA	2	0			scrB	Sucrose-6-phosphate hydrolase	1	1
nnrD	ADP-dependent (S)-NAD(P)H-hydrate dehydratase	1	0			scrK	Fructokinase	2	0
nos	Nitric oxide synthase oxygenase	1	0			sdcS	Sodium-dependent dicarboxylate transporter SdcS	1	0
nrdD	Anaerobic ribonucleoside-triphosphate reductase	2	0			sdhA_2	L-serine dehydratas	1	0
nrdE1_2	Ribonucleoside-diphosphate reductase subunit alpha 1	1	0			sdrD	hypothetical protein	3	0
nreC	Oxygen regulatory protein NreC	1	0			secA_2	Protein translocase subunit SecA	1	0
nusA	Transcription termination/antitermination protein NusA	1	0			serS	Serine--tRNA ligase	1	0
oatA_2	O-acetyltransferase OatA	0	1			sglT_1	Sodium/glucose cotransporter	5	0
ogt	Methylated-DNA--protein-cysteine methyltransferas	3	0			sglT_3	Sodium/glucose cotransporter	0	1
oppC_1	Oligopeptide transport system permease protein OppC	1	0			sigS	hypothetical protein	1	0
oppD_2	Oligopeptide transport ATP-binding protein OppD	1	0			sle1_2	N-acetylmuramoyl-L-alanine amidase sle1	1	0
oppD_3	Oligopeptide transport ATP-binding protein OppD	1	0			smc_2	hypothetical protein	2	0
oppF_2	Oligopeptide transport ATP-binding protein OppF	2	0			speA	Arginine decarboxylase	2	0
opuD_1	Glycine betaine transporter OpuD	1	0			srrB	Sensor protein SrrB	1	0
opuD_3	Glycine betaine transporter OpuD	3	0			ssbA_2	Single-stranded DNA-binding protein A	0	1
orr	Ornithine racemase	4	0			ssuB_2	Aliphatic sulfonates import ATP-binding protein SsuB	1	0
pabA_2	Aminodeoxychorismate/anthranilate synthase component 2	1	0			steT	Serine/threonine exchanger SteT	2	0
panC	Pantothenate synthetase	1	0			sttH	Streptothricin hydrolase	1	0
panD	Aspartate 1-decarboxylase	1	0			suhB_1	Inositol-1-monophosphatase	1	0
panS	Pantothenate precursors transporter PanS	4	0			sunS	hypothetical protein	1	0
parC	DNA topoisomerase 4 subunit A	1	0			sutR	HTH-type transcriptional regulator SutR	1	0
parE	DNA topoisomerase 4 subunit B	3	0			swrC	Swarming motility protein SwrC	5	2
patA_1	Putative N-acetyl-LL-diaminopimelate aminotransferase	2	0			tadA_2	tRNA-specific adenosine deaminase	2	0
pbpH	Penicillin-binding protein H	1	1			tagU	Polyisoprenyl-teichoic acid--peptidoglycan teichoic acid transferase TagU	0	1
pdhC_2	Dihydrolipoyllysine-residue acetyltransferase component of pyruvate dehydrogenase complex	1	0			tcdA	tRNA threonylcarbamoyladenosine dehydratase	1	0
pdxT	Pyridoxal 5'-phosphate synthase subunit PdxT	3	0			tet_K_	tetracycline efflux MFS transporter Tet(K)	1	0
pepA_1	Glutamyl aminopeptidase	2	0			tgt	Queuine tRNA-ribosyltransferase	1	0
pepA_2	cytosol aminopeptidase	1	0			thiN	Thiamine pyrophosphokinase	1	0
pepF1_1	Oligoendopeptidase	2	0			thiO	Glycine oxidase	4	0
pepF1_2	Oligoendopeptidase	1	0			thrS	Threonine--tRNA ligase	2	0
pflB	Formate acetyltransferase	5	0			tkt	Transketolase	1	0
pgcA	Phosphoglucomutase	3	0			topB	DNA topoisomerase 3	1	0
pheP	Phenylalanine-specific permease	11	2			topB_1	DNA topoisomerase 3	0	1
phoB	Alkaline phosphatase 3	3	1			topB_4	DNA topoisomerase 3	1	0
phoR	Alkaline phosphatase synthesis sensor protein PhoR	1	0			tpiA	Triosephosphate isomerase	1	0
pip	Proline iminopeptidase	4	1			traP	Signal transduction protein TRAP	0	1
pls	hypothetical protein	1	0			treA	Trehalose-6-phosphate hydrolase	4	0
plsC	1-acyl-sn-glycerol-3-phosphate acyltransferase	1	0			treP_1	PTS system trehalose-specific EIIBC component	0	1
pnbA	Para-nitrobenzyl esterase	1	0			treR_2	HTH-type transcriptional regulator TreR	2	0
polC	DNA polymerase III PolC-type	1	0			trmD	tRNA (guanine-N(1)-)-methyltransferase	2	0
polX	DNA polymerase/3'-5' exonuclease PolX	1	0			trpC	Indole-3-glycerol phosphate synthase	2	1
ponA	Penicillin-binding protein 1A/1B	1	0			trpD2	Anthranilate phosphoribosyltransferase 2	0	1
potD	Spermidine/putrescine-binding periplasmic protein	1	0			tsaB	tRNA threonylcarbamoyladenosine biosynthesis protein TsaB	1	0
ppdK	Pyruvat	8	0			tsaD	tRNA N6-adenosine threonylcarbamoyltransferase	0	1
prfA	Peptide chain release factor 1	0	1			tyrS	Tyrosine--tRNA ligase	2	0
proC	Pyrroline-5-carboxylate reductase	0	1			ugtP	Processive diacylglycerol beta-glucosyltransferase	1	0
pstA	Phosphate transport system permease protein PstA	1	0			ureB	Urease subunit beta	1	0
pstS	Phosphate-binding protein PstS	1	0			ureC	Urease subunit alpha	1	0
pta	Phosphate acetyltransferase	1	0			ureE	Urease accessory protein UreE	2	0
ptpB	Low molecular weight protein-tyrosine-phosphatase PtpB	2	0			uvrA_2	UvrABC system protein A	11	0
purD	Phosphoribosylamine--glycine ligase	4	0			uvrB_2	UvrABC system protein B	2	1
purF	Amidophosphoribosyltransferase	1	0			uvrC	UvrABC system protein C	1	0
purH	Bifunctional purine biosynthesis protein PurH	1	0			valS	Valine--tRNA ligase	2	0
purK_1	N5-carboxyaminoimidazole ribonucleotide synthase	3	0			xerC_1	Tyrosine recombinase XerC	1	0
purR	Pur operon repressor	1	0			xerC_3	Tyrosine recombinase XerC	12	2
putC	1-pyrroline-5-carboxylate dehydrogenase 2	1	0			xerD_2	Tyrosine recombinase XerD	1	0
puuD	Gamma-glutamyl-gamma-aminobutyrate hydrolase PuuD	1	0			xerD_3	Tyrosine recombinase XerD	1	0
pyk	Pyruvate kinase	1	0			yafV	Omega-amidase YafV	1	0
qacC	Quaternary ammonium compound-resistance protein QacC	1	0			ybiT	putative ABC transporter ATP-binding protein YbiT	1	0
queG	Epoxyqueuosine reductase	2	0			yciC_3	Putative metal chaperone YciC	5	1
radA	DNA repair protein RadA	1	0			ycjO	Inner membrane ABC transporter permease protein YcjO	1	0
radD	Putative DNA repair helicase RadD	17	2			ydbM	Putative acyl-CoA dehydrogenase YdbM	4	0
rarD	Protein RarD	1	0			yfhA	putative siderophore transport system permease protein YfhA	1	1
rbsD_1	D-ribose pyranase	1	0			yfiZ_2	putative siderophore transport system permease protein YfiZ	1	0
rbsK	Ribokinase	3	0			yfkO	Putative NAD(P)H nitroreductase YfkO	1	0
recB	RecBCD enzyme subunit RecB	1	1			ygaZ	Inner membrane protein YgaZ	1	0
recQ_1	ATP-dependent DNA helicase RecQ	2	0			yheH	putative multidrug resistance ABC transporter ATP-binding/permease protein YheH	1	0
recQ_2	ATP-dependent DNA helicase RecQ	1	0			yheI	putative multidrug resistance ABC transporter ATP-binding/permease protein YheI	1	0
repE	Replication initiation protein	3	0			yheS_1	hypothetical protein	2	0
rifL	Putative UDP-kanosamine synthase oxidoreductase subunit	1	0			yheS_2	putative ABC transporter ATP-binding protein YheS	1	0
rihB	Pyrimidine-specific ribonucleoside hydrolase RihB	5	0			yhfK_1	putative sugar epimerase YhfK	3	0
rihC	Non-specific ribonucleoside hydrolase RihC	2	0			yhfK_2	putative sugar epimerase YhfK	1	0
rlmH	Ribosomal RNA large subunit methyltransferase H	10	0			yhfT	putative acyl--CoA ligase YhfT	1	0
rlmN	putative dual-specificity RNA methyltransferase RlmN	3	0			yihN	Inner membrane protein YihN	6	1
rnhC	Ribonuclease HIII	1	0			yitJ	Bifunctional homocysteine S-methyltransferase/	2	0
rocB	Protein RocB	1	0			yjbK	Putative triphosphatase YjbK	1	0
rocD2	Ornithine aminotransferase 2	3	0			yjbM	GTP pyrophosphokinase YjbM	1	0
rplW	50S ribosomal protein L23	1	0			yjmB	putative symporter YjmB	1	0
rpoE	putative DNA-directed RNA polymerase subunit delta	1	0			yknW	hypothetical protein	2	1
rsmA	Ribosomal RNA small subunit methyltransferase A	1	0			yknY	putative ABC transporter ATP-binding protein YknY	1	0
rsmB	Ribosomal RNA small subunit methyltransferase B	0	1			ykoD	Putative HMP/thiamine import ATP-binding protein YkoD	1	0
rsmI	Ribosomal RNA small subunit methyltransferase I	1	0			ylmA	putative ABC transporter ATP-binding protein YlmA	5	1
sapF	Putrescine export system ATP-binding protein SapF	2	0			ylmB	N-formyl-4-amino-5-aminomethyl-2-methylpyrimidine deformylase	7	0
sauU_2	putative sulfoacetate transporter SauU	1	0			yloA	putative protein YloA	2	0
sbcD	Nuclease SbcCD subunit D	1	0			yorK	Putative SPBc2 prophage-derived single-strand DNA-specific exonuclease YorK	2	0
sbi	Immunoglobulin-binding protein sbi	15	1			ypdA	Sensor histidine kinase YpdA	5	1
sbnA	putative siderophore biosynthesis protein SbnA	1	0			ypdF	Aminopeptidase YpdF	1	0
scrB	Sucrose-6-phosphate hydrolase	1	0			yqeH	putative protein YqeH	1	0
sdcS	Sodium-dependent dicarboxylate transporter SdcS	1	1			yrrT	putative methyltransferase	3	0
sdhB_2	L-serine dehydratas	2	0			ythA	Putative cytochrome bd menaquinol oxidase subunit I	1	0
sdrD	Serine-aspartate repeat-containing protein D	4	1			ythB	Putative cytochrome bd menaquinol oxidase subunit II	1	0
sdrD_1	hypothetical protein	3	3			ywlC	Threonylcarbamoyl-AMP synthase	1	0
secA_1	Protein translocase subunit SecA	1	0			yxeP_1	putative hydrolase YxeP	2	0
secA_2	Protein translocase subunit SecA	2	0			yxeP_2	putative hydrolase YxeP	1	0
secDF	Protein translocase subunit SecDF	1	0			yycB_2	putative transporter YycB	1	0
sepA	Multidrug resistance efflux pump SepA	1	0			yycJ	Putative metallo-hydrolase YycJ	7	2
sglT_2	Sodium/glucose cotransporter	6	0
sglT_3	Sodium/glucose cotransporter	2	0
sigA	RNA polymerase sigma factor SigA	3	0
smc_2	hypothetical protein	4	0
spa_1	Immunoglobulin G-binding protein A	0	1
speA	Arginine decarboxylase	1	0
spsB_1	Signal peptidase IB	1	0
ssaA	Staphylococcal secretory antigen SsaA	1	0
ssbA_2	Single-stranded DNA-binding protein A	1	1
ssuB_2	Aliphatic sulfonates import ATP-binding protein SsuB	1	0
ssuC	Putative aliphatic sulfonates transport permease protein SsuC	1	0
steT	Serine/threonine exchanger SteT	2	0
sucD	Succinate--CoA ligase [ADP-forming] subunit alpha	2	0
suhB_1	Inositol-1-monophosphatase	1	0
sunS	hypothetical protein	0	3
swrC	Swarming motility protein SwrC	4	0
tagF	Teichoic acid poly(glycerol phosphate) polymerase	1	1
tagF_2	Teichoic acid poly(glycerol phosphate) polymerase	0	1
tagU	Polyisoprenyl-teichoic acid--peptidoglycan teichoic acid transferase TagU	2	0
tcdA	tRNA threonylcarbamoyladenosine dehydratase	2	0
tcyP	L-cystine uptake protein TcyP	3	0
thiC	Phosphomethylpyrimidine synthase	2	0
thiE_2	Thiamine-phosphate synthase	1	0
thiG	Thiazole synthase	1	0
thiN	Thiamine pyrophosphokinase	1	0
thiO	Glycine oxidase	1	0
thrC	Threonine synthase	1	0
topA	DNA topoisomerase 1	3	0
treA	Trehalose-6-phosphate hydrolase	2	0
treP_1	PTS system trehalose-specific EIIBC component	0	1
treP_2	PTS system trehalose-specific EIIBC component	3	1
treR_2	HTH-type transcriptional regulator TreR	2	1
trmB	tRNA (guanine-N(7)-)-methyltransferase	1	0
trmFO	Methylenetetrahydrofolate--tRNA-(uracil-5-)-methyltransferase TrmFO	1	0
trpA	Tryptophan synthase alpha chain	2	0
trpC	Indole-3-glycerol phosphate synthase	3	0
trpE	Anthranilate synthase component 1	1	0
tsaE	tRNA threonylcarbamoyladenosine biosynthesis protein TsaE	1	0
uhpT	Hexose-6-phosphate:phosphate antiporter	1	0
ulaA_2	Ascorbate-specific PTS system EIIC component	1	0
ung	Uracil-DNA glycosylase	2	0
ureC	Urease subunit alpha	5	0
ureE	Urease accessory protein UreE	3	0
uvrA_2	UvrABC system protein A	15	2
uvrB	UvrABC system protein B	1	0
uvrB_2	UvrABC system protein B	0	1
xerC_2	Tyrosine recombinase XerC	9	1
xerC_3	Tyrosine recombinase XerC	12	1
xerD_3	Tyrosine recombinase XerD	3	0
yafV	Omega-amidase YafV	3	0
ybiT_2	putative ABC transporter ATP-binding protein YbiT	1	0
ycaD	hypothetical protein	0	3
ychF	Ribosome-binding ATPase YchF	2	0
yciC_2	Putative metal chaperone YciC	1	0
yciC_3	Putative metal chaperone YciC	13	0
ycjO	Inner membrane ABC transporter permease protein YcjO	1	0
yclM	Aspartokinase 3	1	0
ydbM	Putative acyl-CoA dehydrogenase YdbM	3	0
yesO	Putative ABC transporter substrate-binding protein YesO	2	0
yfiZ_2	putative siderophore transport system permease protein YfiZ	4	0
yhaP	putative protein YhaP	1	0
yhbU	putative protease YhbU	1	0
yheH	putative multidrug resistance ABC transporter ATP-binding/permease protein YheH	1	0
yheI	putative multidrug resistance ABC transporter ATP-binding/permease protein YheI	3	0
yheS_1	putative ABC transporter ATP-binding protein YheS	3	0
yhfK_1	putative sugar epimerase YhfK	1	0
yhfK_2	putative sugar epimerase YhfK	1	0
yhgF	Protein YhgF	2	0
yhhS	putative MFS-type transporter YhhS	1	0
yidC	Membrane protein insertase YidC	1	0
yihN	Inner membrane protein YihN	6	0
yitJ	Bifunctional homocysteine S-methyltransferase/	1	0
ykoD	Putative HMP/thiamine import ATP-binding protein YkoD	1	0
ykoE	Putative HMP/thiamine permease protein YkoE	1	0
ylmA	putative ABC transporter ATP-binding protein YlmA	6	0
ylmB	N-formyl-4-amino-5-aminomethyl-2-methylpyrimidine deformylase	5	1
yloA	putative protein YloA	3	0
ymcA	putative protein YmcA	1	0
yokF	SPBc2 prophage-derived endonuclease YokF	1	0
yorK	Putative SPBc2 prophage-derived single-strand DNA-specific exonuclease YorK	1	0
ypdA	Sensor histidine kinase YpdA	5	0
ypdF	Aminopeptidase YpdF	1	0
yqeN	putative protein YqeN	1	0
yrrT	putative methyltransferase	1	0
ythA	Putative cytochrome bd menaquinol oxidase subunit I	2	0
ytmI	putative N-acetyltransferase YtmI	5	0
ywlC	Threonylcarbamoyl-AMP synthase	3	0
ywpJ_1	Phosphatase YwpJ	1	0
ywpJ_2	Phosphatase YwpJ	2	0
yxeP_2	N-acetyldiaminopimelate deacetylase	1	0
yycJ	Putative metallo-hydrolase YycJ	6	1
zupT	Zinc transporter ZupT	1	0
