# Supplementary material for: Population genomics of Staphylococcus pseudintermedius in companion animals in the United States
Source: Commun Biol. 2020 Jun 5;3:282. doi: 10.1038/s42003-020-1009-y (PMC7275049; doi:10.1038/s42003-020-1009-y)
Supplement: Supplementary file 10 — Supplementary Data 8 [file 42003_2020_1009_MOESM10_ESM.xlsx]

## Sheet: Sheet1
[d_sample]	NE	TX
value	0.00387929	0.00345575
bootstrapping mean	0.00387884	0.00345264
bootstrapping standard deviation	8.80359e-05	8.72699e-05
bootstrapping size	1000	1000
bootstrapping median	0.0038783	0.00345457
bootstrapping lower bound (5%)	0.00373362	0.00330974
bootstrapping upper bound (95%)	0.00401837	0.00359674
[theta_pool]
value	0.0136238	0.015744
bootstrapping mean	0.0136496	0.0157229
bootstrapping standard deviation	0.00063881	0.00094815
bootstrapping size	1000	1000
bootstrapping median	0.0136486	0.015708
bootstrapping lower bound (5%)	0.0126183	0.0141937
bootstrapping upper bound (95%)	0.0147115	0.0173789
[phi_pool]
value	0.0599691	0.0553715
bootstrapping mean	0.0609259	0.0556685
bootstrapping standard deviation	0.0091136	0.00554492
bootstrapping size	1000	1000
bootstrapping median	0.0600083	0.0552335
bootstrapping lower bound (5%)	0.0477822	0.0472811
bootstrapping upper bound (95%)	0.0768365	0.0653421
[gamma/mu]
value	4.4018	3.51699
bootstrapping mean	4.47039	3.55303
bootstrapping standard deviation	0.682995	0.41256
bootstrapping size	1000	1000
bootstrapping median	4.40687	3.51985
bootstrapping lower bound (5%)	3.48093	2.951
bootstrapping upper bound (95%)	5.60029	4.25491
[fbar]
value	426.144	387.087
bootstrapping mean	432.82	392.746
bootstrapping standard deviation	60.2166	40.5532
bootstrapping size	1000	1000
bootstrapping median	421.003	388.804
bootstrapping lower bound (5%)	356.915	335.708
bootstrapping upper bound (95%)	540.727	467.406
[c]
value	0.273567	0.209159
bootstrapping mean	0.273523	0.209952
bootstrapping standard deviation	0.0136857	0.0129263
bootstrapping size	1000	1000
bootstrapping median	0.273223	0.209694
bootstrapping lower bound (5%)	0.25244	0.188702
bootstrapping upper bound (95%)	0.295827	0.231943
