# Supplementary material for: Population genomics of Staphylococcus pseudintermedius in companion animals in the United States
Source: Commun Biol. 2020 Jun 5;3:282. doi: 10.1038/s42003-020-1009-y (PMC7275049; doi:10.1038/s42003-020-1009-y)
Supplement: Supplementary file 11 — Supplementary Data 9 [file 42003_2020_1009_MOESM11_ESM.xlsx]

## Sheet: fig2d-g
Fig. 2d AMR genes violin			Fig. 2e AMR genes barplot				Fig. 2f AMR classes barplot				Fig. 2g AMR classes violin
NE count	TX count		Gene	NE prop	TX prop		Gene	NE prop	TX prop		NE count	TX count
1	4		aac6-aph2	0.293651	0.373832		aminoglycosides	0.365079	0.439252		1	3
1	9		ant6-Ia	0.301587	0.364486		beta-lactams	0.849206	0.906542		1	8
1	7		aph3-III	0.309524	0.364486		chloramphenicols	0.0952381	0.0280374		1	7
2	9		blaZ	0.849206	0.906542		diaminopyrimidines	0.246032	0.345794		1	8
2	9		cat	0.0952381	0.0280374		streptograminB	0.269841	0.392523		1	8
1	8		dfrG	0.246032	0.327103		lincosamides	0.293651	0.392523		1	7
0	6		dfrK	0.047619	0.0186916		streptothricin	0.301587	0.364486		0	6
10	4		ermB	0.269841	0.392523		tetracyclines	0.468254	0.514019		8	3
0	8		lnuG	0.0238095	0		macrolides	0.269841	0.392523		0	7
4	2		mecA	0.253968	0.411215						3	2
1	1		sat4	0.301587	0.364486						1	1
4	0		tetK	0.0238095	0.140187						4	0
6	0		tetM	0.460317	0.448598						6	0
8	0										8	0
2	8										1	8
9	6										8	7
9	2										8	2
1	2										1	2
6	9										4	8
0	11										0	9
1	9										1	8
0	9										0	8
0	8										0	7
1	6										1	7
3	2										3	2
2	6										2	6
2	1										2	1
2	1										1	1
8	9										7	8
2	0										2	0
0	9										0	8
0	1										0	1
7	0										7	0
1	9										1	8
1	9										1	8
1	1										1	1
7	9										7	8
8	2										7	2
1	3										1	2
1	2										1	2
9	6										8	7
1	1										1	1
0	1										0	1
9	2										8	2
8	4										7	3
9	1										8	1
1	9										1	8
2	1										2	1
1	8										1	7
2	1										2	1
8	0										8	0
0	4										0	4
1	2										1	2
1	1										1	1
1	1										1	1
2	1										2	1
1	1										1	1
1	1										1	1
6	7										7	7
2	1										2	1
1	9										1	8
1	1										1	1
9	0										8	0
2	1										2	1
8	9										8	8
1	2										1	2
1	10										1	8
2	2										2	2
7	2										7	2
2	0										2	0
1	2										1	2
1	8										1	5
2	5										2	6
1	1										1	1
4	3										3	2
1	1										1	1
8	1										5	1
0	0										0	0
9	2										5	2
3	2										3	2
2	0										2	0
0	1										0	1
2	3										2	3
2	2										2	2
9	6										8	6
1	1										1	1
9	10										8	8
8	6										8	7
2	1										2	1
1	1										1	1
10	1										9	1
1	1										1	1
2	1										2	1
6	1										7	1
10	9										8	8
5	4										4	2
10	7										8	7
1	10										1	8
9	8										8	7
9	9										9	8
10	8										9	8
3	8										2	7
2	3										2	2
2	8										2	7
2	8										2	8
8	9										8	8
0	2										1	1
2											2
1											1
1											1
2											2
0											0
5											4
0											0
2											2
10											8
9											8
0											0
3											3
6											7
2											2
0											0
1											1
2											2
10											9
10											9

## Sheet: fig3a-b
Fig. 3a Intragroup			Fig. 3b accessory
pairwise core SNPs			genes per genome
NE count	TX count		NE count	TX count
3853	4045		463	493
3940	3313		437	544
3787	3856		410	700
3805	4090		369	414
4108	63		501	659
3938	3901		678	642
4024	4077		446	625
3950	50		321	572
3672	3888		483	703
3576	83		448	499
3565	3691		496	466
3747	3998		660	340
3652	3638		437	608
3602	4043		451	426
3715	4030		654	566
3668	3587		832	482
3787	3936		460	435
4175	3496		556	468
4537	3981		618	637
4618	3968		460	688
4451	1249		442	678
4651	3919		358	829
4004	4026		498	663
3975	3968		326	722
4011	4071		477	454
4317	4058		439	561
3692	3160		585	407
3740	4705		370	332
3612	4873		322	378
3965	4534		464	452
3573	4918		520	378
3762	4905		366	604
3601	4753		293	663
3460	4125		441	642
3704	4294		600	500
3916	4196		554	349
3731	4339		354	568
4034	4326		413	723
3924	3981		327	343
3768	3934		309	436
3867	4271		759	443
4151	3984		488	554
4795	4316		703	439
4681	4303		571	635
4596	4049		431	543
4840	3853		372	629
3805	4080		389	416
4108	3789		375	378
3938	4125		271	443
0	4112		382	331
4356	3810		398	429
4330	3854		578	441
4278	4214		415	375
4527	3938		383	606
4356	4259		312	455
4330	4246		307	683
4278	3817		332	369
4527	4160		863	708
3954	4278		360	388
3801	4077		582	342
62	4323		344	312
3952	4310		388	708
3722	4061		566	397
3784	3700		445	737
3623	3905		453	391
3672	3536		437	384
3878	3950		423	393
3714	3937		397	445
3777	3635		460	529
4043	3721		414	526
3866	4033		555	595
3892	3638		527	490
3894	4078		408	478
4318	4065		532	526
3916	3558		448	323
3728	3722		440	390
3869	4197		561	502
4126	3884		332	398
3701	4242		391	469
3784	4229		544	422
3796	3831		319	406
4048	3835		550	527
3876	4101		501	538
3745	3682		684	882
3856	4146		428	726
4166	4133		518	368
3788	3772		339	463
3835	4064		449	611
3707	37		663	479
4060	3875		639	524
3703	68		485	341
4044	57		314	652
4106	4017		571	519
3351	4688		426	790
3779	4835		362	681
3551	4565		424	782
3569	4880		358	701
3887	4867		499	437
4023	4740		564	509
3944	4087		393	555
3658	51		487	557
3554	3898		533	526
3914	106		384	639
4005	93		334	719
3804	4040		417	427
3993	4077		430	598
3886	50		322	541
3831	3888		426
3906	95		609
4091	82		661
3887	4030		349
3616	4717		492
3753	4883		521
4038	4542		326
3885	4928		312
3808	4915		310
3690	4763		376
3959	4711		607
3950	4879		607
3773	4540		289
3674	4924		566
3934	4911		377
4080	4759		521
4019	3759		570
3889	4132		442
4295	3871		529
4010	4177
3928	4164
3735	3496
4073	3584
3216	3933
3850	3493
3811	3978
3981	3965
3914	1246
4005	3674
3804	3953
3993	3726
4055	3998
4127	3985
4042	3536
4379	3643
3881	4091
3881	3714
3980	4136
4299	4123
3869	3449
3979	4129
3666	105
4071	3940
4197	150
4168	137
4007	4082
4424	3908
3789	4332
3731	4057
3686	4377
4075	4364
3647	3796
3649	4280
3530	776
3933	4096
4708	820
4551	808
4487	4233
4844	3974
4613	4258
4608	3839
4486	4303
4817	4290
4180	3864
4286	3807
4057	4138
4332	3886
3993	4183
3912	4170
3905	3818
4155	4084
3871	578
3795	3900
3805	623
4013	610
3885	4037
4015	4054
3979	27
4119	3865
3674	72
3909	59
3960	4007
3296	3992
4790	4261
4676	3916
4591	4306
4836	4293
3914	3914
3711	4077
3790	50
4090	3888
3859	81
3762	70
3704	4030
4025	3974
4023	4405
3892	3884
3768	4450
4121	4437
3909	3897
3885	3815
3743	4101
4103	3801
3766	4146
3903	4133
3802	3529
3820	3919
4106	4280
4062	3984
4022	4325
4135	4312
3809	3912
3841	4694
3840	4862
4027	4523
4305	4907
4162	4894
3999	4742
4414	3758
3840	4123
3799	3799
3700	4168
3920	4155
4069	3793
3843	3781
3611	4123
3985	3708
4029	4168
3866	4155
3811	3614
4155	4023
4485	4380
4560	4076
4434	4425
4622	4412
3334	4042
3877	3884
3895	3991
4058	3933
3738	4036
3777	4023
3624	3125
3773	3820
4724	4162
4954	3745
4738	4207
5057	4194
3866	3653
3603	4067
3893	40
4151	3878
3871	71
3795	60
3805	4020
4013	3955
3831	4148
3830	3986
3708	4193
3638	4180
3921	3802
3974	4050
3492	4266
3965	4000
3830	4311
3830	4298
3744	1693
4036	3809
4058	3966
4007	3683
3961	4011
4074	3998
3655	3588
3837	3921
3821	4183
3814	3823
3648	4228
3728	4215
3673	3891
3721	3643
3737	3915
3856	3550
3766	3960
4099	3947
3920	3677
3952	3484
3729	4045
3947	3730
3750	4090
3849	4077
3654	3490
3724	3614
4340	3926
4471	3738
4451	3971
4513	3958
4836	3823
4637	3857
4518	4190
4938	3875
3262	4235
3730	4222
3718	3730
3914	3793
4038	4119
4051	3784
3964	4164
4105	4151
3928	3806
3922	3667
3870	4090
3890	3802
3875	4135
3639	4122
3733	3554
4117	3655
3977	4029
3954	3802
3771	4074
3888	4061
4693	3724
4681	3786
4447	4106
4777	3800
3763	4151
3721	4138
3625	709
4017	3765
5064	3912
5078	3750
4952	3957
5068	3944
3844	3575
3890	4068
3652	41
4079	3877
3442	86
3993	73
4002	4019
3717	3817
3927	4072
3910	3872
3850	4117
3853	4104
5129	3807
5120	4024
4915	4186
5050	3885
3859	4231
3945	4218
3887	3803
4127	3865
3728	4175
3660	3848
3668	4220
3652	4207
4162	3930
4028	4087
3731	60
4147	3898
4709	105
4552	92
4488	4040
4845	3821
3953	4084
3960	3899
3809	4129
3983	4116
4533	3722
4614	4058
4447	35
4647	3869
3869	80
4113	67
4090	4011
3667	3844
4032	4107
4079	3752
3801	4152
4220	4139
4030	3748
4069	3720
3948	4058
4058	3749
3915	4103
3769	4090
3868	3726
4141	3828
4087	4021
3875	3834
3793	4066
4158	4053
4442	3654
4151	3711
4248	4119
4389	3723
3780	4164
3552	4151
3570	3532
3888	4949
3784	4798
3648	4843
3539	4843
3919	4830
4186	4813
4157	3519
3996	4151
4413	3699
3887	4196
3858	4183
3896	3677
4058	3954
3735	4321
3805	3857
3851	4366
3935	4353
3900	3889
3960	3738
3899	4028
3652	3713
3686	4073
3674	4060
3731	2595
3892	3607
3850	3957
3868	3801
3684	4002
4027	3989
3663	3374
3926	3694
4028	4159
4232	3797
3899	4204
3860	4191
3733	3583
3620	3756
3927	4238
4020	3798
3940	4283
3744	4270
3849	3842
3947	3600
3741	3944
3789	3617
4361	3989
4299	3976
4221	3731
4539	3900
4224	4011
4070	3735
4018	4056
4415	4043
3767	3478
3840	3924
3721	4265
3980	3830
4172	4310
3915	4297
4001	3793
4369	3788
4138	4245
4106	3841
3938	4290
4141	4277
3422	3867
3749	3741
3682	4157
2633	3723
3672	4202
3855	4189
3815	3648
3326	3769
3941	4065
3713	3912
3805	4110
4061	4097
3653	3733
3711	1386
3724	4006
4024	3213
4681	4051
4675	4038
4621	3607
4758	3914
4681	4240
4675	3921
4621	4285
4758	4272
3793	3909
3852	4415
3843	2146
4364	4228
4460	2191
4522	2178
4043	4280
4029	4678
3522	4846
4823	4507
3739	4891
3680	4878
3773	4726
4261	3850
3812	4093
3141	3759
3588	4138
4458	4125
3709	3787
3843	3945
3793	4282
4414	4076
3954	4327
3901	4314
3894	3939
4487	3687
4711	3821
4618	3635
4699	3866
4619	3853
3576	3655
3602	3706
4175	4177
4651	3845
4351	4222
4289	4209
4331	3732
4365	3861
4351	4214
4289	3929
4331	4259
4365	4246
3688	3796
3666	3636
3803	4095
4465	3756
3476	4140
3610	4127
3671	3703
4365	4074
3893	47
3804	3885
2991	92
4603	79
4033	4027
4081	3673
3739	4118
4670	3686
3914	4163
3640	4150
3556	3799
4710	4111
3843	4129
3714	4038
3790	4174
4475	4161
3963	3524
3864	4429
3406	3907
4620	4328
3832	3952
3775	3939
3868	4384
4355	4680
3886	4848
3126	4509
4199	4893
4675	4880
3655	4728
3688	4720
3637	4865
4469	4597
154	4910
3873	4897
3843	4772
4372	4724
3960	4507
3754	4623
3920	4552
4483	4539
4004	4747
3859	4781
3792	4732
4629	4727
3717	4777
3757	4764
3198	4496
4414	3459
3786	4077
3721	3685
3811	4122
4434	4109
3664	3760
3692	4183
3743	4108
4520	4157
4085	4153
4062	4140
3921	3635
4819	4646
3935	4429
3791	4545
3996	4474
4585	4461
3837	4669
3807	4575
3769	4525
4492	4522
3960	4570
3754	4557
3920	4289
4483	3829
4239	4068
4191	3860
4215	4113
4376	4100
4176	3651
4079	3210
2727	4802
4647	4889
3707	3991
3754	4196
3909	5103
4350	3939
4098	4059
4045	4868
4036	4302
4331	3783
3812	4006
3616	4827
3550	4112
4435	4066
3688	3746
3515	4044
3498	4907
4372	4138
4608	4149
4500	3802
4571	3968
4426	4338
4377	5201
4454	4390
4536	4309
4700	4104
4014	3598
4055	3857
4209	4563
4237	4149
3868	3895
3905	3807
3761	3464
4528	3623
3972	4812
3807	4002
3856	3859
4582	3810
4047	3774
3864	3856
3802	4929
4761	4130
3771	4089
2954	3844
4014	3689
4493	3971
4708	4895
4614	4095
4694	3992
4616	3921
3861	3955
3840	4043
3571	4892
4544	4313
3912	4290
3603	4099
3767	4769
4493	4965
3862	3095
3746	5110
3796	4788
4465	4816
3780	3978
3626	4067
3759	4914
4480	4336
3844	4313
3653	4122
3848	3968
4498	4058
3909	4905
3686	4326
3815	4303
4512	4112
3774	4812
3851	4899
3468	106
4559	5115
4035	4878
4131	4834
4281	4808
4443	4889
3717	98
3699	5109
3829	4874
4389	4833
3875	3504
3882	3846
3695	4936
4591	4114
3986	3981
3906	3791
3949	39
4787	3207
4415	4800
4533	3988
4513	3937
1150	3780
3921	3624
3792	3706
3850	4722
4581	4063
3636	4019
3577	3750
3598	3448
4361	3870
4827	4847
4851	4109
4735	4017
5431	3770
3830	4020
3854	4112
3487	4959
4572	4378
3972	4355
3807	4164
3856	3815
4582	4142
3465	5037
3633	4142
3720	4081
4387	3997
3956	4163
3679	4122
3678	5001
4475	4531
3886	4475
3951	4271
3726	3860
4538	3970
4047	4894
3839	4096
4083	4193
4661	3817
3747	3792
3813	3876
3687	4884
4513	4170
3661	4062
3310	3722
3742	3967
4373	3926
3938	4807
3933	4335
3794	4279
4426	4075
3875	3945
3726	4035
3911	4882
4474	4303
3604	4280
3538	4089
3655	3810
4438	4066
4519	5016
4425	4266
4242	4333
5054	3851
4702	3967
4639	4058
4717	4905
4451	4326
3781	4303
3790	4112
3356	3730
4391	4166
3843	5006
3674	4160
3979	4212
4563	3886
4026	3464
3667	3781
3855	4872
4637	4143
3824	4020
3716	3895
3232	3926
4383	4071
3747	4947
3807	4299
3748	4044
4450	3810
4616	4791
4546	4872
4596	81
4499	5092
3821	4857
3710	4816
3484	3764
4381	3902
4964	4857
4946	4112
5036	4095
5187	3793
3903	3549
3711	3757
3830	4854
4409	3999
3837	4093
3538	3912
3781	3960
4494	4264
3699	5107
3763	4428
3911	4241
4520	4088
4946	3175
4852	133
5147	4854
5289	4163
4022	4024
3997	3971
3792	3588
4590	3796
3806	4893
3135	4038
3767	4132
4310	3949
3954	3958
3849	4048
4191	4895
4390	4316
4609	4293
4501	4102
4572	3905
4427	4047
3815	4988
3847	4180
3986	4133
4347	3918
4360	1656
4456	3512
4518	5038
30	4438
3936	4388
3872	4263
3836	3525
4631	3777
3895	4866
3887	3952
3907	3939
4486	3693
4036	3786
3843	4153
3995	5000
4330	4194
3938	4126
3942	3779
3776	3628
4542	3628
3918	4586
3838	4077
3858	4005
4597	3748
3939	3432
4226	3856
4357	4836
4698	4054
3656	3909
3689	3749
3638	3685
4470	3811
3855	4755
3713	4120
3801	2132
4486	3821
4087	3691
4034	4038
4025	5003
4320	4213
3966	4158
3919	3954
3542	3798
4537	3986
3954	4829
3529	4263
3725	4089
4643	3921
3676	3553
3749	3693
4058	4889
4482	3982
3787	3861
3611	3831
3572	3772
4579	3889
3837	4963
3660	4190
3813	3917
4536	3875
4023	1736
4019	3331
3709	4715
4680	4012
3508	4058
3681	3819
3771	3656
4385	3746
3874	4675
3815	4122
3844	4004
4589	3823
3728	3957
3657	4047
3786	4894
4482	4315
4424	4292
4350	4101
4331	3762
4527	3868
4099	4866
4034	4074
4096	4128
4335	3872
3797	3905
3679	4056
3821	4954
4478	4219
4105	4073
4032	3864
3951	3926
4321	4044
3790	4999
3886	4132
4109	4049
4480	3931
3639	3978
2720	4068
3822	4915
4326	4336
3739	4313
2980	4122
3917	3667
4407	4047
3798	4792
3851	4072
3699	4127
4441	3903
3803	3949
3730	4039
3565	4886
4374	4307
4542	4284
4446	4093
4695	3719
4713	4048
4542	4896
4446	4250
4695	3963
4713	3719
3955	3657
4031	3942
3779	4793
3936	4100
3410	3908
3731	3781
4006	3522
3756	4098
3880	4835
4786	4042
4540	3976
4634	3879
4317	3549
3965	3950
3460	4865
4471	4148
4041	4103
4282	3901
4471	4825
4041	5104
4282	5686
4027	5216
3628	5084
3615	5016
4041	3602
3627	3789
3646	4879
3854	4285
3840	4092
3320	4025
3973	3832
3798	4062
3854	4871
4087	4165
3929	4135
3740	3829
4019	2202
3732	3557
3713	4795
3926	4054
3855	3981
3774	3742
4050	3432
110	3723
3874	4706
4123	3988
4074	3932
3408	3729
3773	3584
3522	3868
3451	4880
4044	4158
3735	4041
3842	3783
4276	3797
3775	3920
3782	4862
4137	4144
3951	4014
3683	3738
3888	3624
3707	3920
3617	4641
4002	4023
3779	3933
3666	3817
4114	3530
3772	3938
3619	4911
4255	4109
4033	3728
3835	3965
4200	3781
3836	3991
3875	4999
4067	4281
3710	4241
3611	4062
4276	3756
3775	4127
3782	4884
4307	4204
2154	4221
4135	3751
3754	3586
3971	4025
3867	4724
4067	4283
3718	4040
3665	3873
4362	3763
3876	3848
4098	4799
3816	4092
3611	3887
3663	3815
3798	3515
3577	3897
3388	4656
4705	4153
4383	3998
4513	3777
4851	3829
4242	4028
4498	5125
4408	4116
3893	4024
4079	3675
3979	4244
3651	4265
3944	5128
4093	4613
3877	4511
3736	4456
4141	4775
4004	4856
3589	65
4184	5076
3833	4841
3160	4800
4781	3738
4535	3964
4629	4941
3830	4187
3859	3869
3753	3784
3871	3868
3708	4080
3719	5075
4101	4201
3935	4040
3667	3621
4042	3637
3539	3819
3772	4696
4114	4128
3781	3611
3730	3687
4172	3634
3799	3738
3928	4935
3953	4004
3810	3867
3885	3719
4333	3733
4083	3882
4158	4938
3714	4235
3718	4040
3591	3910
4086	3631
3820	4005
3532	4754
4204	4142
3987	3917
3755	3782
4749	3965
4293	4055
4393	4902
4081	4323
3755	4300
3643	4109
3890	3740
3602	3912
3569	4897
4943	4167
4850	3931
4796	3927
3833	3618
3765	3777
3678	4910
4093	4581
3877	4318
3736	4230
4007	4394
3657	4419
3640	5218
3986	4675
3711	4648
3843	4425
4076	4777
3891	4864
3752	59
4258	5078
3822	4843
3866	4802
4007	4795
3229	4999
3693	3129
3974	5144
3410	4819
3389	4848
4014	4726
1129	4824
3866	5293
4292	5041
3814	4882
3824	4783
4063	4558
3652	4262
3612	5560
4176	5177
4414	4963
4260	4892
4816	3768
4437	4031
4639	4884
3916	4062
3678	3866
3433	3670
4248	3627
3686	1351
3770	4921
3958	4387
3964	4303
3505	4255
3745	4648
3850	4746
3488	5215
4137	4963
3721	4804
3700	4705
4766	4351
3896	4058
4547	5356
3817	4970
3642	4754
3588	4685
5292	3650
4708	4100
4955	4940
4047	4053
3513	3993
3791	3788
3825	4094
3879	3733
3566	4074
4027	3981
3784	4087
3871	3596
5289	4032
4889	4238
4861	3852
4016	3841
3862	3907
3769	4161
3940	3747
3642	3863
3419	4069
4219	4233
3984	4297
3841	3924
4706	4052
4384	4216
4514	4120
4133	4968
3768	5261
3834	4610
4819	4847
4257	4902
4454	4925
4012	4256
3917	4320
3701	3947
4240	4076
3903	4239
3851	4142
4290	4246
3834	4310
3762	3937
3881	4065
3718	4229
3848	4133
4151	4921
3817	5211
3939	4571
4444	4820
4198	4937
4366	4903
3774	4908
3523	5207
3452	4569
4101	4818
3659	4935
3714	4901
4349	3819
3865	4061
4087	3728
3936	3719
3880	3887
3851	3722
4065	3743
3807	3965
3464	3595
4240	3461
3819	3771
3772	3686
4026	3816
3889	3987
3451	3707
4031	3048
3729	3908
3534	3868
3935	3738
4018	3982
3998	3721
4061	3422
3640	3756
3665	3769
4103	4298
3945	4362
3826	3989
3945	4117
3854	4281
3611	4185
4452	4022
2740	4194
4300	3966
4465	3979
3784	3955
4189	3966
4044	4378
3891	4488
3524	4051
4316	4197
3709	4310
4085	4290
4381	3934
3887	4131
3869	3889
4013	3958
3753	3965
2911	4074
4191	3707
3746	4159
3096	3769
3971	3893
3746	3742
3834	4041
3938	4182
3576	4292
3473	3855
4878	4001
4411	4114
4570	4096
4878	4223
4411	4285
4570	3914
3710	4042
4586	4206
4522	4110
4034	4191
4151	4279
4840	3833
4186	3930
4229	3586
1973	4043
4527	4246
4186	4310
4229	3937
1973	4065
4527	4229
3747	4132
3881	3866
4610	4245
3952	3904
3744	3892
3735	4122
4353	4079
3672	3879
3942	4045
3798	3723
4798	3680
4043	3895
3685	3879
3910	3982
4723	4177
4318	3903
3929	3980
3929	3916
4665	4113
4126	4892
3774	5190
3888	4552
4641	4801
4048	4918
3976	4884
3913	4116
4695	4297
4166	3834
3506	3766
3850	3867
4634	3867
4060	4090
4082	4184
4187	3719
4923	3565
3351	3792
2705	3910
3387	4097
4530	4222
3887	3991
3688	4039
3937	4162
4713	4110
3554	4009
3730	4303
3704	3822
4306	3588
3993	3821
3528	3936
3718	4127
4786	4223
4091	3758
3757	3603
3809	3831
4636	3949
4038	4236
3827	4300
3957	3927
4783	4053
3959	4219
3709	4123
3963	3824
4606	4252
3934	3964
4086	3833
4099	3780
5059	4097
4295	4196
3849	4455
3749	4051
4697	3934
4073	4200
3669	4132
3751	3774
4667	4023
3981	3677
3730	3596
3704	3833
4306	3918
3993	3811
3898	4013
4079	3901
3461	3998
4379	3866
4093	3930
3970	3828
4949	4082
4299	3650
3716	3726
3835	3611
4497	3626
4071	3801
3981	3828
3955	3646
4653	3470
4424	3774
3754	3697
3761	3785
4601	4105
4075	3594
3645	3411
3660	3943
4510	3728
3933	3848
4466	4199
4424	3849
463	3826
4844	4082
4441	3918
4512	3953
4738	4033
4817	3834
4085	3989
4168	4011
3502	3919
4332	3821
3761	4038
3744	3811
4801	2960
4155	3680
3917	3906
3666	3784
4778	4132
4013	3731
4091	3803
3799	3694
4774	3834
4119	3848
3864	4187
4084	3715
4732	3671
3296	3892
4581	3806
4517	3865
47	4026
4836	3707
3848	3291
3918	3840
4686	3798
4090	4235
3626	4299
3769	3926
4632	4056
4025	4218
3904	4122
3884	3940
4754	4125
4121	3723
3818	3775
3957	3856
4631	4032
4103	3907
3681	4175
3860	3790
4665	3894
3820	3760
3946	4070
3881	3911
4643	4133
4135	3801
3973	3910
3881	3707
4690	3999
4027	4256
4085	4320
4168	3947
4906	4075
4414	4239
3651	4143
3832	3988
4563	4196
3920	3825
3781	3805
3921	3838
4753	3832
3985	4227
4057	4291
4221	3918
5044	4046
4155	4210
4363	4114
4356	3851
3495	4026
4622	3839
3767	3958
3769	3879
4608	3898
4058	3915
3620	4072
3741	3683
4511	3744
3773	3896
4748	3787
4937	3853
5651	3984
5057	3820
3809	3869
3745	3956
4778	3589
4151	3860
3917	4057
3666	3710
4778	3714
4013	3892
3724	3929
3838	5144
4576	5276
3638	4779
3806	5072
3789	5019
4654	4942
3965	3959
3793	4273
3720	3784
4631	3879
4036	4147
3928	3878
3963	3898
4806	4259
4074	3775
3804	3832
3740	3815
4714	4089
3814	3775
3078	3939
3594	3740
4642	3635
3721	3798
3592	3841
3806	3747
4642	3944
4099	3626
3827	2971
3905	3836
4590	3747
3947	3889
3722	4062
3782	3778
4552	3671
3724	3851
4473	3882
4543	4080
5245	4085
4513	3748
4525	3680
4550	3612
1005	4063
4938	3951
3710	4209
3859	3415
4626	3868
3914	3927
3773	3652
3943	3928
4739	4237
4105	3716
3581	3773
3820	3911
4800	3698
3890	4037
3920	4279
3751	3964
4548	3987
4117	4040
3825	3977
3720	3826
4705	4096
3888	3849
4439	4005
4444	4014
802	3853
4777	3914
3753	4024
3778	3732
4496	3923
4017	3860
4848	3819
5004	3668
5346	3974
5068	3647
2858	3855
3515	3927
4651	3845
4079	3904
3909	4129
3850	3653
4597	3695
3717	3777
3597	3917
3875	3911
4726	4231
3853	3869
4739	3772
4975	3876
5372	3977
5050	4506
3904	4680
3723	4168
4787	4301
4127	4404
3649	4418
3760	4876
4618	5174
3652	4536
3942	4785
4124	4902
4798	4868
4147	3950
4467	4129
4425	3796
464	3883
4845	3765
3829	4000
3976	3905
4688	4394
3983	3998
4410	3837
4483	3823
4615	4131
4647	3643
3911	4145
4018	3638
4645	3717
3667	3741
3888	3736
3916	3733
4613	3955
4220	3733
3899	3610
4041	3723
4688	3915
4058	4034
3881	4216
3874	3853
4773	3704
4141	3839
3882	3911
3942	3839
4770	4015
4158	3671
4215	3766
4382	3896
3687	3752
4389	4243
2706	4307
3388	3934
4531	4062
3888	4226
3074	4130
3589	3988
4638	4174
3919	3744
3970	3798
3946	3852
4642	3964
4413	4338
3766	4520
3885	4029
4568	4129
4058	4188
3884	4255
3844	4619
4813	4730
3935	4302
3849	4299
3971	4616
4764	4428
3652	4882
3794	5176
3849	4538
4686	4787
3892	4904
3688	4870
3779	5000
4657	5287
4027	4642
3864	4881
3981	4934
4890	4957
4232	4869
3800	5080
3776	4592
4555	4767
3620	4686
3939	4750
4046	5053
4711	5217
3744	4727
3779	4769
3867	4811
4627	4914
3789	3979
4108	4011
4218	3876
2646	3647
4539	3891
3968	3912
4097	4273
3846	4610
4415	4058
3801	4030
3813	4090
4683	4278
3980	4791
3928	5002
3839	4514
3820	4689
4369	4608
3771	4672
3895	4844
4709	5008
4141	4518
3731	4563
3935	4604
4603	4708
2633	3900
3824	4061
3961	3857
4625	3810
3326	3864
3736	3835
3915	4854
4579	80
4061	4877
3740	69
3784	4867
4490	93
4024	4902
4457	3109
4522	4924
4990	4915
4758	4898
4457	3101
4522	4920
4990	4911
4758	112
0	4151
4294	4713
4294	4174
4114	4164
4114	4946
3637	4942
4408	3952
4408	4767
3793	3975
3770	3965
4330	4810
4330	4806
3910	3972
4047	4837
4357	3996
4357	3985
3883	4730
3830	4722
4217	4110
4217	4649
3812	4133
3663	4123
4303	4857
4303	4849
3872	124
3852	4919
4135	148
4135	137
3723	4969
3722	4965
4549	4351
4549	4988
4120	4375
3894	4364
4113	5045
4113	5037
3585	793
3569	4927
4337	818
4337	808
3674	5011
3508	5007
4069	4277
4069	4938
3816	4300
3577	4290
4418	4906
4418	4900
3920	4157
3958	4902
4316	4180
4316	4170
3769	4896
3685	4890
4399	597
4399	4731
3704	620
3734	610
4196	4817
4196	4813
3690	46
3831	4844
4639	70
4639	59
3905	4892
4081	4888
4292	4280
4292	5054
3749	4303
3795	4293
4290	5024
4290	5022
3825	55
3597	4867
4069	93
4069	82
3816	4915
3577	4911
3469	4424
3469	5004
4058	4447
3925	4437
4564	5014
4564	5010
3994	4120
3927	4770
4213	4143
4213	4133
3682	4882
3680	4878
4390	4299
4390	4877
4021	4322
4036	4312
4251	4955
4251	4953
3702	4881
3541	3084
4178	4903
4178	4894
3544	95
3470	55
1902	4142
1902	4856
4501	4165
4219	4155
4484	4865
4484	4863
4502	4142
4319	4917
3542	4165
3542	4154
4071	4865
3731	4861
4371	4399
4371	5133
3919	4422
3766	4412
4425	5115
4425	5111
3819	4010
3651	4930
4461	4032
4461	4023
3995	4864
3906	4854
4294	4181
4294	4956
3974	4204
3761	4193
1984	4904
1984	4900
4605	41
4348	4857
4229	83
4229	72
3804	4905
3798	4901
4264	4167
4264	5046
3720	4191
3781	4180
4396	5000
4396	4992
3785	4285
3773	4986
4223	4308
4223	4298
3755	5048
3739	5044
4348	3985
4348	4720
3818	4007
3799	3998
4235	4874
4235	4868
4036	4202
3846	4877
4265	4225
4265	4215
3854	5008
3804	5006
4484	3934
4484	4766
4015	3957
4166	3947
4201	4594
4201	4586
3716	4064
3655	4623
4359	4087
4359	4077
3627	4846
3696	4836
4652	3945
4652	4650
3825	3968
4022	3958
3849	4763
3849	4761
4448	4207
4298	4914
4206	4232
4206	4222
3911	5013
3717	5005
4209	4138
4209	4754
3638	4160
1689	4151
5344	4837
5344	4835
4752	4109
4816	4935
4308	4133
4308	4122
3907	4903
3704	4895
4425	4048
4425	4859
3819	4070
3651	4061
4202	4973
4202	4969
3724	4125
1715	4732
4260	4148
4260	4138
3506	4725
3819	4721
4273	3931
4273	4830
3758	3955
3772	3944
4405	4685
4405	4681
3975	60
3976	4856
4333	84
4333	73
3837	4904
3746	4900
4207	4091
4207	4827
3689	4114
3508	4104
4154	4874
[truncated: 5,878 more rows]

## Sheet: fig4b-h
Fig. 4c			Fig. 4d			Fig. 4e			Fig. 4f			Fig. 4g			Fig. 4h
NE c	TX c		NE d_sample	TX d_sample		NE fbar	TX fbar		NE phi_pool	TX phi_pool		NE theta_pool	TX theta_pool		NE ratio	TX ratio
0.250291	0.178556		0.00380028	0.00341865		398.974	341.32		0.0630395	0.0507641		0.0145917	0.0180094		4.32023	2.81876
0.288348	0.199402		0.00393928	0.00350469		438.641	344.877		0.0698566	0.0576608		0.0132431	0.0166807		5.27496	3.45673
0.299134	0.227386		0.00391193	0.00353044		544.497	416.784		0.0569988	0.0521736		0.0126756	0.0147919		4.49675	3.52717
0.273883	0.21433		0.00382928	0.00331476		477.184	478.716		0.056452	0.0524337		0.0134691	0.0148662		4.19123	3.52703
0.270677	0.222703		0.00406996	0.0036584		384.533	408.764		0.0574556	0.0574019		0.0143319	0.0157445		4.00893	3.64584
0.272452	0.187912		0.00378531	0.00346127		494.146	360.398		0.0568271	0.058922		0.0134127	0.0175804		4.23682	3.35156
0.253717	0.215896		0.00393056	0.00351853		382.197	378.17		0.0565289	0.0551326		0.0147523	0.0154962		3.83189	3.55782
0.253195	0.177908		0.00388506	0.00343048		359.458	322.815		0.0626606	0.0513895		0.0146492	0.0180734		4.27741	2.84337
0.305867	0.190646		0.00388946	0.00342198		584.213	352.628		0.056732	0.0521259		0.0123572	0.0169411		4.591	3.07689
0.28751	0.202478		0.0039626	0.00329422		478.006	410.047		0.0553288	0.0582924		0.0132608	0.0156082		4.17237	3.73472
0.266185	0.212944		0.00372876	0.00359098		406.257	367.184		0.0638712	0.0522633		0.0134672	0.0159489		4.74273	3.27692
0.265603	0.2021		0.00398049	0.00354361		347.178	359.094		0.0574132	0.0564492		0.0141825	0.0166631		4.04816	3.38768
0.286647	0.216476		0.0038846	0.00349394		444.774	383.954		0.0557413	0.062445		0.0129872	0.0154845		4.29202	4.03274
0.2935	0.232996		0.00387732	0.00348082		470.223	470.812		0.0518202	0.0529332		0.012642	0.0143452		4.09906	3.68995
0.272078	0.204813		0.00383907	0.00323664		461.51	438.438		0.0630562	0.0474558		0.0136506	0.0150151		4.61931	3.16054
0.260581	0.204506		0.00392724	0.00338291		369.224	390.21		0.0581655	0.0541425		0.0143386	0.0157476		4.05658	3.43814
0.279999	0.208195		0.00385846	0.0035204		410.389	381.008		0.059705	0.0662801		0.0132005	0.0162879		4.52294	4.06928
0.277068	0.219573		0.00387826	0.00341266		414.493	438.74		0.059749	0.0576435		0.0134206	0.0149477		4.45204	3.85633
0.267198	0.200173		0.00391628	0.00348977		413.228	414.562		0.061519	0.0501424		0.0140854	0.0165955		4.36758	3.02145
0.304026	0.176592		0.0039559	0.00337845		558.598	366.228		0.0653227	0.0583457		0.0127011	0.018283		5.14308	3.19126
0.292691	0.222426		0.00383943	0.00340748		554.084	435.363		0.0582136	0.0706523		0.0127381	0.0148834		4.57005	4.74704
0.294955	0.200983		0.00399513	0.00345745		473.135	330.688		0.0616726	0.0500438		0.0130964	0.0160826		4.70911	3.11168
0.282183	0.220687		0.00381689	0.00352399		455.578	474.85		0.0588232	0.0596311		0.0130197	0.0154616		4.51801	3.85674
0.273665	0.205236		0.00382736	0.00352995		438.102	369.799		0.0757959	0.05992		0.0136133	0.0164392		5.56778	3.64494
0.275062	0.186312		0.00394765	0.00346155		413.128	318.138		0.0748308	0.0527271		0.01393	0.0174172		5.37193	3.0273
0.243551	0.194926		0.00379324	0.00338319		365.26	366.676		0.0557053	0.0598742		0.0147711	0.016582		3.77123	3.61079
0.287237	0.221189		0.00392123	0.0034058		512.865	442.829		0.0542153	0.0675712		0.0131684	0.0149405		4.11707	4.52268
0.260863	0.197435		0.00393683	0.00344132		381.375	361.06		0.0482373	0.046472		0.0141977	0.0163188		3.39755	2.84775
0.256174	0.202241		0.00385848	0.00346372		405.265	336.685		0.0586689	0.0522239		0.0144242	0.0160919		4.0674	3.24535
0.283615	0.21308		0.0037892	0.00344782		435.482	377.221		0.069779	0.0441199		0.012941	0.0151171		5.39207	2.91854
0.280005	0.191837		0.00379344	0.00327103		466.291	378.25		0.054449	0.0580997		0.0130012	0.0162857		4.18801	3.56754
0.262892	0.200574		0.00382989	0.00331953		389.26	372.69		0.0555748	0.0569489		0.0138588	0.0157606		4.01007	3.61336
0.263255	0.188463		0.00389677	0.00354348		402.909	380.045		0.0706157	0.0515308		0.0143157	0.0178497		4.93276	2.88693
0.267491	0.202102		0.00397061	0.00344802		413.497	344.989		0.0541711	0.0527254		0.0141581	0.0160726		3.82616	3.28045
0.281171	0.209135		0.00384271	0.00362254		439.1	346.167		0.0738914	0.0561174		0.0132839	0.0164059		5.56249	3.42056
0.285365	0.195739		0.00384982	0.00336393		471.66	364.412		0.0543918	0.0578713		0.0129534	0.0163711		4.19903	3.53497
0.275766	0.209538		0.00372787	0.00347225		500.36	379.563		0.055099	0.0476377		0.0130318	0.0155949		4.22805	3.05469
0.285062	0.201342		0.00382839	0.00340817		462.567	402.921		0.0544841	0.0619772		0.0128809	0.016295		4.22985	3.80345
0.273231	0.205283		0.00397429	0.00342977		440.893	405.059		0.0443177	0.0550239		0.013738	0.0159658		3.22592	3.44636
0.282873	0.21442		0.00391907	0.00348759		491.309	381.793		0.0481199	0.0466794		0.013244	0.015284		3.63333	3.05413
0.271784	0.206975		0.00393716	0.00345905		411.764	369.798		0.0738866	0.059314		0.014052	0.0159537		5.25808	3.71789
0.279195	0.206842		0.00387233	0.00341866		506.294	388.762		0.0620008	0.058883		0.0134637	0.0158181		4.60503	3.7225
0.291789	0.223786		0.00388565	0.00354598		416.694	387.153		0.0956033	0.0643303		0.0130485	0.0152312		7.32678	4.22358
0.269134	0.206596		0.0038743	0.00363178		414.204	346.628		0.0548495	0.0552169		0.0137356	0.0166363		3.99324	3.31905
0.303191	0.210169		0.00396945	0.00346533		487.156	401.13		0.0665257	0.0631784		0.0127157	0.0158777		5.23178	3.97906
0.264695	0.231207		0.00393182	0.00337702		417.034	493.099		0.0419714	0.064853		0.0139151	0.0142038		3.01624	4.56588
0.27376	0.220794		0.00393996	0.00344575		420.106	408.862		0.0624124	0.0638808		0.0138508	0.0150381		4.50606	4.24792
0.265848	0.208017		0.00381595	0.00332622		386.218	387.402		0.0652803	0.0557467		0.0137826	0.0152353		4.73642	3.65906
0.259506	0.202826		0.00377855	0.00339381		394.225	374.883		0.0549487	0.0594567		0.0138525	0.0159904		3.96668	3.71828
0.273248	0.226941		0.0037896	0.00333601		398.925	421.838		0.0606712	0.0605819		0.0132768	0.0141318		4.56971	4.28694
0.304991	0.202009		0.00401852	0.00342092		582.944	367.256		0.0518015	0.0636764		0.0127556	0.0162371		4.06109	3.92166
0.279387	0.221056		0.00385932	0.00327009		421.02	465.007		0.0572451	0.0449054		0.0132198	0.0140424		4.33026	3.19785
0.276468	0.226187		0.00371523	0.00355121		416.842	364.01		0.0640377	0.0572167		0.0129307	0.0149169		4.95236	3.83569
0.289167	0.211025		0.00386727	0.00348296		460.658	381.995		0.0587175	0.0632741		0.0128771	0.0158494		4.55985	3.99221
0.276953	0.22747		0.00387968	0.00374993		517.139	423.394		0.0551842	0.0546688		0.0135369	0.0157877		4.07656	3.46273
0.278607	0.185554		0.00394119	0.00341026		406.375	342.695		0.0675495	0.0475416		0.0136443	0.0171817		4.95075	2.767
0.294969	0.197686		0.00381537	0.00354573		409.404	384.546		0.080249	0.0522164		0.0125681	0.0170417		6.38513	3.06404
0.269947	0.218235		0.00385851	0.00341707		353.217	373.743		0.0479978	0.0508218		0.0133461	0.0147764		3.59639	3.4394
0.270022	0.226855		0.00380092	0.00345388		391.599	435.016		0.0690256	0.0562318		0.0135646	0.0146084		5.08866	3.84928
0.259215	0.224327		0.00386659	0.00339814		414.833	416.78		0.0645586	0.0610488		0.0143816	0.0145669		4.48897	4.19092
0.287309	0.215627		0.00394778	0.0033864		462.346	449.79		0.0475058	0.0559473		0.0130717	0.0151027		3.63423	3.70444
0.25657	0.212695		0.00385326	0.00338493		409.402	405.326		0.0503797	0.0535085		0.0142478	0.0151662		3.53596	3.52815
0.277612	0.208286		0.00394831	0.00342543		467.149	393.113		0.0552714	0.0622814		0.0136729	0.0158037		4.04241	3.94093
0.267893	0.198055		0.0037862	0.00353408		477.22	397.05		0.0547235	0.0668952		0.0135945	0.0172575		4.02542	3.87629
0.278291	0.205028		0.00401126	0.00337791		448.924	400.624		0.0605322	0.0536558		0.0138996	0.0157017		4.35496	3.4172
0.268361	0.197909		0.0039585	0.00338001		391.622	394.589		0.0554597	0.0543283		0.014039	0.0162852		3.95039	3.33605
0.278073	0.216939		0.00394796	0.00360528		385.082	408.138		0.0665136	0.05277		0.0136423	0.0158432		4.87554	3.33076
0.275738	0.207976		0.0038103	0.0035113		478.215	342.554		0.0546256	0.053193		0.0132869	0.0159042		4.11125	3.34458
0.270525	0.201084		0.00385766	0.00340302		415.339	366.794		0.073868	0.0504859		0.0138341	0.015963		5.33957	3.16268
0.271481	0.183729		0.00372486	0.00333338		472.931	333.858		0.0691144	0.059314		0.0133415	0.0172249		5.18043	3.44351
0.273289	0.209828		0.00395257	0.00336591		397.776	400.318		0.0610413	0.0494154		0.0138583	0.0151909		4.40469	3.25295
0.285156	0.217008		0.00393042	0.00349538		432.557	360.754		0.0662044	0.0551867		0.0133182	0.0152617		4.97098	3.61604
0.269903	0.191666		0.00374443	0.00337702		416.419	324.942		0.0613327	0.055329		0.0133233	0.0165941		4.60342	3.33427
0.276588	0.217802		0.00375142	0.00345113		459.253	409.289		0.0642717	0.0525548		0.013122	0.0150906		4.89802	3.48263
0.255749	0.224302		0.00385171	0.00343952		374.385	420.874		0.0639365	0.0524831		0.0144287	0.014621		4.43121	3.58957
0.274254	0.196887		0.00395516	0.00344295		382.046	346.574		0.0753567	0.0452864		0.0139494	0.016277		5.40213	2.78223
0.28792	0.198812		0.00390302	0.00344605		452.741	360.041		0.0668042	0.0517804		0.0131306	0.0163659		5.08766	3.16392
0.25712	0.202019		0.0038536	0.00354017		380.375	407.02		0.0448379	0.0633587		0.0140122	0.0169131		3.19992	3.74613
0.26534	0.186205		0.00396854	0.00363292		417.451	338.773		0.0527169	0.0612517		0.0142508	0.0186155		3.69921	3.29036
0.277718	0.231934		0.00382112	0.00354806		449.267	507.422		0.0929941	0.0528042		0.013513	0.0147563		6.88183	3.57841
0.2786	0.205873		0.00369559	0.00330372		445.109	388.968		0.0705244	0.0523961		0.012867	0.0152296		5.48101	3.44041
0.26799	0.211457		0.00384979	0.00357977		437.934	388.787		0.0651865	0.0447939		0.0138882	0.0158901		4.69367	2.81898
0.271972	0.200902		0.00389265	0.00341439		424.142	390.239		0.0651601	0.0590977		0.0138128	0.0162823		4.71739	3.62957
0.272506	0.234163		0.00379215	0.00346885		479.252	442.437		0.0645086	0.0632454		0.0134995	0.0143146		4.77858	4.41825
0.279093	0.210493		0.00394962	0.00332864		465.288	428.082		0.0610685	0.0498909		0.0136746	0.0150525		4.46584	3.31446
0.28447	0.201084		0.00388348	0.0033684		496.359	378.429		0.0678423	0.0496791		0.0132911	0.0158159		5.10436	3.14108
0.281153	0.197051		0.00374083	0.0033773		482.811	344.831		0.0650471	0.0655244		0.0129072	0.0164014		5.0396	3.99505
0.259358	0.194685		0.00380852	0.00347552		374.117	374.463		0.0610438	0.0510906		0.0140208	0.0168995		4.3538	3.02321
0.275524	0.205885		0.00392195	0.00365556		442.858	408.298		0.0609698	0.0538005		0.0137188	0.016972		4.44425	3.16996
0.310449	0.202977		0.00387192	0.00338861		537.296	351.081		0.049861	0.0564669		0.0119894	0.0158242		4.15878	3.5684
0.272568	0.215061		0.00398839	0.00343858		360.863	446.683		0.067972	0.0623654		0.0140322	0.0154685		4.84399	4.03176
0.258	0.220716		0.0038175	0.00338967		420.359	451.842		0.071795	0.0601676		0.0143527	0.014827		5.00221	4.05797
0.260739	0.220581		0.00395052	0.00345452		368.3	367.038		0.056513	0.0596		0.0143853	0.0149287		3.92853	3.99231
0.268105	0.230032		0.00389945	0.00350606		451.274	396.032		0.0629315	0.0619087		0.0140606	0.0146266		4.47573	4.23263
0.262688	0.204413		0.00368021	0.00346489		417.214	340.626		0.0858796	0.0592072		0.0136821	0.0160916		6.27678	3.6794
0.291634	0.212122		0.00385464	0.00330432		537.337	385.472		0.0599564	0.0620385		0.0128358	0.0149323		4.67104	4.15464
0.288777	0.21492		0.00395497	0.00361719		435.705	353.627		0.0622878	0.0549546		0.0131944	0.0159321		4.72077	3.4493
0.285719	0.201544		0.00390171	0.00363673		416.263	341.01		0.0760507	0.0570388		0.0132578	0.0171066		5.73628	3.33431
0.232908	0.186985		0.00383877	0.00337961		327.615	346.161		0.0519691	0.0579935		0.0154334	0.0171755		3.36731	3.37653
0.244468	0.21613		0.00380689	0.00352763		370.144	416.604		0.0640027	0.0519787		0.0149185	0.0155602		4.29016	3.34049
0.287166	0.20989		0.00394111	0.00349011		447.313	362.251		0.054514	0.0572677		0.013142	0.0158115		4.14806	3.6219
0.242743	0.218104		0.00384778	0.00347192		344.587	445.778		0.0568629	0.0658248		0.0149972	0.0154407		3.79156	4.26306
0.284285	0.1944		0.00372021	0.00347744		521.283	342.947		0.0563596	0.0600592		0.0126502	0.0170261		4.45525	3.52748
0.282397	0.189423		0.0039115	0.00342006		390.866	334.532		0.0585126	0.0521157		0.0132132	0.0169706		4.42834	3.07095
0.327321	0.199467		0.00392398	0.00335244		709.923	373.117		0.0476813	0.0509562		0.0116501	0.0158833		4.09277	3.20817
0.280774	0.201547		0.00393684	0.00345137		426.564	417.831		0.0685562	0.0546955		0.0135665	0.0163989		5.05333	3.3353
0.269735	0.211688		0.00387339	0.00354467		388.972	331.013		0.0556526	0.0628926		0.0136579	0.0159284		4.07477	3.94847
0.28422	0.201114		0.00379269	0.00334352		444.322	381.699		0.0667128	0.060068		0.0129094	0.0159145		5.16778	3.77441
0.283191	0.212981		0.00387659	0.00342845		475.099	367.158		0.0698713	0.0576991		0.0133195	0.0153194		5.2458	3.7664
0.286596	0.225415		0.00384573	0.00350775		425.251	398.18		0.0401417	0.0562988		0.0125238	0.0148558		3.20522	3.78968
0.281612	0.216955		0.00400667	0.00338688		383.385	395.789		0.0640586	0.0541896		0.0136382	0.0148604		4.69699	3.64657
0.277826	0.207495		0.00399882	0.00330102		436.597	408.044		0.0690236	0.0550801		0.0139536	0.0151965		4.94667	3.62453
0.293147	0.179839		0.00378137	0.00342623		551.833	301.43		0.050462	0.0550939		0.0124323	0.0178542		4.05895	3.08577
0.272724	0.202129		0.0038045	0.00353931		478.987	379.61		0.0542847	0.0486519		0.0134119	0.0165243		4.04749	2.94426
0.263508	0.204803		0.00394675	0.00337571		379.203	375.968		0.0837684	0.0608297		0.0145674	0.0157731		5.7504	3.85654
0.245679	0.193586		0.00379896	0.00344862		383.128	360.225		0.0588884	0.0635883		0.0147665	0.0170763		3.98798	3.72377
0.27138	0.183731		0.0038441	0.003458		434.821	338.048		0.0527676	0.0573792		0.0135205	0.0178554		3.90278	3.21355
0.271605	0.190257		0.00386129	0.00343238		451.685	362.064		0.0384441	0.0544501		0.0132994	0.0171202		2.89065	3.18045
0.265623	0.195722		0.0039623	0.00344549		368.058	341.053		0.0568581	0.0545713		0.0141643	0.0166247		4.01418	3.28255
0.286605	0.1956		0.00390254	0.00349192		395.324	376.353		0.058847	0.0472039		0.0129997	0.0168019		4.5268	2.80945
0.264694	0.219901		0.00386744	0.00347237		483.194	415.092		0.061607	0.0630607		0.0141599	0.0152212		4.35081	4.14297
0.282899	0.190031		0.0038007	0.0035119		519.806	391.168		0.0633547	0.0519486		0.0130635	0.0175854		4.84976	2.95407
0.249992	0.211937		0.00399579	0.00344559		317.561	386.94		0.0622162	0.0568187		0.0151341	0.0155136		4.111	3.66252
0.298503	0.214706		0.00402184	0.00342926		486.572	404.334		0.0520656	0.0524637		0.012927	0.015199		4.02767	3.45179
0.268946	0.209636		0.00376089	0.00354108		410.562	360.74		0.0577316	0.0612057		0.0133718	0.0161352		4.31741	3.79331
0.274802	0.200795		0.00401585	0.00348241		398.676	342.91		0.0664011	0.0614661		0.0140754	0.0165234		4.71754	3.71995
0.277052	0.207034		0.00385175	0.00346632		478.582	379.122		0.0586896	0.0550746		0.0134218	0.0159297		4.37269	3.45736
0.266277	0.203068		0.00386606	0.00349782		438.191	382.913		0.0622483	0.0609256		0.0140055	0.0165188		4.44456	3.68827
0.262601	0.204571		0.00376695	0.0036473		338.87	346.785		0.0709113	0.0620267		0.0137344	0.0170198		5.16303	3.64438
0.260818	0.21979		0.00390208	0.00363496		405.847	417.143		0.0540608	0.0610951		0.0142523	0.015932		3.79312	3.83474
0.290759	0.213491		0.00388842	0.00337687		478.486	407.782		0.0596757	0.0546334		0.0129135	0.0150987		4.62117	3.61842
0.263282	0.220041		0.00388861	0.00348409		379.223	440.738		0.0653196	0.0539956		0.0141743	0.0151782		4.60831	3.55744
0.276987	0.219228		0.00394121	0.00345381		436.745	431.751		0.0590762	0.0580295		0.0136786	0.0151474		4.31886	3.83098
0.278859	0.234387		0.00382247	0.0033929		495.337	487.007		0.0680097	0.0472852		0.0133466	0.0138254		5.09566	3.42018
0.293399	0.211697		0.00366633	0.00342297		507.278	332.132		0.0657747	0.0534253		0.0121436	0.0151868		5.4164	3.51788
0.275611	0.206113		0.00387049	0.00341776		425.107	365.507		0.0586482	0.048644		0.0134706	0.0155845		4.35381	3.12131
0.250735	0.203823		0.00400924	0.00347192		326.525	379.188		0.0612378	0.0534756		0.0151533	0.0161788		4.04122	3.30529
0.247813	0.227564		0.00394159	0.00342646		351.784	495.684		0.0443591	0.045458		0.0147709	0.0143707		3.00313	3.16324
0.264185	0.224191		0.00383999	0.00346262		401.545	374.725		0.0621969	0.0601588		0.0139521	0.014748		4.45789	4.07911
0.286753	0.204369		0.0038087	0.00337777		448.816	439.891		0.0616928	0.051258		0.0128035	0.0158026		4.81844	3.24364
0.262388	0.206858		0.00381647	0.00352214		436.63	391.91		0.0505903	0.0533014		0.0138556	0.0162059		3.65126	3.28901
0.277019	0.174404		0.00385467	0.00326125		440.563	319.514		0.0580421	0.0589841		0.0133649	0.0176987		4.34289	3.33268
0.242862	0.211855		0.00383199	0.00340018		346.767	376.196		0.0564936	0.0641166		0.0149268	0.0154016		3.78471	4.16298
0.264248	0.206947		0.0040195	0.00341259		363.456	361.131		0.062107	0.0514198		0.0145219	0.0155499		4.27678	3.30676
0.277236	0.208658		0.00394265	0.00349076		456.537	449.839		0.0589658	0.0581573		0.0137036	0.0161441		4.30295	3.60238
0.268577	0.216437		0.00398247	0.00354451		399.48	431.784		0.0494375	0.0490781		0.0140204	0.0155906		3.5261	3.14794
0.281484	0.198898		0.00389155	0.00344279		452.074	391.431		0.0485954	0.0579761		0.0131537	0.0165722		3.69442	3.49839
0.266983	0.216906		0.00403507	0.00347795		402.215	445.771		0.0572476	0.0684384		0.0144455	0.0155853		3.96301	4.39121
0.261757	0.224961		0.0037606	0.0034629		380.308	458.51		0.0557627	0.061018		0.0136455	0.014885		4.08654	4.0993
0.25879	0.203739		0.00387836	0.00337167		368.569	356.616		0.0613825	0.0571306		0.0143058	0.0157145		4.29074	3.63552
0.274154	0.208017		0.00387326	0.00337389		405.103	371.443		0.0489566	0.058177		0.0133517	0.0154584		3.66668	3.76345
0.245158	0.233771		0.00390297	0.00344858		366.097	444.716		0.0572004	0.0560563		0.0151354	0.0141623		3.77923	3.95815
0.286429	0.219486		0.00401199	0.00345338		445.857	384.171		0.0420755	0.051075		0.0131807	0.0148857		3.19222	3.43115
0.28509	0.211038		0.00390857	0.00352709		482.282	360.411		0.0581683	0.061067		0.0132319	0.0159579		4.39608	3.82675
0.283574	0.235653		0.00398021	0.00348399		522.666	423.399		0.0567992	0.0516879		0.013591	0.0140789		4.17917	3.67132
0.287713	0.216633		0.00382506	0.00346465		418.795	425.101		0.0535116	0.0520383		0.0126576	0.0152626		4.22763	3.40952
0.274484	0.21121		0.00397517	0.0036241		413.664	386.82		0.0650538	0.0560612		0.0139593	0.016376		4.66025	3.42338
0.279711	0.212528		0.00385757	0.00349671		514.057	370.341		0.0659444	0.0563078		0.0134332	0.0156472		4.90904	3.5986
0.268346	0.211194		0.00384544	0.00336719		375.551	419.983		0.0629984	0.0535963		0.0137071	0.0152317		4.59603	3.51873
0.255602	0.208171		0.00401601	0.00332931		341.581	422.698		0.0511047	0.0574166		0.01473	0.0153523		3.46944	3.73994
0.296589	0.196326		0.00362516	0.00349443		683.825	348.894		0.0698687	0.0459333		0.0120351	0.0166046		5.80542	2.76631
0.276145	0.197898		0.00379069	0.00335219		438.466	350.208		0.0665199	0.0557007		0.0132754	0.0160414		5.01077	3.47231
0.28567	0.188255		0.00394106	0.00337437		449.58	342.914		0.0603023	0.0463911		0.0132919	0.0167129		4.53677	2.77576
0.261454	0.184084		0.00395005	0.00343997		468.968	352.24		0.0553398	0.0658244		0.0145441	0.0179454		3.80498	3.66804
0.276137	0.198648		0.00389866	0.00344466		438.857	395.143		0.0570606	0.0532416		0.0135474	0.0165187		4.21191	3.2231
0.283915	0.223691		0.00397064	0.00347933		400.811	411.68		0.0633763	0.0498067		0.0134286	0.0147593		4.71951	3.3746
0.262296	0.176879		0.00378945	0.00351102		405.409	321.355		0.0526877	0.055865		0.0137299	0.0187409		3.83744	2.98092
0.278704	0.232147		0.00384969	0.00342406		411.568	438.777		0.058226	0.0597479		0.0132145	0.0142009		4.40624	4.20734
0.281152	0.207275		0.00394735	0.00347679		459.314	419.745		0.0584588	0.0442159		0.013524	0.0158219		4.3226	2.79461
0.267268	0.199544		0.00383678	0.00351938		385.931	352.585		0.0630163	0.0536007		0.0137549	0.0166762		4.58137	3.2142
0.261813	0.224051		0.00395773	0.00348646		397.736	416.31		0.045652	0.0585868		0.0142071	0.0149342		3.21333	3.923
0.273446	0.21223		0.00391014	0.00344153		446.074	393.638		0.0687412	0.0489593		0.0138728	0.0153299		4.9551	3.1937
0.299155	0.230867		0.00391451	0.00343661		503.564	514.816		0.0560955	0.0482142		0.0126238	0.0142893		4.44362	3.37415
0.270153	0.1967		0.00378948	0.00341997		382.401	328.44		0.0600265	0.048036		0.0133871	0.0161896		4.48391	2.9671
0.285106	0.22767		0.00391026	0.00355151		441.169	422.838		0.0528075	0.044169		0.0130967	0.0147013		4.03213	3.00444
0.285253	0.191643		0.0039291	0.00373373		423.402	333.976		0.0482949	0.0539684		0.0130404	0.0183923		3.7035	2.93429
0.271407	0.222941		0.00379903	0.00330167		434.499	442.847		0.0552351	0.0546803		0.0133954	0.014194		4.12344	3.85236
0.294215	0.219919		0.00384141	0.00343925		453.847	369.045		0.060123	0.0507517		0.0125726	0.0147422		4.78206	3.44261
0.260663	0.209567		0.00392388	0.00354805		361.262	378.321		0.0522958	0.0569514		0.0141903	0.0161466		3.68533	3.52715
0.277806	0.214848		0.00405998	0.00355084		465.14	389.81		0.0526303	0.0439286		0.0140128	0.0154841		3.75586	2.83702
0.303648	0.209688		0.00378935	0.00344349		567.534	396.878		0.0530218	0.0566058		0.012069	0.0156957		4.39324	3.60645
0.271677	0.194168		0.0039907	0.00352015		370.218	323.328		0.0453577	0.0430639		0.0137106	0.0166944		3.30823	2.57954
0.281317	0.235246		0.00379373	0.00333875		503.679	470.891		0.0565694	0.0515354		0.0130223	0.0135943		4.34404	3.79094
0.27877	0.221936		0.00386296	0.00340536		489.874	366.924		0.0538635	0.0588466		0.0133321	0.0146082		4.04014	4.02834
0.271894	0.212915		0.00386649	0.00343984		452.405	363.138		0.0673863	0.0527631		0.013791	0.0152654		4.88625	3.45639
0.262186	0.219866		0.0038793	0.00338907		418.556	400.456		0.0580138	0.0570036		0.0141831	0.0147301		4.09036	3.86988
0.273022	0.202576		0.00383962	0.00348233		396.305	352.954		0.0509881	0.0543994		0.0133075	0.0162648		3.83152	3.34461
0.268866	0.204893		0.00398727	0.00348902		409.043	352.461		0.0680088	0.0547305		0.014326	0.0161144		4.74723	3.39637
0.288128	0.203917		0.00390822	0.00337152		578.299	380.69		0.0594492	0.0561992		0.0132164	0.0157534		4.49814	3.56744
0.276083	0.211742		0.00400099	0.00340669		456.454	397.947		0.0583454	0.0484774		0.0139608	0.0152086		4.17924	3.1875
0.268643	0.212593		0.00375428	0.00352978		463.171	379.769		0.0546823	0.046099		0.0134162	0.0155853		4.07585	2.95784
0.283769	0.21628		0.00392171	0.0035943		438.635	379.985		0.067449	0.062625		0.0133763	0.0159456		5.04244	3.92741
0.275702	0.219674		0.00387659	0.00346545		382.184	438.683		0.0582461	0.0585755		0.0133933	0.0151902		4.34891	3.85612
0.279997	0.218182		0.00383491	0.00340975		473.141	427.808		0.067171	0.0517081		0.0133002	0.0149077		5.05036	3.46854
0.266864	0.204397		0.00394111	0.0034926		403.903	382.086		0.056481	0.0552416		0.0141013	0.0162764		4.00538	3.39398
0.268916	0.232896		0.00395522	0.00350447		387.743	502.359		0.0729065	0.0479875		0.0142181	0.0144221		5.12772	3.32736
0.264547	0.238302		0.00390532	0.00344918		355.569	509.153		0.0530894	0.0711878		0.0139102	0.0141504		3.81657	5.0308
0.266091	0.204302		0.00374768	0.00345092		397.604	369.867		0.0611008	0.0459428		0.0134896	0.0158215		4.52946	2.90382
0.272125	0.205427		0.00397703	0.00347176		356.444	390.223		0.0628205	0.0527236		0.0139354	0.0160658		4.50797	3.28173
0.251856	0.208739		0.00386659	0.00345461		410.422	381.357		0.0489444	0.052627		0.0145431	0.0156985		3.36548	3.35237
0.282171	0.215077		0.00390893	0.0035212		457.868	358.251		0.0611162	0.0540695		0.0133705	0.0154859		4.57097	3.49153
0.275064	0.242146		0.00401837	0.00348944		414.441	435.484		0.0552763	0.059463		0.0139502	0.0138591		3.96241	4.29053
0.274049	0.206316		0.00391363	0.00346544		400.766	365.45		0.0597115	0.0570954		0.0136686	0.0159813		4.3685	3.57265
0.264921	0.205378		0.00381916	0.00344217		450.285	374.553		0.0533768	0.0486336		0.0138042	0.0157857		3.86671	3.08087
0.270669	0.198387		0.00385749	0.00341131		386.116	372.991		0.0794747	0.0572562		0.0138261	0.0163944		5.74815	3.49243
0.294624	0.195886		0.00385004	0.00348493		596.861	357.701		0.103718	0.0565467		0.0129739	0.0169094		7.99436	3.34409
0.263875	0.213901		0.00386553	0.0035987		425.079	362.567		0.0721712	0.0634798		0.0142184	0.0161129		5.0759	3.93968
0.264763	0.194184		0.00396885	0.00342234		421.395	320.777		0.058471	0.049818		0.0143852	0.016434		4.06467	3.03139
0.277941	0.224012		0.00393921	0.00358098		418.17	412.55		0.0630974	0.05188		0.013641	0.0152216		4.62556	3.40831
0.285942	0.187783		0.00408724	0.00348194		457.788	312.596		0.0658324	0.0530769		0.0138556	0.0173654		4.75131	3.05648
0.286009	0.21156		0.00403556	0.00339624		404.944	393.852		0.0657965	0.0573215		0.0135868	0.0153415		4.84269	3.73636
0.27393	0.202229		0.00391993	0.00340823		457.159	383.45		0.0564673	0.0570046		0.0137583	0.0160872		4.10422	3.54348
0.26322	0.205267		0.00381752	0.00349116		402.595	373.941		0.0638411	0.0573477		0.0139439	0.0162168		4.57843	3.53632
0.268703	0.210383		0.00376419	0.0034273		424.97	376.631		0.0467026	0.0514157		0.0132378	0.0154074		3.52797	3.33707
0.251069	0.249238		0.00381962	0.00338573		371.578	465.718		0.0567664	0.0554587		0.0144587	0.0130496		3.92612	4.24983
0.254934	0.234919		0.00385798	0.00347555		370.494	494.762		0.0590458	0.0541867		0.0144166	0.0142628		4.09567	3.79915
0.26207	0.217741		0.00386891	0.00346775		414.215	441.537		0.0689612	0.0537792		0.0142798	0.0152662		4.82928	3.52277
0.260568	0.203236		0.00372669	0.00347423		441.57	363.489		0.0519358	0.0655074		0.0136533	0.0164122		3.80391	3.99139
0.276191	0.205158		0.0038773	0.00345925		409.887	347.951		0.0622607	0.0608424		0.0134841	0.0160602		4.61736	3.7884
0.257159	0.206275		0.00392095	0.00338734		408.475	374.588		0.0555535	0.0532994		0.0145619	0.0155684		3.81498	3.42357
0.26401	0.217007		0.00390847	0.00330254		398.394	439.28		0.065148	0.0621703		0.0142465	0.0146939		4.57292	4.23102
0.286628	0.220485		0.0038557	0.00359462		457.361	391.083		0.0658754	0.0696161		0.0130258	0.0157593		5.05732	4.41745
0.27536	0.206579		0.00396023	0.00350504		447.358	373.804		0.0637167	0.0473421		0.0139034	0.0159474		4.58281	2.96864
0.270207	0.22849		0.00390567	0.00339761		519.459	444.19		0.0567155	0.0748849		0.0139982	0.014491		4.05164	5.16766
0.262591	0.213229		0.00383268	0.00347352		357.365	367.193		0.0497087	0.0480124		0.0136853	0.0152944		3.63227	3.13921
0.2566	0.199464		0.00399141	0.00343418		375.784	348.463		0.0517034	0.0590179		0.0147026	0.0163726		3.51662	3.60467
0.27293	0.230791		0.00391392	0.00348241		418.688	388.6		0.0572581	0.0607917		0.0137282	0.0144448		4.17084	4.20856
0.246853	0.205236		0.00397649	0.00348383		339.345	411.432		0.0535116	0.058984		0.0151569	0.0163137		3.5305	3.61562
0.273601	0.203643		0.00393148	0.00344353		398.888	349.699		0.0596713	0.0652016		0.0137504	0.0161867		4.33959	4.0281
0.263588	0.229153		0.00372921	0.0034415		387.145	400.576		0.0825189	0.0531388		0.0137498	0.0142789		6.00147	3.72149
0.269775	0.210108		0.00404011	0.00347665		384.099	372.516		0.0577313	0.0589381		0.0142768	0.0157936		4.04372	3.73177
0.266986	0.204211		0.00377629	0.00356758		394.321	369.497		0.0691376	0.0519032		0.0136374	0.0165336		5.06973	3.13926
0.273288	0.218186		0.00389218	0.0036254		471.231	395.711		0.0635875	0.052746		0.0138006	0.0158064		4.6076	3.33701
0.251861	0.208244		0.00394725	0.00367499		357.254	359.754		0.0727641	0.0464844		0.015099	0.0165217		4.81912	2.81353
0.26896	0.225309		0.00374783	0.00335271		440.492	431.477		0.0608838	0.0599198		0.0134198	0.0143181		4.53685	4.18492
0.289396	0.215643		0.00384932	0.00338517		512.206	418.273		0.0479341	0.0681403		0.0127358	0.0152		3.76374	4.48291
0.279953	0.212887		0.00403228	0.00357476		366.329	398.76		0.062219	0.0588449		0.0137462	0.0161009		4.52628	3.65476
0.315131	0.214084		0.00383093	0.00356325		785.171	364.2		0.0462163	0.0479393		0.0118511	0.0156208		3.89975	3.06894
0.294192	0.217855		0.00385614	0.00352638		452.717	359.564		0.0881603	0.0575836		0.0128411	0.0153816		6.86547	3.74366
0.267325	0.19928		0.00389428	0.00347522		423.942	360.791		0.0754245	0.0488219		0.0141657	0.0163935		5.32445	2.97812
0.273504	0.218071		0.00388931	0.00344633		420.652	400.14		0.0668371	0.0585128		0.0137345	0.0151335		4.86635	3.86644
0.276275	0.20459		0.00397883	0.00328936		442.422	344.541		0.0641387	0.0570834		0.0139195	0.0152197		4.60783	3.75062
0.28593	0.220871		0.00384368	0.00337485		500.13	441.064		0.0509928	0.0652324		0.0129021	0.0147946		3.9523	4.4092
0.270868	0.228297		0.00397852	0.00338928		421.718	474.382		0.0451378	0.0556133		0.0138479	0.0143004		3.25955	3.88893
0.253189	0.207747		0.003942	0.00327952		331.114	376.165		0.0662228	0.045445		0.0148421	0.0147751		4.46182	3.07578
0.264634	0.192531		0.00399594	0.00352185		380.514	335.975		0.0520999	0.0571287		0.014286	0.0173295		3.64692	3.29662
0.276741	0.215168		0.00382639	0.00357133		449.558	357.122		0.0541843	0.0636255		0.013241	0.0158788		4.09217	4.00694
0.27795	0.218817		0.00410323	0.00350637		420.862	401.341		0.0752595	0.0522412		0.0143523	0.0152375		5.24373	3.42846
0.264578	0.187665		0.00382722	0.00323042		373.588	345.412		0.0516809	0.06247		0.0136489	0.016424		3.78644	3.80358
0.279609	0.224914		0.00379813	0.00361906		386.622	365.214		0.052337	0.0637571		0.0128477	0.0154084		4.07364	4.1378
0.272234	0.213658		0.00386026	0.00351742		439.939	366.817		0.0756125	0.069268		0.0138069	0.0158551		5.47641	4.36882
0.287507	0.195996		0.00399642	0.00351704		462.447	345.654		0.0410308	0.0516376		0.01309	0.0168967		3.13452	3.05607
0.280976	0.216433		0.00390742	0.00349612		420.822	379.279		0.070776	0.0593297		0.0134659	0.0154357		5.25592	3.84367
0.282798	0.206604		0.00375782	0.00357163		585.677	356.278		0.0738579	0.0541889		0.0130587	0.0163653		5.65586	3.31121
0.268381	0.200139		0.00378568	0.0034075		395.055	388.636		0.0575638	0.0548336		0.0134552	0.0162271		4.27818	3.37913
0.260008	0.187301		0.00380567	0.00355449		391.557	335.499		0.0527645	0.0589065		0.0138812	0.0180322		3.80115	3.26675
0.285798	0.21921		0.0038164	0.00359071		498.519	408.8		0.0661702	0.0603713		0.0129841	0.015747		5.09627	3.83383
0.280263	0.226301		0.0040153	0.0033831		432.691	490.784		0.0605952	0.047816		0.013787	0.014303		4.39509	3.34308
0.268208	0.21526		0.00374279	0.00336509		356.346	426.911		0.0615813	0.060718		0.0132781	0.0150577		4.63779	4.03237
0.317865	0.191937		0.00402666	0.00361296		663.895	330.69		0.0549738	0.0525523		0.0123602	0.0177039		4.44764	2.96841
0.267507	0.211911		0.00398267	0.00343371		355.592	391.567		0.0710415	0.0568245		0.0143064	0.0154732		4.96572	3.67245
0.281704	0.203005		0.00386625	0.00345567		442.728	378.119		0.0648912	0.0493245		0.0132625	0.0160673		4.89283	3.06987
0.264472	0.204186		0.00393617	0.0033979		433.827	381.209		0.0477832	0.0570625		0.0141222	0.0158755		3.38355	3.59437
0.24442	0.213833		0.00373626	0.00331245		365.211	474.468		0.0913139	0.0521002		0.0149062	0.0148774		6.12589	3.50196
0.26516	0.226772		0.00392946	0.00358735		429.949	428.045		0.0627516	0.0555621		0.0142919	0.0151634		4.39072	3.66423
0.280408	0.213537		0.00376421	0.00340688		473.252	404.565		0.0781577	0.0562742		0.0131176	0.0152536		5.95825	3.68925
0.278863	0.200104		0.00387802	0.00359084		472.128	339.342		0.064933	0.0502346		0.0134849	0.0168331		4.81524	2.98426
0.244154	0.197496		0.0036135	0.00335566		413.949	364.896		0.0606524	0.0647417		0.0142152	0.0163027		4.26672	3.97122
0.263092	0.221093		0.00379794	0.00343236		378.485	387.853		0.0783133	0.0679005		0.0139841	0.0149649		5.60019	4.53732
0.294865	0.20218		0.00376267	0.00347595		597.42	390.467		0.0625936	0.0521237		0.0124644	0.0163365		5.02178	3.19062
0.256136	0.216856		0.00385451	0.00354532		364.169	424.762		0.0587074	0.0667715		0.0143125	0.0158386		4.10183	4.21574
0.284837	0.207899		0.00397138	0.00337124		435.326	364.411		0.0458826	0.0449646		0.0131804	0.0151299		3.48112	2.9719
0.252697	0.214955		0.00380846	0.00344552		392.697	385.004		0.065912	0.0547567		0.0145058	0.0152479		4.54383	3.59109
0.290074	0.226915		0.00393038	0.00334321		482.732	448.951		0.052386	0.0521195		0.013	0.0140899		4.02969	3.69907
0.285053	0.191627		0.0038339	0.0035845		474.746	341.132		0.0533315	0.0612538		0.0129036	0.0178395		4.13309	3.43361
0.253858	0.203775		0.00382182	0.00350447		367.585	375.832		0.0689192	0.0574811		0.014472	0.0164097		4.76223	3.50287
0.285502	0.205506		0.00402019	0.0034155		434.063	384.406		0.0537656	0.0525336		0.0134535	0.0157732		3.99641	3.33057
0.277269	0.208293		0.0039206	0.00346919		446.872	380.093		0.0803552	0.06142		0.0138129	0.0159623		5.81741	3.84781
0.272835	0.212526		0.00399075	0.003422		407.034	432.344		0.0492893	0.0551556		0.0138429	0.0154417		3.56063	3.57185
0.292704	0.184155		0.00413147	0.00350172		477.958	350.829		0.0734016	0.0465713		0.0137743	0.0177938		5.32887	2.61728
0.264937	0.190873		0.00378435	0.00342251		405.547	338.972		0.0660415	0.0500163		0.0137612	0.016812		4.79911	2.97503
0.263964	0.193152		0.00381899	0.00332498		466.108	370.953		0.0459757	0.0582865		0.0137529	0.0164267		3.34299	3.54827
0.270659	0.194257		0.00387813	0.00353358		410.501	343.107		0.0637807	0.0622793		0.0137874	0.0173643		4.626	3.58664
0.291363	0.206723		0.00390984	0.00357991		462.228	353.621		0.0538615	0.0573955		0.0128611	0.0164546		4.18795	3.48812
0.259599	0.222269		0.00381205	0.00344226		383.795	412.558		0.0584234	0.0619338		0.0140042	0.0149024		4.17184	4.15595
0.261166	0.198389		0.00396789	0.00332057		384.458	336.342		0.0631155	0.0530255		0.01457	0.0157375		4.33188	3.36937
0.279115	0.204095		0.00382531	0.00334914		440.604	390.725		0.0659627	0.0532441		0.0132513	0.0156027		4.97783	3.41248
0.27543	0.189312		0.00380849	0.00331036		415.571	390.688		0.0482738	0.0539501		0.0130739	0.0166627		3.69238	3.23778
0.278785	0.212416		0.00392809	0.00334827		444.595	452.786		0.0581772	0.0556525		0.0135448	0.0151607		4.29516	3.67083
0.276887	0.213951		0.00377914	0.00346027		381.228	382.63		0.0615441	0.0558698		0.0130379	0.0154024		4.72039	3.62735
0.281673	0.208176		0.00385211	0.00333602		569.101	387.253		0.0584178	0.0606019		0.0133074	0.0153517		4.38986	3.94757
0.26503	0.214006		0.00393975	0.00346615		429.876	419.899		0.0517144	0.0540924		0.0141719	0.015487		3.64908	3.49276
0.283229	0.209213		0.00385038	0.00347715		496.494	397.702		0.0634747	0.0569373		0.0131947	0.0158971		4.81062	3.58162
0.276448	0.211349		0.00396437	0.00346911		423.611	396.008		0.057086	0.0578521		0.0137354	0.0157079		4.15611	3.68299
0.271138	0.243902		0.0037603	0.00347009		493.517	548.788		0.0487024	0.0508375		0.0132711	0.0137359		3.66981	3.70107
0.285149	0.213528		0.00398654	0.00343114		415.443	353.467		0.0591851	0.0588593		0.0133983	0.0152725		4.41735	3.85395
0.257519	0.21475		0.00379674	0.00349719		414.253	391.606		0.06377	0.0537843		0.0142011	0.0154951		4.49051	3.47105
0.279755	0.192829		0.00399052	0.00341636		450.424	369.555		0.0630617	0.059794		0.0137851	0.0169413		4.57461	3.52949
0.252994	0.198448		0.00400886	0.00333417		310.48	387.894		0.0605565	0.0533026		0.0149453	0.0159754		4.05187	3.33654
0.290548	0.200787		0.00373365	0.00345124		488.746	383.239		0.0714236	0.0623342		0.012518	0.0165076		5.70568	3.7761
0.264447	0.213994		0.00389339	0.00340679		386.239	376.078		0.0603246	0.0491985		0.0140759	0.0149982		4.28567	3.2803
0.272968	0.233764		0.0040671	0.00365775		387.168	444.356		0.0477634	0.0504156		0.0140196	0.0149387		3.4069	3.37484
0.274131	0.214907		0.00391686	0.00355187		386.42	381.864		0.0548279	0.0530638		0.0135687	0.0156876		4.04075	3.38253
0.274547	0.198241		0.00386737	0.00341914		446.72	374.558		0.0693099	0.0497149		0.0136688	0.0162818		5.07065	3.0534
0.278139	0.202409		0.00380695	0.00349086		405.782	345.835		0.0699268	0.0513076		0.0132174	0.0162188		5.29052	3.16347
0.265402	0.218728		0.00385989	0.00342921		434.057	409.888		0.0486994	0.0614747		0.0138132	0.0150776		3.52558	4.07723
0.288244	0.202908		0.00399001	0.0035632		524.193	353.097		0.0582896	0.0536219		0.0134196	0.0166049		4.34362	3.22929
0.280577	0.215272		0.00385915	0.00362922		459.709	352.476		0.0589296	0.0512319		0.0132507	0.0158694		4.44729	3.22835
0.275009	0.219341		0.00392019	0.00344764		410.548	424.334		0.0711271	0.0511435		0.0137953	0.0149762		5.1559	3.41498
0.269248	0.219652		0.0037865	0.00348781		451.03	400.795		0.0732416	0.0635292		0.0136871	0.0152836		5.35116	4.15668
0.256625	0.223096		0.00397129	0.00338431		345.568	402.505		0.0556606	0.0583624		0.0146147	0.0145184		3.80854	4.0199
0.28135	0.213509		0.00395886	0.00334901		421.079	439.33		0.0591124	0.0537715		0.0134962	0.0150266		4.37992	3.57843
0.283191	0.20127		0.00395413	0.00343588		487.24	358.683		0.0556756	0.0553041		0.0134559	0.0161889		4.13763	3.41619
0.259913	0.217406		0.00386432	0.00351603		387.575	359.172		0.040069	0.0434582		0.013785	0.0150239		2.9067	2.89261
0.261102	0.230064		0.00379474	0.00347767		400.407	401.141		0.0615879	0.0552506		0.01394	0.0144124		4.41807	3.83354
0.271096	0.220996		0.00391679	0.00340939		416.345	405.627		0.066638	0.056418		0.0139485	0.0147452		4.77743	3.82619
0.28752	0.203311		0.0039129	0.00334742		383.853	378.086		0.0585635	0.059619		0.0129644	0.0157406		4.51727	3.78759
0.277451	0.216178		0.00393195	0.00347098		388.731	429.376		0.0752923	0.0499891		0.0137151	0.015293		5.48976	3.26876
0.274513	0.205124		0.00387328	0.00350367		377.099	382.671		0.0718203	0.0553654		0.0135987	0.0162742		5.28143	3.40204
0.262692	0.182741		0.00394522	0.0033953		376.288	308.588		0.0628215	0.0569056		0.0143766	0.0174846		4.36971	3.2546
0.282342	0.214572		0.00397047	0.00351404		514.291	434.787		0.052367	0.0653334		0.0135484	0.0158678		3.86517	4.11734
0.257137	0.179487		0.0038661	0.00333326		354.498	341.213		0.0543345	0.0552524		0.0141935	0.0175751		3.82813	3.14378
0.254327	0.193892		0.00367873	0.00329603		327.69	361.233		0.0652893	0.0608285		0.0137481	0.016235		4.74896	3.74675
0.274027	0.230954		0.00390853	0.00355707		410.341	383.958		0.0627497	0.0502383		0.0137107	0.0145472		4.57668	3.45347
0.261192	0.199922		0.00392234	0.00334985		405.669	349.061		0.0525362	0.0513654		0.0142789	0.0157616		3.67929	3.2589
0.266559	0.231361		0.00389471	0.00354809		432.084	400.166		0.0625931	0.0510672		0.0140894	0.0145448		4.44256	3.51103
0.270533	0.202638		0.00384454	0.00349856		414.178	344.559		0.0679179	0.0573454		0.0137258	0.016372		4.94821	3.50265
0.260184	0.200408		0.0037458	0.00345359		379.023	340.316		0.0681499	0.0632888		0.0138437	0.0164405		4.9228	3.84957
0.278855	0.203567		0.00398296	0.00346625		424.82	366.145		0.0547233	0.0524721		0.0136466	0.0161086		4.01003	3.25739
0.277262	0.226665		0.00403928	0.00338039		425.797	417.79		0.0591964	0.0491044		0.013992	0.0141413		4.23072	3.4724
0.300631	0.212587		0.00388632	0.00342225		463.649	349.936		0.0650479	0.0498176		0.0125103	0.015097		5.19955	3.29983
0.271283	0.19946		0.00379958	0.00342414		477.374	405.744		0.0852375	0.0534534		0.0137466	0.0163842		6.20061	3.2625
0.262003	0.209544		0.00388406	0.00337816		346.879	408.928		0.0567801	0.0437673		0.0140142	0.0151517		4.0516	2.88861
0.275078	0.21444		0.00391349	0.0033861		458.337	421.692		0.0528038	0.061235		0.0136255	0.0152093		3.87537	4.02617
0.266051	0.21381		0.00384168	0.00346386		397.088	388.821		0.072105	0.0510426		0.0139633	0.0153484		5.16389	3.32559
0.271794	0.214133		0.00389757	0.00339345		460.676	461.972		0.0478443	0.0566504		0.0136551	0.0152768		3.50378	3.70828
0.277669	0.196322		0.00391623	0.00353158		452.874	358.454		0.0706671	0.0485142		0.0137075	0.0169032		5.15534	2.87011
0.262607	0.230709		0.00382453	0.00348348		393.673	448.015		0.0510363	0.0551037		0.0137834	0.0144931		3.70274	3.80206
0.278721	0.212252		0.00394255	0.00320921		352.403	532.811		0.0746539	0.0608652		0.0136117	0.0147223		5.48454	4.13422
0.273987	0.212548		0.00395153	0.00340201		422.024	371.94		0.0538883	0.0533097		0.0137626	0.0151594		3.91557	3.51661
0.286447	0.194611		0.00382232	0.00340724		506.744	365.386		0.0534106	0.0612643		0.0128482	0.0167514		4.15703	3.65726
0.255346	0.19924		0.00375807	0.003283		461.446	388.501		0.074185	0.0599069		0.0143581	0.0157857		5.16677	3.79502
0.285121	0.218567		0.0038097	0.00352723		498.426	396.74		0.0521433	0.0632268		0.0128368	0.0155245		4.06201	4.07272
0.287389	0.218202		0.00415999	0.003447		437.344	396.505		0.0521498	0.057572		0.0138163	0.015103		3.7745	3.81196
0.287173	0.217829		0.00385728	0.0035287		456.328	402.027		0.0569495	0.0558793		0.0129053	0.0154789		4.41288	3.61004
0.271375	0.204657		0.00382234	0.00333133		437.792	399.892		0.0689443	0.046225		0.0136507	0.0153403		5.05062	3.01331
0.253838	0.22342		0.00374529	0.0036568		367.148	422.289		0.0640787	0.0519497		0.0141154	0.0156181		4.53962	3.32625
0.255211	0.197133		0.00391455	0.00335854		388.382	449.396		0.0609558	0.0589742		0.0146899	0.0164588		4.1495	3.58314
0.259081	0.205485		0.00396212	0.00336518		389.987	416.186		0.078832	0.0477407		0.0148567	0.0155198		5.30617	3.07613
0.250217	0.204614		0.00390173	0.00356611		335.473	350.481		0.0553645	0.0525218		0.0146892	0.0164414		3.76906	3.19448
0.287507	0.229417		0.00401079	0.00341581		430.55	477.432		0.0692344	0.0548753		0.0135095	0.0143372		5.12487	3.82748
0.266928	0.236088		0.00378622	0.00333535		419.548	493.772		0.0866203	0.050031		0.0138638	0.0135454		6.24794	3.69358
0.290778	0.210632		0.0038345	0.00332285		489.358	376.169		0.0737727	0.0592148		0.0128694	0.015058		5.73241	3.93245
0.279127	0.212299		0.00394898	0.00354697		448.171	410.846		0.0615018	0.0570165		0.0136488	0.0160167		4.50602	3.5598
0.295392	0.227627		0.00387656	0.00351678		514.107	529.253		0.0504911	0.0530671		0.0126034	0.0149436		4.00614	3.55117
0.278276	0.232107		0.00375003	0.00348537		509.975	448.589		0.0462364	0.0561519		0.0128742	0.0144293		3.59139	3.89151
0.269931	0.197596		0.00393507	0.00340315		412.406	410.908		0.0464596	0.0422807		0.0137492	0.016168		3.37907	2.61508
0.290594	0.218552		0.00383577	0.00352378		515.383	393.497		0.0514568	0.0688822		0.0126931	0.0155782		4.05392	4.42171
0.261702	0.210528		0.00388472	0.00332263		399.105	375.494		0.0548241	0.0503317		0.0141365	0.0148904		3.8782	3.38014
0.257171	0.20571		0.0038102	0.00349268		429.811	394.623		0.0700996	0.0455241		0.0143705	0.0159779		4.878	2.84919
0.252183	0.222945		0.00386884	0.00359217		404.263	377.614		0.041495	0.0546686		0.0143287	0.0153063		2.89593	3.57165
0.274153	0.218641		0.00389595	0.00355113		473.178	378.139		0.060523	0.0730471		0.0137384	0.015711		4.40539	4.64942
0.284644	0.219612		0.00389242	0.00352235		452.76	365.634		0.0529416	0.0570514		0.0130804	0.0152464		4.04741	3.74197
0.269623	0.188078		0.00388556	0.00350376		424.026	392.489		0.0656319	0.059225		0.0139145	0.0178916		4.71678	3.31021
0.274111	0.233493		0.00389612	0.00343203		417.025	472.23		0.0505225	0.0539259		0.0134916	0.0141277		3.74475	3.81704
0.292612	0.193157		0.00381258	0.00346185		566.378	370.825		0.0539707	0.0552661		0.012619	0.0170535		4.27693	3.24076
0.258916	0.216135		0.00385695	0.00348836		389.477	424.186		0.0675027	0.0570674		0.0143473	0.0154933		4.70492	3.68336
0.267905	0.201496		0.00378833	0.00347076		415.53	412.712		0.0580856	0.0487352		0.0135393	0.0163543		4.29017	2.97996
0.260546	0.220811		0.00384308	0.00354107		393.96	408.951		0.0621625	0.0524435		0.0141456	0.0152733		4.39449	3.43367
0.288181	0.220194		0.00396717	0.00335216		473.802	410.64		0.0730839	0.0560953		0.0134208	0.014553		5.44557	3.85455
0.26919	0.210722		0.00376996	0.00348904		458.838	388.749		0.0538669	0.0502399		0.0134262	0.0156746		4.01209	3.20517
0.279322	0.200846		0.0039524	0.00330737		404.163	388.441		0.0421547	0.0681779		0.0132153	0.0158967		3.18984	4.2888
0.279983	0.225392		0.00387837	0.00332103		492.689	417.488		0.0589743	0.0525475		0.0133957	0.0140327		4.40249	3.74464
0.269588	0.212648		0.00389684	0.00345854		350.673	392.518		0.0545395	0.0609432		0.0136291	0.0156037		4.00169	3.90568
0.25702	0.24009		0.00375018	0.00350533		423.138	491.578		0.0693362	0.0576589		0.0141299	0.0141139		4.90707	4.08527
0.270255	0.224805		0.0036578	0.0035288		397.46	385.098		0.060582	0.0589667		0.0129478	0.0150004		4.67896	3.931
0.254269	0.20888		0.00389065	0.00348293		375.971	373.592		0.0643914	0.0487068		0.0146737	0.0157019		4.38821	3.10196
0.287328	0.198095		0.00394318	0.0034418		516.918	393.685		0.0564792	0.0531993		0.0132725	0.0165466		4.25536	3.21512
0.297167	0.202842		0.00400538	0.00341203		548.575	398.538		0.0777767	0.0642683		0.0132428	0.0162147		5.87315	3.96359
0.256646	0.220275		0.00393823	0.0036592		362.865	358.601		0.0656117	0.0624793		0.0147014	0.0158782		4.46295	3.93492
0.292465	0.186598		0.00386952	0.00348201		602.584	378.629		0.0575254	0.0602662		0.0128907	0.0179011		4.46255	3.36663
0.277582	0.212278		0.00381539	0.00360744		447.608	405.604		0.0563221	0.0500327		0.0131883	0.016141		4.27061	3.09973
0.258897	0.205416		0.00370317	0.0034342		380.405	369.057		0.0647607	0.0557926		0.0137148	0.0158904		4.72194	3.5111
0.249118	0.207236		0.00392619	0.00356677		404.406	342.901		0.0662067	0.0504999		0.0152106	0.0161525		4.35268	3.12644
0.254159	0.205864		0.0038632	0.00343887		387.809	410.573		0.0554318	0.0494824		0.0144644	0.015862		3.83231	3.11956
0.309456	0.209313		0.00373286	0.00364917		595.59	325.622		0.0484632	0.0517594		0.0116357	0.0163287		4.16502	3.16984
0.274606	0.19976		0.00380885	0.00347357		411.258	388.679		0.0563509	0.056264		0.0132429	0.0166093		4.25519	3.3875
0.295138	0.217787		0.00376227	0.00341281		509.947	409.329		0.0571693	0.0500357		0.0123129	0.0148704		4.64304	3.36479
0.278521	0.181629		0.0038413	0.00345503		490.667	355.735		0.0538628	0.0541894		0.0132693	0.0180424		4.0592	3.00345
0.28466	0.208156		0.00384646	0.00350888		446.564	392.409		0.0667184	0.0588399		0.0130782	0.0161483		5.1015	3.64373
0.275697	0.211262		0.00381823	0.00347272		434.146	386.686		0.0702655	0.0557307		0.0134253	0.0156681		5.2338	3.55696
0.266982	0.217315		0.00383221	0.00346936		397.899	430.727		0.057012	0.0532063		0.0136939	0.0152699		4.16332	3.4844
0.266535	0.228555		0.00404388	0.00362289		399.708	390.936		0.0706639	0.0591715		0.0146743	0.0151684		4.81547	3.90097
0.27862	0.246644		0.00388673	0.00335595		440.402	445.495		0.0536146	0.0524344		0.0133357	0.0129933		4.02037	4.03548
0.274794	0.225723		0.00379184	0.00340654		429.396	413.037		0.0513448	0.0536679		0.0131314	0.0143888		3.91008	3.72983
0.276299	0.202354		0.00374053	0.00352439		436	351.465		0.0487327	0.0551109		0.0128473	0.0164945		3.79322	3.34117
0.267436	0.198377		0.00383735	0.00349965		361.258	374.602		0.0714115	0.0498591		0.0137957	0.0166653		5.17635	2.9918
0.257889	0.206531		0.00376987	0.00348496		419.394	391.161		0.0499104	0.0527866		0.0138759	0.0160443		3.5969	3.29006
0.270622	0.217986		0.00389206	0.00343336		385.524	381.962		0.0563103	0.05392		0.0136817	0.0149536		4.11575	3.60581
0.259801	0.212121		0.00370637	0.00344305		443.545	390.346		0.0720826	0.063038		0.0138673	0.0155985		5.19801	4.04128
0.251714	0.216859		0.00392159	0.00346818		410.313	388.616		0.0647169	0.0474204		0.0150259	0.0150632		4.30703	3.14808
0.286211	0.213356		0.00389002	0.00350079		441.553	393.746		0.0664306	0.0566044		0.0131457	0.0156742		5.05343	3.61132
0.243666	0.196672		0.00378455	0.00345092		359.192	354.324		0.0827558	0.0588513		0.0150681	0.0167088		5.49213	3.52218
0.260266	0.197333		0.00384338	0.00337868		410.356	376.467		0.0712762	0.0493674		0.0143012	0.0161584		4.98392	3.05522
0.292457	0.207223		0.0038668	0.00338272		439.764	394.716		0.073865	0.0569877		0.0128449	0.0156016		5.75052	3.65268
0.271155	0.176669		0.00396041	0.00346127		446.922	360.224		0.0556243	0.0473492		0.0140171	0.0184137		3.96832	2.57141
0.290249	0.195779		0.00384894	0.0032738		517.421	380.354		0.0549841	0.054446		0.0128007	0.0159003		4.29539	3.42421
0.283557	0.200307		0.00395427	0.00342227		496.645	367.687		0.0786944	0.0578057		0.0136653	0.016282		5.7587	3.55028
0.270626	0.202092		0.00385204	0.0034428		444.604	361.792		0.0641674	0.0620813		0.0137583	0.0162941		4.66391	3.81005
0.282688	0.193767		0.00385119	0.00339804		457.088	338.38		0.0596318	0.0559327		0.0131269	0.0165812		4.54273	3.37325
0.267281	0.207584		0.0037223	0.00347121		483.765	379.138		0.0752812	0.0492359		0.0136085	0.0157792		5.53192	3.12031
0.285847	0.215463		0.00387709	0.00342555		487.181	431.564		0.054697	0.0505246		0.0130521	0.0151561		4.19068	3.3336
0.28166	0.207766		0.00387827	0.00325873		446.604	439.681		0.0677991	0.0700604		0.0133416	0.0152459		5.08179	4.59535
0.258232	0.19473		0.00401098	0.00345416		365.277	342.295		0.055	0.0541346		0.0147169	0.0167482		3.7372	3.23226
0.274963	0.205852		0.0039152	0.00341895		439.206	371.908		0.052199	0.0581654		0.0135917	0.0158381		3.84051	3.67249
0.257349	0.201989		0.00376036	0.00351499		378.285	404.019		0.065496	0.0594422		0.0140203	0.0167221		4.6715	3.5547
0.27288	0.199285		0.00400824	0.00342444		403.038	360.745		0.05937	0.0476682		0.0140659	0.0161168		4.22085	2.95767
0.259941	0.224679		0.00387664	0.00347039		415.97	399.78		0.0615203	0.0571191		0.014342	0.0147613		4.28952	3.86953
0.267561	0.20664		0.00388684	0.00334048		375.723	389.737		0.0573294	0.0459912		0.0138147	0.0151958		4.14987	3.02657
0.279363	0.195872		0.00373282	0.0034372		499.107	378.915		0.058452	0.058485		0.0129165	0.0167797		4.52538	3.48547
0.253695	0.199429		0.00383053	0.0035125		355.013	357.332		0.0579824	0.0508907		0.0143236	0.0166029		4.04802	3.06517
0.273531	0.203502		0.00381063	0.00347862		470.112	365.672		0.0519938	0.0579629		0.0133456	0.0162873		3.89595	3.55877
0.273491	0.209425		0.00400512	0.00344558		368.061	373.993		0.0574497	0.0583631		0.0139109	0.0156957		4.12982	3.71842
0.289731	0.200777		0.00388968	0.00356035		449.985	324.98		0.0815682	0.0528847		0.0131146	0.0166417		6.21966	3.17785
0.263529	0.220553		0.00406545	0.0035168		371.065	405.459		0.0600263	0.0649688		0.014719	0.0153786		4.07814	4.22461
0.255881	0.229987		0.00381992	0.00333031		386.879	560.015		0.0781425	0.0561884		0.0144843	0.0140688		5.39499	3.99382
0.261556	0.230111		0.0039099	0.00339888		410.363	450.62		0.0582618	0.0570973		0.0143185	0.0142065		4.06898	4.01909
0.273216	0.202429		0.0039532	0.00343753		411.432	384.481		0.0605941	0.0535416		0.0138861	0.0161452		4.36366	3.31625
0.265888	0.220464		0.00395001	0.00369363		349.305	377.807		0.0639928	0.065016		0.0141678	0.0161089		4.51677	4.03603
0.24997	0.186092		0.00385229	0.00329119		362.092	419.26		0.0584688	0.0522531		0.0146536	0.0169011		3.99006	3.0917
0.272944	0.205789		0.00389596	0.00340515		407.593	383.283		0.0562089	0.0484935		0.0136249	0.0156055		4.12547	3.10746
0.282274	0.184292		0.00388931	0.0035621		402.714	330.591		0.0651044	0.0517528		0.0132505	0.0181655		4.91336	2.84897
0.279098	0.20462		0.0038499	0.00333621		489.891	400.79		0.0534845	0.050437		0.0132652	0.0154691		4.03193	3.26049
0.268848	0.212198		0.00400504	0.00341131		387.348	359.643		0.0576627	0.0586678		0.014207	0.0152944		4.05874	3.8359
0.285951	0.219403		0.00399037	0.0034671		389.678	384.678		0.0597114	0.0587464		0.0133282	0.0150982		4.48006	3.89095
0.280515	0.218654		0.0038049	0.0036503		448.518	347.35		0.0603941	0.0681331		0.0130642	0.0160142		4.62287	4.25455
0.269483	0.1929		0.00384786	0.00341577		421.721	346.148		0.0654512	0.0548146		0.0137785	0.0167492		4.75024	3.27267
0.262266	0.204029		0.00384455	0.00332634		446.681	360.568		0.0681557	0.0497122		0.0142229	0.0153275		4.79196	3.24332
0.258006	0.209779		0.00382592	0.00337661		381.156	401.965		0.0676069	0.0571755		0.0142647	0.0154008		4.73947	3.71251
0.280807	0.202701		0.00401321	0.00352872		417.451	359.109		0.0616983	0.0596591		0.0137387	0.0166055		4.49083	3.59272
0.251537	0.196839		0.00373941	0.00346119		387.425	354.104		0.0482711	0.0561215		0.0139999	0.0166875		3.44797	3.36309
0.264477	0.213969		0.0038048	0.00352082		456.704	374.182		0.045493	0.0548816		0.0136449	0.0156322		3.33408	3.51081
0.259391	0.207122		0.00403776	0.00355937		359.783	361.22		0.058572	0.0543813		0.0147993	0.0162874		3.95777	3.33886
0.313353	0.216119		0.00406494	0.0035125		468.333	429.069		0.0645517	0.0603011		0.0125561	0.0156649		5.14105	3.84943
0.308821	0.219517		0.0039594	0.00356504		476.236	398.765		0.0562598	0.0597184		0.0123301	0.0155762		4.56278	3.83396
0.268345	0.209235		0.00387934	0.00355096		399.52	384.571		0.060041	0.0569613		0.0138418	0.0162043		4.33765	3.5152
0.269611	0.191547		0.0037008	0.00336149		450.035	360.155		0.0661767	0.0563621		0.0132885	0.0166796		4.98	3.37912
0.269649	0.195319		0.00364587	0.00341752		409.208	368.16		0.083981	0.0476417		0.0131732	0.0164437		6.37514	2.89726
0.269808	0.210839		0.00391027	0.00337288		363.044	343.544		0.0588253	0.0639807		0.0137738	0.0152604		4.27082	4.19261
0.278373	0.230942		0.00399566	0.0033348		423.665	497.746		0.0584648	0.0568337		0.0137681	0.0139549		4.2464	4.07267
0.270285	0.210614		0.00375394	0.00344604		406.351	398.112		0.0662538	0.0589113		0.0133779	0.0156801		4.95248	3.75708
0.26376	0.207957		0.00388181	0.00351541		381.705	340.846		0.0580863	0.0597649		0.0140258	0.0160587		4.14139	3.72166
0.273833	0.210178		0.00377283	0.00340304		453.282	425.741		0.067282	0.0435752		0.0133546	0.0152616		5.0381	2.85522
0.252531	0.204135		0.00382616	0.00331867		359.04	423.645		0.0615747	0.0645462		0.0144442	0.0157177		4.26295	4.10659
0.276713	0.189806		0.00382315	0.0033742		410.823	377.041		0.0621446	0.0548333		0.0132674	0.0169227		4.68402	3.24021
0.281894	0.196756		0.00390194	0.00331007		454.733	417.289		0.0722506	0.0519107		0.0134646	0.0160481		5.36597	3.23469
0.257215	0.242671		0.00388317	0.00329488		410.02	510.461		0.0534164	0.0615083		0.0143826	0.0131756		3.71397	4.66836
0.262572	0.214234		0.00378562	0.00340015		391.876	463.05		0.0438952	0.0643259		0.01348	0.0154055		3.25632	4.17553
0.294887	0.193842		0.00372516	0.00355206		490.546	340.447		0.0606767	0.0512687		0.0122127	0.0172307		4.96832	2.97543
0.275092	0.184882		0.00385876	0.00359022		516.576	329.684		0.0662463	0.052705		0.0136727	0.018276		4.84517	2.88383
0.244251	0.208189		0.00391164	0.00344844		355.418	386.861		0.0542668	0.0643721		0.0151371	0.0159357		3.58502	4.03949
0.263728	0.198315		0.00401084	0.0034987		357.536	333.045		0.0507909	0.0486079		0.0142948	0.01647		3.55309	2.9513
0.283895	0.213279		0.00385617	0.00331988		428.107	379.894		0.0831688	0.0612153		0.0132548	0.0148952		6.27459	4.10973
0.265839	0.22831		0.00386256	0.00350456		363.391	404.796		0.0589537	0.0549703		0.0138124	0.0146434		4.26818	3.75394
0.285969	0.223293		0.00379055	0.00349718		475.981	408.905		0.0544958	0.0541283		0.0127314	0.0149411		4.28043	3.62278
0.284072	0.178087		0.00380255	0.00339479		468.555	312.01		0.0770418	0.0465139		0.0130667	0.0176444		5.89606	2.63618
0.277644	0.21902		0.00389367	0.003568		414.069	402.847		0.0708109	0.0597303		0.0135709	0.0156353		5.21785	3.82021
0.265002	0.203895		0.00373906	0.00347313		442.636	345.611		0.055483	0.0514322		0.0135231	0.0160172		4.10282	3.21107
0.263398	0.228271		0.00389602	0.00361631		403.478	421.764		0.0564785	0.0628005		0.0141228	0.0152819		3.99911	4.10946
0.268434	0.205558		0.00397422	0.00349839		443.101	342.23		0.0687064	0.0433308		0.0143674	0.0157498		4.78211	2.7512
0.24819	0.204658		0.00387242	0.00337431		392.06	392.819		0.0571925	0.0564223		0.0148962	0.0157457		3.8394	3.58335
0.259593	0.207319		0.0039138	0.0033875		383.588	367.078		0.057504	0.0514729		0.0143696	0.0154258		4.00177	3.33681
0.257832	0.202851		0.00388247	0.00332858		402.981	412.823		0.0548048	0.0568661		0.0143529	0.0157271		3.81839	3.6158
0.264593	0.212407		0.00374244	0.00337368		406.86	399.04		0.0649773	0.0469658		0.0136144	0.0149776		4.7727	3.13574
0.277756	0.221484		0.00374119	0.00362152		505.173	387.469		0.0773271	0.0559417		0.0131908	0.0155898		5.8622	3.58836
0.294217	0.207357		0.0040318	0.00351582		433.158	445.367		0.0796949	0.0508428		0.0133568	0.0162242		5.96661	3.13377
0.275347	0.200098		0.00388396	0.00340614		479.206	356.351		0.0503889	0.0560864		0.0135056	0.0161507		3.73096	3.47269
0.265039	0.212371		0.00387657	0.00333746		357.998	418.917		0.0785873	0.0546223		0.0141343	0.0150254		5.56006	3.63534
0.26396	0.178803		0.0039244	0.00338049		321.947	343.507		0.0722328	0.0550115		0.014215	0.0179025		5.08146	3.07284
0.291613	0.212244		0.00373094	0.00336844		420.906	361.565		0.0783107	0.061266		0.0124311	0.0151449		6.29956	4.04533
0.275884	0.210669		0.00385869	0.00356153		420.045	406.383		0.0584847	0.0499119		0.0134036	0.016055		4.36336	3.1088
0.26894	0.234916		0.00381203	0.00355613		449.432	464.677		0.0671993	0.0506786		0.0137391	0.0144896		4.89111	3.49759
0.272918	0.210761		0.00388949	0.00347851		406.77	346.825		0.0575454	0.0523145		0.0136216	0.0155354		4.22458	3.36743
0.274472	0.20901		0.00387787	0.00343999		432.672	437.198		0.0679103	0.0547285		0.0136753	0.0157941		4.96592	3.46513
0.277062	0.192563		0.00378683	0.00356552		419.149	359.399		0.054969	0.0575672		0.0130416	0.0176425		4.21489	3.26299
0.29603	0.20841		0.00399997	0.00341339		540.308	345.987		0.0536489	0.0489595		0.0130598	0.0153279		4.10796	3.19413
0.285301	0.214993		0.00393539	0.00345502		463.376	417.049		0.0706001	0.0568414		0.0134145	0.0154056		5.26297	3.68965
0.307892	0.228156		0.00391528	0.00332607		653.865	396.781		0.0530812	0.0594327		0.0123824	0.0139456		4.28684	4.26175
0.264541	0.185814		0.00397052	0.00339492		382.525	361.472		0.0482832	0.056576		0.0141231	0.0173892		3.41874	3.25352
0.266108	0.240375		0.00380443	0.00348881		402.995	481.363		0.0584828	0.0554		0.0136712	0.0139834		4.27781	3.96183
0.265626	0.200316		0.00401116	0.00340365		378.784	373.631		0.0608019	0.0641363		0.0144333	0.0163175		4.21262	3.93053
0.292326	0.201226		0.00386586	0.00323194		386.576	357.895		0.062206	0.0537101		0.0126454	0.0151779		4.91927	3.5387
0.285369	0.213365		0.0038322	0.0034465		464.916	396.749		0.0601968	0.0568294		0.0129546	0.0154375		4.64677	3.68127
0.270912	0.213612		0.00378208	0.00353052		387.467	408.174		0.0612766	0.0597106		0.0133506	0.0158796		4.58981	3.7602
0.265552	0.193334		0.00385414	0.00351167		383.275	334.518		0.0498865	0.054972		0.0136853	0.0171482		3.64527	3.20569
0.265294	0.232324		0.00397178	0.00350446		409.131	458.068		0.0484106	0.0669559		0.0141612	0.0146486		3.41854	4.5708
0.25905	0.189743		0.00395148	0.00336173		401.491	363.206		0.0625666	0.0489401		0.0146594	0.0166729		4.26802	2.9353
0.291621	0.196443		0.00408993	0.00341111		407.221	330.706		0.0457315	0.0492071		0.0131904	0.016213		3.46703	3.03504
0.269495	0.220338		0.0038256	0.00345218		396.505	426.154		0.0527538	0.0591129		0.0134672	0.0150672		3.91719	3.92327
0.276465	0.221346		0.00372535	0.00332682		409.787	437.866		0.0613661	0.0618626		0.012923	0.014502		4.7486	4.2658
0.274703	0.210574		0.00384167	0.00342696		419.331	438.476		0.0548812	0.0513588		0.0133482	0.0155544		4.11151	3.30189
0.293732	0.211526		0.00388017	0.00337916		459.539	377.637		0.0633527	0.05911		0.0127658	0.0152542		4.96269	3.87501
0.253017	0.20799		0.00382796	0.00356805		419.801	389.532		0.0564782	0.0627185		0.0144872	0.0164971		3.89848	3.8018
0.279246	0.197418		0.00393064	0.00351396		443.501	384.003		0.0676649	0.053725		0.0136378	0.016942		4.96157	3.17111
0.262505	0.213821		0.00406554	0.00333971		356.919	373.412		0.0686413	0.0456785		0.0148662	0.0146134		4.61726	3.1258
0.276868	0.20212		0.0039226	0.0035265		386.289	360.561		0.0677495	0.0516893		0.0136298	0.0164757		4.97068	3.13731
0.277162	0.209537		0.00395973	0.00343079		385.769	400.313		0.0613814	0.0546196		0.0136656	0.0156203		4.49168	3.49671
0.258248	0.19733		0.00394925	0.00346323		366.392	372.571		0.0599041	0.0635401		0.0145742	0.016853		4.11027	3.77026
0.275943	0.196917		0.00387496	0.00347123		430.283	368.461		0.0540463	0.0501021		0.0134131	0.0166371		4.02937	3.01147
0.271219	0.200293		0.00399072	0.00351797		399.256	384.759		0.0699846	0.0550929		0.0142153	0.0167449		4.92319	3.29014
0.288119	0.220321		0.0038353	0.0035309		474.612	402.966		0.0649987	0.0520249		0.0129024	0.0152393		5.03773	3.41386
0.257662	0.216729		0.00385337	0.0033828		379.175	448.789		0.0629993	0.0505106		0.0143241	0.0149124		4.39812	3.38715
0.274467	0.223845		0.00397415	0.00349924		431.511	481.874		0.0604589	0.0574047		0.0139325	0.0151115		4.33941	3.79874
0.268713	0.215486		0.00398848	0.00344971		499.475	373.812		0.0563941	0.0540516		0.0143482	0.0151831		3.9304	3.55998
0.262458	0.207897		0.00389406	0.00339486		382.05	385.027		0.0652829	0.0516296		0.0142457	0.0154746		4.58264	3.3364
0.266045	0.187823		0.00393794	0.00344962		388.239	334.003		0.0488203	0.0547359		0.0139524	0.0173356		3.49905	3.15743
0.272264	0.218381		0.00370731	0.00350236		478.548	392.573		0.053854	0.0560617		0.0130795	0.0153009		4.11743	3.66395
0.267968	0.230665		0.00387959	0.00345614		417.14	393.387		0.0672191	0.0457034		0.0139857	0.0140686		4.80628	3.2486
0.265636	0.211495		0.00385216	0.00353989		391.543	399.223		0.0556893	0.0499332		0.0138016	0.0158721		4.035	3.14598
0.294009	0.208999		0.00404339	0.00344983		459.082	426.877		0.0621432	0.0538335		0.0132854	0.0158011		4.67757	3.40695
0.265333	0.22137		0.00387309	0.0034273		380.755	426.065		0.0541584	0.0516387		0.0138411	0.0147608		3.91288	3.49837
0.286026	0.200559		0.00376076	0.0034396		600.694	378.081		0.0531238	0.0516888		0.0127619	0.0162475		4.16267	3.18134
0.289897	0.206836		0.0039089	0.0035678		508.08	373.448		0.0631731	0.0533375		0.0130964	0.0163664		4.82368	3.25896
0.273142	0.190034		0.00363405	0.00350291		507.324	338.793		0.0689094	0.044436		0.0129686	0.01711		5.31356	2.59708
0.259281	0.216685		0.00387765	0.00347561		393.7	372.494		0.0730786	0.0587896		0.0144748	0.0152979		5.04868	3.843
0.271423	0.209646		0.0039493	0.00350859		415.674	393.079		0.0556001	0.0731153		0.0139011	0.0162325		3.9997	4.50425
0.293522	0.194781		0.00390865	0.00339833		540.529	369.801		0.0555977	0.0520261		0.0128908	0.0165151		4.31298	3.15021
0.28759	0.215023		0.00397993	0.00346264		380.916	398.13		0.0564946	0.0563072		0.013149	0.0153834		4.29651	3.66024
0.263078	0.211121		0.00376603	0.00353559		429.251	428.523		0.0610277	0.0616676		0.0137749	0.0161702		4.43034	3.81366
0.274511	0.209412		0.00377909	0.0033196		399.138	400.415		0.0600917	0.0551368		0.0131702	0.0151234		4.56269	3.64579
0.264494	0.228849		0.00371986	0.00341999		407.421	456.929		0.0588923	0.0513638		0.0134599	0.014298		4.37538	3.59238
0.278216	0.240484		0.00380886	0.00344386		494.182	460.445		0.0553785	0.0466169		0.0131952	0.013612		4.19687	3.4247
0.28724	0.233839		0.00370741	0.0033463		569.641	416.449		0.0494671	0.0481745		0.0124476	0.0135381		3.97403	3.55843
0.278787	0.192317		0.00387581	0.00333828		402.315	360.562		0.0750674	0.0517256		0.013471	0.0163905		5.57252	3.15582
0.254605	0.212598		0.00389592	0.00349775		377.14	359.226		0.05843	0.0564421		0.0145872	0.0156157		4.00557	3.61446
0.282206	0.216346		0.0040222	0.00353781		396.906	395.296		0.0674401	0.0602838		0.0137301	0.0156865		4.91183	3.84303
0.294734	0.217352		0.00392043	0.00334096		489.452	401.833		0.0497831	0.0559211		0.0127304	0.0146733		3.91058	3.81109
0.253939	0.229383		0.00370491	0.00348949		405.734	428.675		0.0676314	0.0530377		0.0140795	0.0145301		4.80352	3.6502
0.277926	0.19789		0.00390259	0.00356479		445.27	336.546		0.0579622	0.0604524		0.013496	0.0171334		4.29477	3.52834
0.283348	0.195784		0.00376832	0.0032118		491.565	367.412		0.0572897	0.0524274		0.0128316	0.0155112		4.46473	3.37997
0.266946	0.20735		0.00393459	0.0034009		361.349	417.603		0.0744015	0.0527708		0.0142107	0.0156563		5.23561	3.37059
0.251082	0.22236		0.0037935	0.0034808		411.039	427.438		0.0629403	0.0520837		0.014542	0.0149391		4.32816	3.4864
0.280705	0.253155		0.00384843	0.00343077		445.233	566.032		0.0616297	0.0543327		0.0132163	0.0131374		4.66318	4.13571
0.271446	0.218414		0.0040524	0.00345779		426.18	436.452		0.0520112	0.0471371		0.0142309	0.0150308		3.65481	3.13604
0.260391	0.214788		0.00392405	0.00345487		394.777	355.611		0.0776806	0.0548552		0.0146341	0.0152175		5.3082	3.60475
0.263994	0.210061		0.00397046	0.00350496		391.532	415.024		0.0651387	0.0464866		0.014463	0.0157836		4.50382	2.94524
0.293264	0.199221		0.0040118	0.00349753		420.656	371.753		0.0568455	0.0567519		0.0130835	0.0167315		4.34483	3.39191
0.275793	0.220654		0.00395646	0.00345193		411.128	396.306		0.0544595	0.0604843		0.0136745	0.0149996		3.98256	4.0324
0.272606	0.207538		0.00380141	0.00343016		460.867	347.161		0.0557593	0.0670519		0.0133978	0.0158349		4.16183	4.23444
0.274545	0.197693		0.003879	0.00345736		424.951	374.475		0.0652988	0.0538998		0.0136352	0.0166139		4.78898	3.24426
0.261515	0.218345		0.00389091	0.00358416		374.531	434.432		0.0619214	0.0534736		0.0142231	0.0157227		4.35359	3.40104
0.266499	0.238941		0.00397281	0.00353374		344.484	453.887		0.0590352	0.062375		0.0141266	0.0142991		4.17901	4.36216
0.266993	0.189561		0.0036694	0.00348934		486.824	357.946		0.0596673	0.0573486		0.0132886	0.017527		4.49013	3.27201
0.263431	0.199421		0.00382385	0.00335377		411.794	405.85		0.0558208	0.0611351		0.0138625	0.016181		4.02674	3.77819
0.275407	0.224297		0.00379402	0.00341466		522.483	407.978		0.0604217	0.051137		0.0133749	0.0144577		4.51756	3.53699
0.248074	0.21609		0.00368493	0.00328381		367.462	448.63		0.0667922	0.0546093		0.014249	0.0145818		4.68751	3.74503
0.280836	0.210277		0.00396421	0.00348034		456.248	395.195		0.0599743	0.0676659		0.0136122	0.0159881		4.40592	4.23226
0.272441	0.184409		0.00367971	0.00350135		493.325	346.863		0.0507053	0.0545838		0.0129497	0.0179833		3.91556	3.03525
0.285072	0.196505		0.00393841	0.0034535		505.122	401.143		0.055854	0.0567761		0.0133394	0.0168355		4.18715	3.37241
0.265007	0.208281		0.00398784	0.00328872		409.581	412.91		0.0619037	0.0492168		0.014466	0.0149776		4.27926	3.28603
0.277901	0.188709		0.00389506	0.00335073		431.06	355.269		0.0713444	0.0521849		0.013595	0.0167662		5.24785	3.11251
0.254462	0.210808		0.0039982	0.00337868		375.34	432.624		0.0571377	0.053941		0.0149586	0.0153486		3.81972	3.5144
0.278962	0.210604		0.00394153	0.00336506		436.265	401.065		0.0603526	0.0531961		0.0135968	0.0152111		4.43875	3.49719
0.264008	0.23713		0.00394474	0.00350612		445.941	435.708		0.0548283	0.0590224		0.0143312	0.0142208		3.82579	4.15043
0.295907	0.245125		0.00388227	0.00347773		395.53	462.656		0.0599699	0.0532446		0.0125333	0.0136016		4.78485	3.91458
0.287441	0.213109		0.0039682	0.00347246		507.568	372.008		0.0390723	0.0550658		0.0130417	0.0154741		2.99594	3.55859
0.30166	0.208357		0.00402901	0.00357775		529.373	386.126		0.0684577	0.0572947		0.0130392	0.0164099		5.25013	3.49146
0.275108	0.193442		0.00382233	0.00350388		412.326	368.777		0.0352571	0.0590853		0.0127888	0.0173122		2.75687	3.41293
0.273532	0.219159		0.00390136	0.00359664		417.438	387.76		0.0529116	0.0578389		0.0135821	0.0156834		3.89569	3.68791
0.307672	0.208506		0.00388969	0.00345233		621.806	402.155		0.0580605	0.0501642		0.0123295	0.0157116		4.70908	3.19281
0.287616	0.210273		0.00391711	0.00340754		471.742	424.22		0.0586496	0.0587396		0.0131332	0.0155844		4.46574	3.76912
0.27842	0.223887		0.00386082	0.00350522		446.671	406.221		0.0751848	0.0517654		0.0135026	0.0148841		5.56819	3.4779
0.267331	0.21479		0.00394291	0.00337094		382.51	455.766		0.0702482	0.0606248		0.01422	0.0151713		4.94011	3.99601
0.281324	0.205076		0.00375411	0.00355932		482.254	343.609		0.0766754	0.0507496		0.0130383	0.0163007		5.88078	3.11334
0.25044	0.218954		0.00389796	0.00351776		369.316	434.185		0.0519856	0.0500467		0.0146986	0.0153155		3.53677	3.26772
0.262751	0.20129		0.00386402	0.00374688		338.031	405.297		0.0646252	0.0572317		0.0140012	0.0178745		4.61569	3.20186
0.285826	0.214746		0.00384581	0.00347106		472.322	399.414		0.0576147	0.0604575		0.0129608	0.0155142		4.44529	3.8969
0.258877	0.210623		0.00392336	0.00348862		413.72	411.506		0.0590399	0.0602582		0.0145389	0.015931		4.06081	3.78244
0.261751	0.224862		0.0039981	0.0035719		352.731	397.615		0.0598755	0.048698		0.0145189	0.0150163		4.12395	3.243
0.271798	0.19398		0.00391478	0.00334648		464.789	371.912		0.0580532	0.0519719		0.0138838	0.0163323		4.18137	3.18216
0.29792	0.234578		0.00387466	0.00346303		656.395	413.219		0.0562186	0.0666471		0.0127009	0.0142523		4.42634	4.67624
0.272078	0.212076		0.00380903	0.00339136		452.673	401.134		0.0668848	0.057575		0.0135687	0.0153034		4.92936	3.76225
0.27699	0.23046		0.00379463	0.00348458		415.347	429.09		0.0682208	0.0693665		0.0132285	0.0146624		5.1571	4.73092
0.284227	0.205433		0.00391995	0.00343376		490.086	413.204		0.0613295	0.0495025		0.0133587	0.0158795		4.59097	3.11739
0.272928	0.21794		0.00375309	0.00344684		478.231	419.838		0.060934	0.0507328		0.0132984	0.0150517		4.58207	3.37058
0.272294	0.199202		0.00386984	0.00349547		336.139	375.009		0.0657948	0.0528207		0.0135339	0.0166482		4.86146	3.17275
0.290804	0.20688		0.00377693	0.00341313		538.738	434.001		0.0538316	0.0518423		0.0125454	0.0157715		4.29095	3.28709
0.285109	0.224724		0.0039796	0.00336242		441.684	490.133		0.0625664	0.0544478		0.0134648	0.0144239		4.64667	3.77484
0.270156	0.220896		0.00385548	0.00356791		410.71	370.131		0.0613895	0.0521912		0.013702	0.0152709		4.48035	3.41769
0.260889	0.205737		0.00396177	0.0034823		385.525	369.499		0.052135	0.0540171		0.0143829	0.0160558		3.62478	3.36433
0.31627	0.220867		0.00383016	0.003362		497.371	401.481		0.0703485	0.0598963		0.0117875	0.0145902		5.96806	4.10525
0.295823	0.223447		0.00390179	0.00347267		685.616	394.483		0.0568869	0.0499536		0.0129116	0.0147048		4.40588	3.3971
0.269378	0.224144		0.00381656	0.00345968		424.994	459.38		0.0606495	0.0566142		0.0136184	0.0148666		4.45351	3.80815
0.2702	0.212058		0.00393345	0.00338367		409.913	428.943		0.0606416	0.0609141		0.01397	0.0153824		4.34085	3.95999
0.289729	0.194138		0.00383657	0.00354711		500.968	356.052		0.0595738	0.0582072		0.0128132	0.0174061		4.64942	3.34407
0.259881	0.2234		0.00378715	0.00342687		405.962	470.707		0.0543504	0.0558622		0.0138812	0.0147821		3.9154	3.77904
0.268293	0.211217		0.00385583	0.00350722		421.541	372.847		0.0728421	0.0517726		0.0139451	0.0157065		5.22351	3.29625
0.274535	0.207171		0.00378322	0.00363151		460.024	378.734		0.067149	0.0555881		0.0133655	0.0167029		5.02407	3.32806
0.257902	0.198913		0.00380285	0.00351326		411.887	382.436		0.0527177	0.0573365		0.0140336	0.0168792		3.75652	3.39688
0.266214	0.190545		0.00384636	0.00339792		362.495	330.802		0.0630314	0.0580605		0.013792	0.0168857		4.57014	3.43845
0.275105	0.216443		0.00379584	0.00351827		432.891	409.178		0.0696419	0.0588882		0.0133668	0.0156017		5.21007	3.77448
0.2738	0.19944		0.00381094	0.00354939		437.026	358.936		0.0580894	0.0559759		0.013363	0.0169073		4.34702	3.31076
0.276966	0.217462		0.00371483	0.00345065		405.22	459.309		0.0623116	0.0551033		0.0128653	0.0152676		4.8434	3.60917
0.279463	0.229369		0.00394357	0.00353466		398.809	431.182		0.0720408	0.0480104		0.0136427	0.0146302		5.28054	3.2816
0.297306	0.208407		0.00391924	0.00331089		485.812	425.501		0.0621952	0.0517382		0.0127625	0.0151542		4.87328	3.41412
0.254792	0.206644		0.0037072	0.00330984		415.338	403.515		0.0633019	0.0562852		0.0140076	0.0153122		4.51912	3.67585
0.276698	0.201241		0.003968	0.00337018		468.583	362.85		0.050444	0.0556866		0.0137165	0.0158968		3.67763	3.503
0.271102	0.221305		0.0037835	0.00340152		446.404	408.845		0.0676773	0.0521398		0.0135241	0.014621		5.00421	3.56608
0.262761	0.225378		0.00381493	0.00330616		465.247	403.807		0.0443471	0.0565928		0.013766	0.0140068		3.2215	4.04037
0.258302	0.224822		0.00376753	0.00347092		410.312	496.87		0.0595851	0.0530717		0.0139838	0.0148815		4.26102	3.56628
0.312687	0.225011		0.00393179	0.00349318		620.62	465.793		0.0564545	0.0606609		0.0122467	0.015022		4.60979	4.03813
0.260117	0.218928		0.00398789	0.00340815		370.897	426.283		0.0533952	0.0480275		0.0145076	0.0147705		3.6805	3.25157
0.258666	0.201804		0.00396001	0.00364415		413.02	376.658		0.0489693	0.0525344		0.0145087	0.0171415		3.37517	3.06475
0.261473	0.200477		0.00393897	0.00354061		374.212	321.214		0.054637	0.0521758		0.0142836	0.0165376		3.82516	3.15499
0.273689	0.207756		0.00391306	0.0035527		428.021	393.789		0.0674948	0.048972		0.0138298	0.0161834		4.8804	3.02606
0.274049	0.196087		0.00381619	0.00358896		440.682	334.887		0.0633086	0.0528		0.0134392	0.0172283		4.71073	3.06473
0.275449	0.215143		0.00387563	0.00346295		388.582	479.223		0.0716723	0.0554137		0.0135803	0.0155338		5.27766	3.56729
0.265203	0.235441		0.00383543	0.00335		434.26	503.469		0.0695709	0.0512757		0.0140234	0.0136788		4.96106	3.74855
0.267986	0.219583		0.00402194	0.00330791		362.871	449.632		0.0553213	0.0539231		0.0142104	0.0144438		3.893	3.7333
0.262955	0.199869		0.00395614	0.00346034		403.384	375.545		0.059062	0.0527628		0.0144094	0.0164217		4.09887	3.21298
0.244699	0.217817		0.00391585	0.00367822		341.013	390.606		0.0763632	0.0659912		0.0154251	0.0162852		4.95059	4.05223
0.256554	0.213392		0.00377927	0.00354132		371.514	383.191		0.0439271	0.0520256		0.0137165	0.0157348		3.2025	3.30641
0.275639	0.205368		0.00399482	0.00343603		427.206	399.262		0.0705012	0.0641126		0.0140516	0.0161256		5.01732	3.97584
0.255278	0.199487		0.00391062	0.00340562		360.959	359.023		0.0686269	0.0410091		0.0147113	0.0157889		4.66492	2.59734
0.291201	0.218909		0.00383935	0.003508		564.394	415.797		0.050093	0.0632079		0.0127218	0.0154549		3.93758	4.08983
0.254637	0.20369		0.00384894	0.00331608		381.353	414.05		0.05278	0.0570985		0.0143167	0.015608		3.68662	3.65829
0.277635	0.208644		0.00396243	0.00346559		422.483	427.021		0.0465912	0.0514663		0.0134827	0.0158562		3.45562	3.24582
0.269278	0.224748		0.0038656	0.0033335		411.504	445.026		0.0556228	0.045457		0.0137033	0.0140488		4.05909	3.23565
0.277082	0.238605		0.00375808	0.0035052		491	394.983		0.0473442	0.0545375		0.0129474	0.013973		3.65667	3.90307
0.264662	0.207136		0.0040714	0.00354148		398.975	369.411		0.0627855	0.0636609		0.0147839	0.0164023		4.24688	3.88123
0.254633	0.19652		0.00374488	0.00340776		351.832	379.95		0.0713827	0.0490087		0.0141245	0.0163714		5.05383	2.99355
0.268261	0.224346		0.00397858	0.00334193		364.893	445.675		0.0652225	0.0552673		0.0141999	0.0142932		4.59316	3.86669
0.261398	0.20129		0.00383868	0.00357442		384.396	343.23		0.0679534	0.0480577		0.014135	0.0166072		4.80746	2.8938
0.262848	0.211716		0.00373749	0.00344287		396.489	405.735		0.0631746	0.0557012		0.0136458	0.0155457		4.62958	3.58307
0.260107	0.235117		0.00386474	0.00322725		406.586	483.35		0.060231	0.0516384		0.0142511	0.0131621		4.22641	3.92326
0.282738	0.207073		0.00417409	0.00348819		422.815	376.476		0.0624555	0.0542694		0.01422	0.0160046		4.3921	3.39086
0.259862	0.196231		0.00410687	0.0034315		360.789	406.126		0.057929	0.0577726		0.0150209	0.0167815		3.85655	3.44264
0.264056	0.201912		0.004005	0.00361309		430.539	355.875		0.0581409	0.0480137		0.0145718	0.0167881		3.98998	2.85998
0.266463	0.208731		0.00371117	0.00356273		387.836	345.14		0.0553377	0.0523347		0.0132321	0.0160711		4.18207	3.25645
0.25118	0.208574		0.00394925	0.00346271		367.162	417.829		0.0548356	0.0705161		0.0149029	0.0161204		3.67954	4.37435
0.265041	0.213549		0.00402616	0.00352863		382.751	453.428		0.0659015	0.0617197		0.0146013	0.0160004		4.51342	3.8574
0.265567	0.22073		0.00385523	0.00344312		391.196	395.204		0.0577236	0.0542697		0.0138481	0.0148486		4.16833	3.65488
0.272664	0.192961		0.00388749	0.00355575		385.87	347.743		0.0601107	0.0640929		0.0136196	0.0176454		4.41353	3.63227
0.297889	0.21504		0.00389794	0.0035872		445.319	353.147		0.0779767	0.0634119		0.0127476	0.0159454		6.11697	3.97682
0.281737	0.201599		0.003937	0.00361532		425.492	382.647		0.0646035	0.0558521		0.0134765	0.0171139		4.79378	3.26355
0.256238	0.218684		0.00386563	0.00349354		372.565	424.747		0.0539941	0.0525996		0.0142878	0.0152551		3.77903	3.44799
0.275072	0.201211		0.00396373	0.00340107		390.001	368.198		0.0572945	0.0561925		0.0137348	0.0160749		4.17148	3.49567
0.267061	0.199732		0.00377438	0.00362763		470.05	390.164		0.0556599	0.059882		0.0135956	0.0174391		4.09396	3.43377
0.284867	0.207104		0.00375559	0.00347076		601.373	357.252		0.0513999	0.0496597		0.0127776	0.0157508		4.02265	3.15284
0.266814	0.223297		0.0037981	0.00331161		411.813	478.881		0.0884425	0.0484024		0.0139154	0.0141761		6.35572	3.41437
0.267452	0.228947		0.00388814	0.00350342		412.973	427.303		0.0552466	0.0528681		0.0138774	0.0146113		3.98104	3.6183
0.249251	0.204436		0.00389135	0.00346385		346.949	353.125		0.0647392	0.0601102		0.0149072	0.0161428		4.34282	3.72365
0.275667	0.209342		0.00386234	0.00347268		392.862	336.946		0.0592917	0.0480431		0.0133837	0.0154679		4.43015	3.10599
0.273527	0.210138		0.00390724	0.00334435		421.706	442.804		0.0560253	0.0564712		0.0136617	0.015303		4.10091	3.69019
0.261364	0.216267		0.00384207	0.00353489		433.64	371.24		0.0677675	0.0633224		0.0142385	0.0156659		4.75944	4.04204
0.268471	0.219709		0.0039129	0.00352328		394.118	367.41		0.0489822	0.0502998		0.0137537	0.0151082		3.56137	3.3293
0.277248	0.187485		0.00377898	0.00333727		434.607	347.405		0.05727	0.0647867		0.0130666	0.017043		4.38294	3.80136
0.274792	0.220681		0.00379808	0.00342264		441.959	436.612		0.0829121	0.0658671		0.0135077	0.0150209		6.13814	4.38503
0.277947	0.187439		0.00394081	0.00326894		381.246	352.817		0.0573593	0.064974		0.0134913	0.0167108		4.25158	3.88814
0.256614	0.23172		0.00399664	0.00352524		355.292	436.481		0.0585717	0.0532883		0.0147943	0.0145519		3.95907	3.66195
0.275821	0.192156		0.00371801	0.00350336		449.761	318.413		0.0718382	0.0582126		0.0130966	0.0172246		5.48528	3.37962
0.282879	0.199131		0.00390916	0.00346708		424.474	356.753		0.0655222	0.058754		0.013333	0.016583		4.91428	3.54303
0.282831	0.204912		0.00381308	0.00335236		499.846	382.432		0.0531981	0.061329		0.0129707	0.0156783		4.10141	3.91171
0.269794	0.211391		0.00382127	0.00330479		384.981	423.021		0.0647604	0.0614901		0.0135879	0.0150615		4.76602	4.08259
0.279149	0.228343		0.00375528	0.00356134		452.003	445.076		0.0649006	0.0593927		0.0130092	0.0150387		4.98882	3.94933
0.254796	0.209155		0.00389467	0.00330386		373.189	453.859		0.0657378	0.0529176		0.0146699	0.01515		4.48113	3.49291
0.257681	0.192099		0.0039045	0.00334317		412.532	351.766		0.0578603	0.0576612		0.0145158	0.0165372		3.98601	3.48676
0.278543	0.215059		0.00388906	0.00341377		519.779	328.022		0.0653489	0.0539068		0.0136037	0.0149		4.80374	3.61791
0.256632	0.226401		0.00399814	0.00354407		371.851	378.828		0.0632845	0.0613704		0.0149193	0.0149808		4.24178	4.09661
0.250403	0.210929		0.00388037	0.00344754		395.264	387.365		0.0562039	0.0515721		0.0147841	0.0154947		3.80166	3.32836
0.281822	0.225181		0.00378117	0.00332775		465.361	475.515		0.0691478	0.059562		0.013032	0.0142885		5.30601	4.16852
0.272288	0.224962		0.00386652	0.00342122		400.637	396.929		0.0568033	0.0614442		0.0135476	0.0145891		4.19288	4.21165
0.265958	0.20854		0.00390174	0.00337459		418.662	432.721		0.0516274	0.0502908		0.0139569	0.0154295		3.69905	3.25939
0.271796	0.198254		0.0038601	0.00343762		396.687	345.517		0.0553768	0.0530038		0.0135185	0.0163492		4.09638	3.24198
0.27688	0.212496		0.00398957	0.00348777		455.588	377.007		0.052707	0.0504249		0.0137964	0.015504		3.82034	3.25237
0.273036	0.206107		0.00383083	0.0034895		466.886	389.38		0.0632761	0.0565079		0.0135825	0.0161695		4.65865	3.49473
0.269822	0.213449		0.00377644	0.00361627		482.454	443.272		0.0445517	0.0520429		0.0132997	0.0162305		3.34984	3.20649
0.276342	0.214144		0.00389175	0.00360611		393.016	405.941		0.0857216	0.0523694		0.0137187	0.0160436		6.24851	3.26419
0.247583	0.196768		0.00382802	0.00343413		422.522	341.275		0.0624363	0.0493726		0.0149045	0.0163461		4.18908	3.02044
0.274433	0.204312		0.00383728	0.00336909		534.698	392.591		0.0520366	0.0581405		0.0134936	0.0157781		3.85639	3.68488
0.266588	0.203048		0.00398158	0.00330356		399.268	368.205		0.0561308	0.0623983		0.0142474	0.01557		3.93973	4.00761
0.26601	0.226085		0.00381576	0.00353763		397.964	389.725		0.0904092	0.0594974		0.0140172	0.0149718		6.44987	3.97396
0.276477	0.199066		0.00386458	0.00341691		382.333	384.456		0.074697	0.0599633		0.0135075	0.0164475		5.53006	3.64575
0.277737	0.218478		0.00390002	0.00340577		450.814	395.185		0.0609182	0.0504847		0.0135427	0.0147636		4.49824	3.41954
0.262572	0.237111		0.00391705	0.00343184		385.444	487.472		0.066678	0.05583		0.0143499	0.0139592		4.64659	3.9995
0.25868	0.185799		0.00389915	0.00342145		369.855	370.051		0.0698268	0.0644138		0.0145059	0.0177089		4.81367	3.63738
0.283826	0.19423		0.00383398	0.00331309		474.88	404.285		0.0728239	0.0557347		0.0131643	0.0163187		5.53194	3.41539
0.275471	0.182922		0.00379266	0.00328545		469.507	373.172		0.0596844	0.0557598		0.0132879	0.0171091		4.49163	3.25906
0.276607	0.206962		0.00385399	0.00343719		435.798	390.805		0.0598782	0.0431403		0.0133981	0.0155407		4.46917	2.77597
0.299483	0.206984		0.00383664	0.00343169		559.471	366.217		0.0553474	0.0504231		0.0124117	0.015629		4.45929	3.22626
0.258349	0.195908		0.00373059	0.00345762		396.423	390.567		0.0573448	0.0658301		0.0137795	0.0170337		4.16159	3.86471
0.292049	0.224414		0.00401515	0.00352121		467.079	397.982		0.0744827	0.0544727		0.0134056	0.0149485		5.5561	3.64404
0.296351	0.209178		0.0038612	0.00354368		551.725	361.554		0.0680685	0.0529529		0.0127332	0.0160208		5.34577	3.30525
0.277828	0.242428		0.00393885	0.00339059		422.562	469.081		0.0596326	0.0477298		0.0136097	0.0133258		4.38162	3.58175
0.269226	0.200296		0.00376909	0.00341736		401.853	359.411		0.0669106	0.065843		0.0134856	0.0163735		4.96163	4.02132
0.310285	0.21699		0.00396617	0.00340731		632.401	445.663		0.0652791	0.0610064		0.0125329	0.0151665		5.2086	4.02244
0.262396	0.177201		0.00389706	0.00336478		377.653	319.635		0.0651671	0.0565131		0.014249	0.0179186		4.57344	3.15387
0.274236	0.199468		0.00393955	0.00351318		391.035	363.033		0.0668388	0.0560547		0.0138224	0.0167442		4.83555	3.34771
0.266439	0.202778		0.00382373	0.0032363		423.216	414.887		0.0632676	0.0483239		0.0138269	0.0151271		4.57568	3.19452
0.286958	0.217034		0.0038746	0.00338588		413.347	435.037		0.0490239	0.061133		0.0127708	0.015048		3.83875	4.06255
0.279844	0.212298		0.00372149	0.00347278		426.464	390.937		0.0584727	0.053664		0.0127448	0.0155617		4.58798	3.44846
0.275374	0.216054		0.00399857	0.00351252		389.895	399.423		0.0598275	0.0540804		0.0138802	0.0154952		4.31029	3.49013
0.274478	0.231894		0.0039718	0.00339734		443.553	510.77		0.0571947	0.0543298		0.0139014	0.0141476		4.11432	3.84021
0.26556	0.206474		0.00403584	0.00342287		351.053	393.798		0.0459821	0.0526838		0.0141449	0.0157626		3.2508	3.34234
0.282459	0.208067		0.0038834	0.00341336		433.855	400.258		0.0519475	0.0606788		0.0131015	0.0157562		3.965	3.85112
0.270638	0.217812		0.00372346	0.0035454		474.577	393.191		0.0613502	0.047007		0.0133045	0.0153398		4.61122	3.06437
0.264079	0.20421		0.00363886	0.0034719		451.135	363.905		0.0718803	0.054616		0.0133949	0.0161241		5.36625	3.38724
0.260749	0.19401		0.00388204	0.00344234		355.76	361.485		0.0656107	0.051837		0.0142383	0.0167675		4.60805	3.09151
0.259108	0.227214		0.00380578	0.00345073		369.122	463.554		0.0579419	0.0473876		0.0139639	0.0144728		4.14941	3.27425
0.28987	0.191951		0.00384766	0.00357529		545.373	378.883		0.0539014	0.0484166		0.0128347	0.0175907		4.19965	2.75239
0.252751	0.206128		0.00393705	0.00348497		366.524	362.116		0.0670641	0.0574886		0.0149565	0.0160856		4.48394	3.57392
0.289065	0.224477		0.00386818	0.00344998		471.144	459.323		0.0593204	0.0563146		0.0129074	0.0147972		4.59586	3.80577
0.27331	0.212586		0.00404903	0.00350669		472.981	423.296		0.0533796	0.0599441		0.0142342	0.0158858		3.75009	3.77343
0.293524	0.212081		0.00385196	0.00351594		492.352	398.45		0.0665207	0.0631402		0.0127523	0.0159593		5.21636	3.95633
0.270778	0.224083		0.00388462	0.00347686		415.848	434.02		0.0614989	0.0569711		0.0137864	0.0149022		4.46085	3.82299
0.299268	0.206944		0.00391221	0.00340542		476.67	467.37		0.0607311	0.0588233		0.0126274	0.0159181		4.80949	3.69537
0.282287	0.194826		0.00381532	0.00326825		460.946	383.054		0.0577078	0.0493524		0.0130041	0.0158458		4.43767	3.11455
0.261763	0.206297		0.00391103	0.00351113		428.663	374.252		0.0517848	0.0586072		0.0142441	0.0162531		3.63553	3.60592
0.280317	0.175839		0.00378932	0.00355154		527.315	264.772		0.0670251	0.0622873		0.0131862	0.0189414		5.08298	3.28842
0.250181	0.201125		0.0039052	0.00345521		368.208	444.028		0.0746364	0.050698		0.0150836	0.0164367		4.9482	3.08444
0.285076	0.211483		0.00386978	0.00350121		457.2	403.413		0.052144	0.0562036		0.0129787	0.0158354		4.01764	3.54924
0.256632	0.214277		0.00377701	0.00346751		382.6	365.854		0.0769443	0.067756		0.0142571	0.0155571		5.39691	4.3553
0.287764	0.231906		0.00373257	0.0034766		578.932	417.29		0.0590185	0.0570389		0.0126257	0.0143563		4.67448	3.97309
0.272119	0.214176		0.00388094	0.00349213		488.595	384.242		0.0522945	0.0549057		0.0137033	0.0155162		3.81619	3.5386
0.290042	0.20736		0.00385058	0.00334039		503.61	421.609		0.0623147	0.0720058		0.0128778	0.0156558		4.83892	4.59932
0.283972	0.191355		0.00397014	0.00328		461.57	389.352		0.0563181	0.0535493		0.0134418	0.0163145		4.18978	3.2823
0.254903	0.214774		0.00386218	0.00352438		379.06	437.222		0.0513759	0.0559385		0.014317	0.0157673		3.58845	3.54775
0.253849	0.225651		0.00383577	0.00347748		409.845	434.491		0.0472462	0.0590435		0.0142714	0.0148313		3.31055	3.98101
0.27405	0.192685		0.00393386	0.00335841		371.794	332.036		0.0564398	0.0541429		0.0136237	0.0164116		4.14276	3.29906
0.282772	0.209215		0.00388523	0.00333023		442.979	395.039		0.0716349	0.054501		0.0133423	0.0151618		5.369	3.59462
0.274086	0.187299		0.00379748	0.00351082		405.692	368.696		0.0678117	0.0503575		0.0133604	0.0177219		5.07557	2.84155
0.277731	0.227613		0.00388657	0.00340734		486.055	495.156		0.0753779	0.0651019		0.013679	0.0145695		5.51049	4.46836
0.285672	0.216673		0.00396245	0.00334225		515.646	433.893		0.0561305	0.0526905		0.0134112	0.0147422		4.18535	3.57412
0.267395	0.198782		0.00368469	0.00340453		377.798	399.971		0.0641056	0.0575055		0.013191	0.0164082		4.85981	3.50469
0.292308	0.227834		0.00389171	0.00339712		544.653	421.422		0.0481425	0.0547327		0.0127964	0.0142496		3.7622	3.84101
0.259135	0.203569		0.00388224	0.00360393		364.087	355.483		0.0648802	0.0511924		0.01434	0.0166913		4.52443	3.06701
0.286162	0.230032		0.00396282	0.00342303		475.72	455.12		0.062668	0.054256		0.013409	0.01428		4.67357	3.79944
0.278048	0.210424		0.00391474	0.00350685		467.797	365.316		0.0597032	0.0522109		0.0135913	0.0157509		4.39274	3.31478
0.28802	0.201095		0.00375533	0.00334705		468.717	359.979		0.0606311	0.0488316		0.0125819	0.0156295		4.81891	3.12432
0.26824	0.204863		0.00379611	0.00350037		449.332	360.69		0.0506867	0.0543601		0.0135015	0.0161899		3.75416	3.35765
0.275256	0.217364		0.00398186	0.00338289		383.096	365.092		0.0676506	0.0527581		0.0139141	0.014701		4.86202	3.58875
0.285983	0.226678		0.00399388	0.00343851		434.26	443.904		0.0665813	0.0562543		0.0135037	0.0145716		4.9306	3.86055
0.269468	0.186056		0.00383864	0.00347639		392.443	328.937		0.0804643	0.0483571		0.0138386	0.0174365		5.81448	2.77332
0.285674	0.202405		0.00386784	0.00352322		478.304	400.651		0.0716282	0.0567088		0.0131898	0.0166687		5.43056	3.4021
0.279511	0.200889		0.00389524	0.00342812		486.892	350.844		0.0692862	0.0517118		0.0135737	0.0160731		5.10445	3.21728
0.294294	0.223128		0.00413038	0.00335808		389.125	415.51		0.047402	0.0503449		0.0131902	0.0142925		3.59373	3.52248
0.265846	0.196701		0.00367892	0.00354238		389.656	357.015		0.073586	0.0536076		0.0133732	0.0170516		5.50249	3.14385
0.246297	0.220021		0.00389055	0.00336078		344.099	420.215		0.0519072	0.0671183		0.0148379	0.0147745		3.49828	4.54284
0.26864	0.207615		0.00385623	0.00354693		414.15	357.048		0.0540959	0.0546976		0.0136837	0.0161831		3.95331	3.37993
0.268051	0.206219		0.00369838	0.00349387		495.786	377.799		0.0547214	0.0558641		0.0132938	0.0161355		4.1163	3.46218
0.28156	0.19787		0.00387384	0.00348427		439.314	355.26		0.0692419	0.0563903		0.0133339	0.0167215		5.19293	3.37232
0.253491	0.212635		0.00381177	0.00348248		413.947	391.549		0.0643285	0.0591572		0.0144954	0.0156833		4.43785	3.77198
0.271249	0.225242		0.00396799	0.0034462		433.65	387.141		0.0508731	0.0551458		0.0139353	0.0145545		3.65067	3.78893
0.282365	0.195319		0.00379387	0.00357143		446.423	333.492		0.0619232	0.0517191		0.0129531	0.0171759		4.78056	3.01114
0.283209	0.196114		0.00406764	0.00351964		429.819	366.284		0.0564526	0.0551355		0.0137599	0.0170593		4.10267	3.232
0.293755	0.211385		0.00381207	0.00349445		474.519	412.475		0.0660928	0.0430837		0.0125829	0.0155352		5.25261	2.7733
0.287119	0.202935		0.0037456	0.00331489		531.104	395.781		0.0548706	0.0544239		0.012605	0.0155672		4.35307	3.49606
0.284565	0.206867		0.00394376	0.00342513		510.113	414.675		0.0557476	0.057176		0.0133875	0.0158817		4.16415	3.60012
0.29405	0.220053		0.00385851	0.0035488		512.769	368.999		0.0533233	0.0598696		0.0126381	0.0153915		4.21926	3.88979
0.264291	0.228259		0.00383626	0.00337802		469.21	439.351		0.0603012	0.0543477		0.0140291	0.0141716		4.29828	3.83496
0.278711	0.190522		0.00391696	0.00336693		442.594	332.845		0.051577	0.0539447		0.0134083	0.016643		3.84665	3.24128
0.273976	0.232513		0.00381615	0.00340633		449.819	413.023		0.049018	0.0554648		0.0132571	0.0139902		3.69748	3.96456
0.301158	0.215859		0.00389975	0.00338783		496.871	416.175		0.067281	0.056006		0.0125921	0.0150229		5.34311	3.72805
0.274192	0.214951		0.00385077	0.0034608		398.274	412.375		0.0601695	0.0628591		0.0134394	0.015517		4.47709	4.05097
0.274642	0.186403		0.00381111	0.00332434		466.478	344.469		0.0796927	0.0504203		0.0135703	0.0167533		5.87259	3.00957
0.280814	0.196876		0.00398204	0.0034978		492.682	343.363		0.0595196	0.0499775		0.013725	0.0166718		4.3366	2.99773
0.259229	0.202758		0.00382383	0.00335057		388.107	397.155		0.0483073	0.054518		0.013892	0.0157576		3.47736	3.45979
0.280651	0.19961		0.00388973	0.00335598		438.455	368.032		0.0580938	0.046815		0.013308	0.0157647		4.36534	2.9696
0.252763	0.189736		0.00387874	0.00349954		354.151	312.491		0.0582418	0.0557223		0.0145636	0.0173423		3.99912	3.21309
0.278147	0.188839		0.00404051	0.0034309		420.987	360.104		0.0667969	0.0554212		0.0140357	0.0172594		4.75907	3.21107
0.263274	0.212609		0.0039825	0.00343944		389.182	423.753		0.0546189	0.0699463		0.0143825	0.0157046		3.7976	4.45387
0.296586	0.196201		0.00407638	0.00357002		426.756	346.48		0.0640487	0.0567432		0.0132473	0.0172669		4.83486	3.28624
0.266205	0.225488		0.00391203	0.00341001		374.462	428.145		0.0643155	0.0580136		0.0140781	0.0145216		4.56847	3.99498
0.291673	0.206638		0.00382625	0.00352519		476.195	382.434		0.0621345	0.057658		0.0126862	0.0162977		4.89782	3.53781
0.27858	0.20447		0.00397758	0.00356305		420.149	346.147		0.061335	0.0531089		0.0137258	0.0164372		4.4686	3.23102
0.271226	0.212645		0.00375587	0.00349365		407.26	381.625		0.0773774	0.0590644		0.0134445	0.0157065		5.7553	3.76051
0.268493	0.192457		0.00379591	0.00358102		406.95	328.459		0.0446363	0.053452		0.0132726	0.0175103		3.36304	3.05259
0.260113	0.198535		0.00396426	0.00342082		370.137	375.231		0.048027	0.0531428		0.0143014	0.0163493		3.35821	3.25047
0.243764	0.228255		0.00385392	0.00337573		357.638	460.329		0.0584489	0.0679407		0.0150269	0.0143702		3.88962	4.72788
0.278932	0.196133		0.00393171	0.00344528		437.046	394.534		0.0692643	0.0572984		0.013663	0.016819		5.06947	3.40677
0.264277	0.206023		0.00399767	0.00344467		370.943	341.917		0.054544	0.0467851		0.014333	0.0155762		3.80548	3.00363
0.25725	0.206445		0.00388548	0.00342955		356.837	410.57		0.0517693	0.0564968		0.0142141	0.015914		3.64211	3.55014
0.254529	0.214934		0.00376717	0.00346914		362.405	410.545		0.0672918	0.0608923		0.0141912	0.0155238		4.7418	3.9225
0.279124	0.212365		0.0038711	0.00347462		480.278	376.272		0.0584376	0.0553918		0.013388	0.015558		4.36492	3.56034
0.26756	0.205495		0.00382832	0.00345153		420.21	347.045		0.0660141	0.0580222		0.0138112	0.0159405		4.77976	3.63992
0.292789	0.222904		0.00394177	0.00334756		529.515	410.402		0.0567969	0.053907		0.0130354	0.0143154		4.35713	3.76565
0.278622	0.226481		0.00380629	0.00338705		415.525	477.947		0.0592726	0.0532275		0.0130885	0.0143778		4.5286	3.70206
0.277524	0.194959		0.00400967	0.00349257		444.24	358.298		0.0655734	0.0557965		0.0139839	0.0170152		4.68921	3.27922
0.268496	0.203187		0.00386598	0.00334119		430.081	396.17		0.0623441	0.0523353		0.0138745	0.0156322		4.49343	3.34792
0.270797	0.207496		0.00381842	0.0034513		510.695	387.696		0.0651857	0.0518318		0.0137288	0.0157803		4.74808	3.28458
0.275439	0.205903		0.00376028	0.00338801		510.083	472.624		0.0775821	0.0533749		0.0133793	0.0158402		5.79866	3.36959
0.271123	0.211442		0.00374069	0.00338235		404.783	369.073		0.0893464	0.0576958		0.013476	0.0152269		6.63006	3.78906
0.26612	0.198356		0.00380202	0.00361274		326.793	334.909		0.06268	0.0562708		0.0135356	0.0172289		4.63076	3.26606
0.273172	0.193821		0.00396603	0.00327096		413.379	370.379		0.0635021	0.0625968		0.0139755	0.0161713		4.54382	3.87086
0.289409	0.211446		0.00381943	0.0034499		480.412	398.4		0.058494	0.0626271		0.0127303	0.0156939		4.59488	3.99052
0.288686	0.219916		0.00385185	0.00360237		499.185	385.529		0.0661939	0.0633979		0.0129743	0.0157383		5.10191	4.02826
0.259862	0.218322		0.00365116	0.00355385		437.645	403.102		0.0537952	0.0642532		0.013431	0.0156908		4.00531	4.09495
0.272822	0.235885		0.00398857	0.00347115		418.753	448.613		0.076415	0.0508892		0.0142177	0.0140507		5.37464	3.62184
0.269896	0.208158		0.00398322	0.00341726		376.909	390.583		0.0664434	0.0526619		0.0141723	0.015597		4.68825	3.37641
0.281788	0.216888		0.00399486	0.00348264		441.792	403.145		0.0708331	0.0604549		0.0137651	0.015419		5.14585	3.92081
0.252442	0.213186		0.00402736	0.00351315		349.92	402.392		0.0463375	0.0581828		0.0148672	0.0157932		3.11676	3.68405
0.284881	0.212739		0.00396055	0.00351757		421.803	359.378		0.0544884	0.0563136		0.0132672	0.0156932		4.107	3.58841
0.269396	0.21815		0.00386071	0.00352116		402.846	415.886		0.0680993	0.0697427		0.0138253	0.0156515		4.92571	4.45597
0.263689	0.194346		0.00380335	0.00343493		407.143	384.47		0.0571359	0.054722		0.0137836	0.0168434		4.14522	3.24886
0.270022	0.192583		0.00375633	0.00343823		475.821	337.603		0.059605	0.0558861		0.013437	0.0168827		4.43588	3.31026
0.296163	0.226258		0.00376072	0.00361222		604.809	372.964		0.0707055	0.0481919		0.0124647	0.015007		5.67246	3.21129
0.307905	0.21128		0.0038656	0.00359024		595.31	382.684		0.0687681	0.0525121		0.0123023	0.0161285		5.58986	3.25586
0.268302	0.212816		0.00376887	0.00347536		405.542	409.48		0.0606277	0.0571193		0.0134632	0.0156467		4.50322	3.65057
0.299693	0.190799		0.00396678	0.00345204		521.221	371.043		0.0498361	0.0563379		0.0127139	0.0172428		3.91982	3.26733
0.248135	0.210838		0.00381039	0.00359194		405.527	417.008		0.0541289	0.052813		0.0146362	0.0162737		3.6983	3.2453
0.290444	0.210678		0.00377088	0.00336005		567.738	417.982		0.0545206	0.0567927		0.012581	0.0152881		4.33355	3.71483
0.256886	0.204373		0.00382861	0.00337055		381.976	345.693		0.0561857	0.0481135		0.0141761	0.0154125		3.9634	3.12172
0.279969	0.2097		0.0040395	0.00343498		413.313	395.596		0.0671598	0.0502919		0.0139296	0.0155248		4.82137	3.23945
0.256523	0.215581		0.0038384	0.00343796		361.138	476.274		0.0574932	0.0515595		0.0142012	0.0153183		4.04848	3.36587
0.283758	0.206517		0.00381386	0.0034859		456.646	375.805		0.0688519	0.0530513		0.0130413	0.0160096		5.27954	3.31372
0.272462	0.228453		0.00385018	0.00325904		450.016	420.636		0.0757438	0.0648477		0.0137733	0.013757		5.49931	4.71381
0.266254	0.212179		0.00380648	0.00337351		349.8	378.742		0.095712	0.063393		0.0139264	0.0152505		6.87271	4.15679
0.276549	0.202344		0.00391274	0.00340305		428.26	376.89		0.0704569	0.0570818		0.013713	0.0160357		5.13797	3.55967
0.263689	0.221682		0.00401093	0.00349915		418.482	400.835		0.0596046	0.0497751		0.0146114	0.0149527		4.07932	3.32885
0.273536	0.209743		0.00392322	0.0034539		383.953	384.208		0.0677884	0.0643685		0.0137967	0.0158343		4.91337	4.06514
0.260211	0.208198		0.0036885	0.00349183		457.721	372.823		0.0546716	0.0614203		0.013602	0.0160564		4.01938	3.82527
0.289556	0.208991		0.00392011	0.003468		499.002	382.801		0.0482627	0.0664986		0.0129515	0.0159857		3.72641	4.15989
0.265531	0.230432		0.00387234	0.00337783		370.942	443.293		0.0630381	0.0540708		0.0139434	0.0140381		4.52099	3.85173
0.289491	0.211161		0.00405699	0.00340836		443.209	418.435		0.0641892	0.053407		0.0135404	0.0154167		4.74056	3.46422
0.260313	0.181891		0.00381665	0.00328929		377.885	337.847		0.0576084	0.0559115		0.0139551	0.0171069		4.12812	3.26836
0.267676	0.189269		0.00388438	0.00351642		423.069	325.336		0.0617813	0.0533269		0.0139654	0.0174663		4.4239	3.05313
0.274823	0.224571		0.00389715	0.00355939		412.441	359.418		0.0645097	0.0635489		0.0136549	0.0151546		4.72427	4.19336
0.277447	0.209291		0.003949	0.0034511		386.812	417.603		0.063528	0.060902		0.0136443	0.0158821		4.65603	3.83463
0.292238	0.200459		0.00393357	0.00332746		514.369	369.683		0.050391	0.0495974		0.012931	0.0156392		3.89692	3.17135
0.276424	0.218359		0.00376944	0.00347783		458.867	382.405		0.0551038	0.0553366		0.0130846	0.0151531		4.21135	3.65185
0.298467	0.237347		0.00387055	0.00346431		580.576	437.297		0.0878048	0.0590555		0.0128063	0.0140385		6.8564	4.20668
0.298342	0.20106		0.00405888	0.00345284		440.519	396.584		0.0665241	0.055472		0.0131581	0.0164058		5.05574	3.38125
0.261093	0.209726		0.00368846	0.00358386		418.885	414.625		0.0652845	0.0556516		0.0136228	0.0163737		4.7923	3.39884
0.272756	0.199544		0.00385739	0.0035153		488.491	338.783		0.0484783	0.0490455		0.0135252	0.0164831		3.58431	2.97551
0.266011	0.213664		0.00386907	0.00349505		380.484	362.804		0.0675007	0.0495673		0.013984	0.0153837		4.827	3.22206
0.291429	0.191897		0.00402493	0.00343796		493.304	360.228		0.0718461	0.0567624		0.0134785	0.0170441		5.33042	3.33032
0.266922	0.233429		0.00385256	0.00346938		413.733	407.963		0.0677025	0.049386		0.0139411	0.0140741		4.85631	3.509
0.261988	0.199359		0.0039613	0.00343489		375.809	340.283		0.0583031	0.0645777		0.0144055	0.0164596		4.04729	3.9234
0.285189	0.219932		0.00370905	0.00353211		564.933	344.763		0.0613033	0.0603881		0.0126673	0.0152647		4.83947	3.95606
0.257454	0.206313		0.00379364	0.0034584		406.689	376.22		0.0557892	0.0609824		0.0140642	0.0160498		3.96674	3.79957
0.288187	0.213803		0.00387997	0.00324105		519.744	364.669		0.0552415	0.0646883		0.0130056	0.0145118		4.24751	4.45764
0.269231	0.20963		0.00389684	0.00330106		438.892	404.36		0.0605303	0.0534104		0.0139412	0.0149994		4.34183	3.56084
0.273607	0.203738		0.00391512	0.00346757		469.075	392.317		0.0400547	0.0533527		0.0134715	0.0162013		2.9733	3.29312
0.272196	0.234389		0.00382188	0.00354993		418.064	419.273		0.0672414	0.0542667		0.0135582	0.0144655		4.95947	3.75146
0.288553	0.194363		0.00387375	0.00355002		447.653	359.084		0.0408464	0.0644393		0.0125993	0.0175289		3.24195	3.67617
0.296977	0.210652		0.00380783	0.0034359		621.098	408.374		0.0450795	0.0540058		0.0123602	0.0155685		3.64715	3.46891
0.26468	0.21767		0.00397071	0.00333649		361.656	404.357		0.0789085	0.0489688		0.0145146	0.0145047		5.43651	3.37607
0.302483	0.200565		0.0040089	0.0034842		620.618	389.134		0.0515418	0.060259		0.012867	0.016668		4.00574	3.61525
0.264345	0.211345		0.00394257	0.00351209		448.819	447.496		0.0612235	0.0569796		0.0143997	0.0160106		4.25172	3.55887
0.272162	0.18919		0.00386803	0.0035		514.939	311.111		0.0573715	0.0553009		0.0137615	0.0173783		4.16899	3.18218
0.255411	0.221357		0.00376726	0.00341881		414.159	388.822		0.0582338	0.0586382		0.0141322	0.0147586		4.12065	3.97315
0.26654	0.208919		0.00398778	0.00348957		360.719	352.832		0.062969	0.0560436		0.0142849	0.0158294		4.40808	3.54048
0.273733	0.211688		0.00379061	0.00346102		448.776	416.193		0.0458316	0.0620272		0.0131167	0.0157583		3.49412	3.93617
0.282493	0.188579		0.00395013	0.00334149		447.064	359.843		0.0633948	0.0535947		0.0135072	0.0167814		4.69341	3.1937
0.279266	0.219406		0.00381048	0.00331633		412.039	388.89		0.0656448	0.0726468		0.0131421	0.0146183		4.995	4.96956
0.290858	0.199561		0.00401257	0.00345771		473.735	435.477		0.0604788	0.0566078		0.0133305	0.0166746		4.53688	3.39485
0.267752	0.204301		0.00383712	0.00338176		451.721	392.868		0.0655881	0.0589028		0.0138804	0.0158534		4.72524	3.71547
0.266877	0.227801		0.00389598	0.00337198		370.45	430.442		0.0536823	0.0589357		0.0138066	0.0142259		3.88817	4.14284
0.298441	0.206204		0.00389371	0.00350396		488.304	405.857		0.0652626	0.0527787		0.0126611	0.0162008		5.15458	3.25779
0.259222	0.21844		0.00388156	0.00333028		420.383	413.433		0.0727997	0.0543961		0.0145378	0.0145521		5.00762	3.73801
0.28319	0.225065		0.00387726	0.00345838		470.012	399.216		0.058361	0.0587795		0.0131979	0.0147088		4.42198	3.99621
0.274071	0.210859		0.00394593	0.0033835		388.121	435.72		0.0777593	0.0519794		0.0139587	0.0153378		5.57066	3.38897
0.260105	0.220558		0.00385063	0.00343906		375.607	422.5		0.0621862	0.0503791		0.0141573	0.0148349		4.39253	3.39599
0.266199	0.20787		0.00390685	0.00345737		463.701	386.639		0.0565471	0.0605054		0.0141294	0.015942		4.00209	3.79535
0.229597	0.237111		0.0037885	0.00345797		342.228	462.553		0.0550398	0.066943		0.0155772	0.0141602		3.53337	4.72754
0.278201	0.201493		0.00395741	0.00345142		421.533	355.526		0.0591965	0.0458593		0.0136485	0.0159918		4.33721	2.86767
0.259482	0.214282		0.00378265	0.00353837		381.023	390.335		0.072303	0.0595709		0.0140707	0.015819		5.13854	3.76579
0.258677	0.200032		0.00389853	0.00345859		353.954	400.541		0.08039	0.0580772		0.0145805	0.0165797		5.51353	3.50292
0.282357	0.200742		0.00398496	0.00344762		394.284	348.883		0.0697706	0.0531469		0.0136136	0.0162061		5.12507	3.27943
0.276591	0.204787		0.00389756	0.00347612		380.785	380.545		0.063312	0.0580793		0.0134904	0.016217		4.69311	3.58139
0.298254	0.217376		0.00391897	0.00360464		616.564	416.866		0.0567196	0.0498882		0.0128054	0.0157698		4.42934	3.16352
0.279735	0.206727		0.00385596	0.00339144		429.499	416.275		0.0653575	0.0664014		0.0133053	0.015873		4.91215	4.18329
0.292319	0.210706		0.00378395	0.00327706		496.282	378.063		0.0572678	0.0582246		0.01249	0.0148298		4.5851	3.92619
0.294904	0.21155		0.00390625	0.00345366		448.056	432.042		0.0572282	0.053206		0.012714	0.0156248		4.5012	3.40523
0.251087	0.202113		0.00392373	0.00330141		359.547	381.36		0.0532538	0.0575319		0.0147557	0.0155862		3.60902	3.69121
0.290144	0.212622		0.00394128	0.00362934		443.989	337.424		0.0641537	0.0555605		0.0131185	0.0161189		4.89031	3.44691
0.251439	0.218534		0.00403095	0.00342531		362.426	390.437		0.0460802	0.0634371		0.0149795	0.0150585		3.07623	4.21272
0.279196	0.186112		0.00381107	0.00351115		437.597	333.743		0.0666207	0.0581294		0.0131993	0.0178991		5.0473	3.24763
0.262652	0.221641		0.00399505	0.00348291		381.566	407.34		0.061901	0.0533511		0.014563	0.0149738		4.25058	3.56297
0.272948	0.213803		0.00383533	0.00358781		377.8	372.328		0.0682462	0.0547022		0.0135047	0.0159388		5.05351	3.43202
0.25881	0.20333		0.00388421	0.00325362		361.711	459.771		0.0582016	0.052479		0.014258	0.0153551		4.08202	3.41768
0.253736	0.21323		0.00386261	0.00352601		403.877	361.744		0.0577948	0.0507018		0.0145644	0.0155791		3.96821	3.25448
0.261603	0.201034		0.00373514	0.00339748		440.643	377.149		0.0509685	0.0510147		0.0136114	0.0159873		3.74454	3.19096
0.286069	0.205619		0.00383823	0.00347424		446.481	402.251		0.0542011	0.0569214		0.0128375	0.0161782		4.2221	3.51839
0.290283	0.200169		0.00382996	0.00340269		561.794	395.418		0.0539712	0.0513573		0.0127758	0.0161467		4.22448	3.18066
0.261682	0.202388		0.00391125	0.00342668		384.217	344.208		0.053702	0.0550918		0.0141789	0.0159999		3.78746	3.44327
0.269935	0.195922		0.00382094	0.00331788		458.284	354.564		0.0704239	0.0527988		0.0137634	0.0159874		5.11676	3.30252
0.278852	0.218602		0.00388576	0.00333982		449.335	415.596		0.0432611	0.052535		0.0131469	0.0145552		3.29061	3.60936
0.261215	0.220151		0.00373698	0.00353702		402.522	330.633		0.0671742	0.0489671		0.0137901	0.0149722		4.8712	3.27053
0.290796	0.221968		0.00395307	0.00346018		486.644	417.832		0.0658289	0.0539251		0.0132042	0.0148873		4.98546	3.62223
0.260682	0.231713		0.00382593	0.00354349		401.305	368.189		0.0551214	0.0694551		0.0139843	0.0147127		3.94167	4.72077
0.263134	0.209298		0.0037875	0.00350395		387.942	408.171		0.0525673	0.0506572		0.0136344	0.0159175		3.85549	3.18248
0.265732	0.213176		0.00394973	0.00356887		411.596	335.441		0.0602135	0.0625826		0.0142665	0.0159343		4.22063	3.92753
0.253864	0.199153		0.00387255	0.00348067		370.36	399.258		0.0578612	0.0459022		0.014514	0.0164828		3.98656	2.78486
0.272285	0.199603		0.00395503	0.00337286		427.37	363.019		0.0604952	0.056674		0.0139702	0.0160635		4.33029	3.52812
0.293418	0.208242		0.00389237	0.00348236		581.305	338.136		0.0532498	0.0555903		0.0128593	0.0157883		4.14096	3.52098
0.259604	0.199134		0.00387156	0.0034573		402.566	429.204		0.0636179	0.0602866		0.0143424	0.0167565		4.43564	3.59781
0.278341	0.201291		0.00383218	0.00351091		410.438	363.049		0.075346	0.0449672		0.0133538	0.0162914		5.64228	2.76018
0.288096	0.211979		0.0041175	0.00319663		475.972	404.894		0.0547827	0.0379093		0.0137487	0.0139702		3.98458	2.71358
0.260968	0.195253		0.00377241	0.00331681		475.632	361.079		0.0587988	0.0504607		0.0139618	0.0160041		4.21142	3.15299
0.283703	0.233061		0.00388131	0.00339541		402.554	463.711		0.0842971	0.0479974		0.0133245	0.0138854		6.32649	3.45669
0.281808	0.201685		0.00386805	0.00343571		480.914	353.22		0.0581368	0.0476821		0.0132451	0.0159468		4.38932	2.99007
0.25256	0.224197		0.00382224	0.00352987		398.479	482.852		0.0650225	0.0537759		0.0145682	0.015169		4.46332	3.54513
0.26863	0.193567		0.00383513	0.00331694		416.072	377.428		0.0518993	0.0507608		0.013575	0.0162097		3.82316	3.13151
0.244947	0.206901		0.0037658	0.0033616		368.704	446.764		0.0644783	0.0626152		0.0147283	0.0157271		4.37784	3.98136
0.270475	0.207372		0.00393484	0.00357175		402.886	342.125		0.0591018	0.0566486		0.0139245	0.0163088		4.24444	3.4735
0.284923	0.214106		0.00391593	0.00353109		449.996	405.487		0.0559021	0.0620798		0.0131854	0.0158753		4.2397	3.91046
0.274213	0.207701		0.00398388	0.00352904		444.451	381.159		0.0526097	0.0633289		0.0138899	0.0163243		3.78762	3.87942
0.257827	0.232182		0.00388589	0.00350483		423.216	437.756		0.0526027	0.0522828		0.0143735	0.0144221		3.65969	3.62519
0.27355	0.194578		0.00388358	0.00337263		419.374	404.645		0.125142	0.0520469		0.0140538	0.0165126		8.90448	3.15194
0.254149	0.214489		0.00377728	0.0035426		377.138	397.514		0.0513031	0.0506482		0.0140323	0.0156697		3.65607	3.23224
0.240254	0.212962		0.00388715	0.00338512		362.978	381.781		0.0591411	0.0610784		0.0154127	0.0152191		3.83717	4.01327
0.272738	0.208557		0.00390885	0.00332747		420.789	424.887		0.0627429	0.0563357		0.0137973	0.0153017		4.54749	3.68165
0.267834	0.208239		0.00396066	0.00339907		357.763	349.663		0.0591436	0.0552253		0.0140501	0.0154352		4.20948	3.57788
0.265436	0.193066		0.00376956	0.00327109		490.911	366.022		0.0458295	0.0522157		0.0135388	0.0160206		3.38504	3.25929
0.263644	0.225294		0.00392588	0.00363088		378.222	412.83		0.0652207	0.0535891		0.0142891	0.0153824		4.56437	3.48379
0.270919	0.215374		0.0039821	0.00354712		410.635	364.739		0.0696815	0.0570187		0.0142177	0.0156604		4.90105	3.64096
0.293683	0.202926		0.00395388	0.00343827		534.51	383.255		0.0549299	0.0587385		0.0130201	0.0162064		4.21885	3.6244
0.257933	0.217248		0.00390142	0.00341613		395.453	404.342		0.0522198	0.0519444		0.0143527	0.0149491		3.63833	3.47476
0.302201	0.199158		0.00379893	0.00343843		524.862	450.535		0.0534175	0.0602612		0.0121153	0.0167058		4.40911	3.6072
0.260482	0.232713		0.00392436	0.00351581		401.93	424.874		0.0653852	0.0571342		0.0145129	0.0144872		4.50532	3.94376
0.272742	0.211543		0.00391328	0.0034216		394.863	391.294		0.0601435	0.0608593		0.0137276	0.0155118		4.3812	3.92342
0.269995	0.231062		0.00408095	0.00352668		391.989	433.698		0.0613015	0.0567485		0.0144852	0.0146507		4.23202	3.87344
0.28147	0.203749		0.00380618	0.00348736		487.281	358.306		0.0620904	0.042114		0.013098	0.0158674		4.74046	2.65413
0.295665	0.21067		0.00397722	0.0035096		503.781	350.368		0.0538038	0.051997		0.0129548	0.015689		4.15319	3.31424
0.257802	0.212263		0.00396672	0.00340477		422.141	426.39		0.0460289	0.0546157		0.0145407	0.0153592		3.16552	3.55589
0.26012	0.202155		0.00387336	0.00340673		362.965	382.471		0.0632036	0.0573769		0.0142253	0.0160902		4.44304	3.56595
0.272969	0.218696		0.00381463	0.00348864		402.541	378.454		0.0650013	0.0589459		0.0134407	0.015231		4.83616	3.87012
0.284986	0.211416		0.00399568	0.00366768		412.11	293.114		0.0604122	0.0514342		0.0134473	0.0160855		4.49253	3.19756
0.281049	0.191691		0.00389737	0.00323573		343.591	447.36		0.0645519	0.0582294		0.0132028	0.0162882		4.88927	3.57495
0.267513	0.213931		0.00370876	0.00354706		472.202	360.397		0.0607818	0.0595445		0.0133988	0.0158019		4.53637	3.76819
0.281937	0.213308		0.00398087	0.00335301		389.56	406.925		0.0654997	0.0673031		0.0135633	0.0151887		4.8292	4.43112
0.26105	0.215134		0.00392039	0.00344617		384.922	375.428		0.0515228	0.0591173		0.0142073	0.0152908		3.6265	3.8662
0.274548	0.21493		0.00391964	0.00342135		423.455	405.621		0.0602548	0.0540456		0.0137167	0.0151808		4.39282	3.56012
0.305534	0.207263		0.0038648	0.00332348		492.278	390.205		0.0597563	0.0623849		0.0122221	0.0153961		4.88921	4.05199
0.291547	0.211927		0.00389492	0.00348558		576.382	381.599		0.064765	0.0508629		0.0130583	0.0155608		4.9597	3.26866
0.294169	0.190358		0.00376657	0.00348803		462.993	358.639		0.0603397	0.0607434		0.0123413	0.0175172		4.88926	3.46764
0.265348	0.212198		0.00388816	0.003501		385.317	381.831		0.0676447	0.0501934		0.0141017	0.0155958		4.7969	3.21838
0.273801	0.214908		0.00394337	0.00331086		482.704	415.416		0.0506865	0.0503691		0.0138054	0.0146369		3.67148	3.44125
0.283101	0.202444		0.00378747	0.00347927		515.018	377.466		0.0545252	0.0632612		0.0129074	0.016505		4.22432	3.83286
0.266143	0.224428		0.00396919	0.00339085		397.473	427.764		0.0710403	0.0523477		0.0144197	0.014415		4.9266	3.63147
0.267461	0.184417		0.00401711	0.0033343		396.438	364.453		0.0562016	0.0535614		0.0143235	0.0171459		3.92372	3.12386
0.282244	0.22273		0.0038491	0.00350148		429.005	479.532		0.0655488	0.0483449		0.0131624	0.0150432		4.98	3.21373
0.285396	0.219183		0.00375523	0.00346666		510.21	397.233		0.0795001	0.0608559		0.012899	0.0151756		6.16326	4.01011
0.2625	0.227809		0.00381528	0.00347445		421.819	416.736		0.0509847	0.0663095		0.0138205	0.0147356		3.68906	4.49994
0.273855	0.214356		0.00395044	0.0034688		415.354	404.592		0.0777109	0.055129		0.0140309	0.0154551		5.53855	3.56704
0.292205	0.21468		0.00392439	0.00347157		416.098	393.061		0.0616413	0.0535044		0.0128941	0.0153829		4.78056	3.47818
0.251553	0.221518		0.00381504	0.00332409		387.211	498.274		0.0677533	0.0544992		0.0146097	0.0144804		4.63754	3.76366
0.283487	0.201498		0.00400503	0.00357912		449.297	329.321		0.0720548	0.0513209		0.0137384	0.0166466		5.24479	3.08297
0.252954	0.226726		0.0039174	0.00345323		358.34	381.761		0.0587274	0.0614042		0.0147207	0.0145761		3.98944	4.21267
0.298582	0.22602		0.00383348	0.00347135		585.114	409.95		0.0682816	0.0589949		0.0125742	0.0147288		5.4303	4.00542
0.299001	0.219608		0.00391466	0.00363357		437.893	366.291		0.0562424	0.054383		0.0125351	0.0156858		4.4868	3.46701
0.312752	0.200014		0.00396049	0.00369655		731.609	359.59		0.0551067	0.0551055		0.0124037	0.0175541		4.44278	3.13918
0.271903	0.201487		0.00381077	0.00324757		375.822	407.502		0.0635532	0.0558742		0.0134086	0.015413		4.73973	3.62514
0.291051	0.205009		0.00385329	0.00345915		483.409	409.723		0.069206	0.0653057		0.0128792	0.016306		5.37348	4.005
0.295639	0.224437		0.00380553	0.00351795		557.918	466.067		0.0505381	0.0621425		0.0124139	0.0151894		4.07108	4.09117
0.286313	0.195373		0.00382079	0.00352445		539.265	342.417		0.0634727	0.0528718		0.0129966	0.0170076		4.88379	3.10871
0.249799	0.231081		0.00402045	0.00343013		368.388	415.841		0.059109	0.0560589		0.0153453	0.0141942		3.85192	3.94943
0.258363	0.226964		0.00387879	0.00341458		358.59	482.068		0.0577316	0.0626917		0.0142463	0.0145987		4.05241	4.29432
0.287186	0.212224		0.00385808	0.00352433		451.916	395.78		0.072246	0.0517842		0.0130576	0.015777		5.53286	3.28225
0.272647	0.203599		0.00384161	0.00346778		414.555	366.53		0.0725555	0.049863		0.0136533	0.0160513		5.31415	3.10648
0.274926	0.203363		0.00396851	0.00350994		422.948	388.368		0.0644336	0.0546635		0.0139223	0.0164502		4.6281	3.32296
0.252399	0.207325		0.00389493	0.00338259		374.214	358.314		0.0468167	0.0516994		0.0144668	0.0153791		3.23616	3.36166
0.271114	0.204843		0.00396645	0.00326168		410.562	437.483		0.0629029	0.0499094		0.014072	0.0151811		4.47007	3.28761
0.266743	0.201594		0.00403776	0.00331975		367.045	405.916		0.0661337	0.0615986		0.0145159	0.0158448		4.55595	3.88762
0.286841	0.201494		0.00387452	0.00346124		420.508	397.228		0.0492754	0.0537547		0.0127959	0.0163774		3.85087	3.28225
0.288475	0.220252		0.00393601	0.00364293		486.787	373.092		0.0580575	0.0517253		0.0131724	0.0156435		4.40751	3.3065
0.286767	0.214628		0.00398352	0.00349141		412.863	387.197		0.064664	0.0495734		0.013374	0.0153747		4.83505	3.22436
0.276254	0.244849		0.00389024	0.003521		435.898	451.031		0.0768309	0.0656163		0.0137141	0.0139283		5.60231	4.71101
0.248078	0.20695		0.00384012	0.00348664		343.373	368.348		0.0490854	0.047805		0.0144658	0.0158266		3.39321	3.02055
0.257104	0.236993		0.00386132	0.00343778		379.424	468.08		0.0560381	0.0662639		0.014278	0.0140843		3.9248	4.70481
0.257412	0.198221		0.0038176	0.00342446		366.333	389.135		0.054495	0.0540921		0.014034	0.0164565		3.88307	3.28697
0.271744	0.197071		0.00380418	0.00351913		420.079	327.597		0.0738266	0.0535129		0.0135838	0.0167883		5.4349	3.18751
0.281601	0.229482		0.00398468	0.00344113		365.264	445.746		0.0496111	0.0565922		0.0132818	0.01441		3.73528	3.92728
0.277214	0.186717		0.00377693	0.00355229		514.874	335.719		0.0774517	0.0491129		0.0133559	0.0178175		5.79907	2.75645
0.267093	0.217929		0.00389791	0.00336421		342.898	450.638		0.059695	0.0550993		0.0138307	0.0148289		4.31611	3.71568
0.264212	0.198618		0.00375897	0.00340242		376.616	360.979		0.0599904	0.0454882		0.0135674	0.0160029		4.42166	2.84249
0.263063	0.203805		0.0038432	0.00351838		439.493	347.076		0.0664007	0.053712		0.0141442	0.0162987		4.69454	3.29548
0.271665	0.214905		0.00387833	0.00330472		435.553	426.593		0.0629599	0.0542738		0.0137712	0.0147075		4.57186	3.6902
0.327735	0.233011		0.00414605	0.00342168		654.423	491.963		0.0447781	0.0637763		0.012221	0.0142689		3.66404	4.46961
0.259107	0.188245		0.00384401	0.00338308		377.499	361.419		0.0580382	0.0560995		0.0141295	0.0170881		4.10759	3.28295
0.26149	0.208823		0.00392344	0.00347393		402.923	356.986		0.0475921	0.0545215		0.0141589	0.015746		3.36127	3.46255
0.249907	0.222415		0.00376493	0.00346917		426.066	433.095		0.0663466	0.0543148		0.0145699	0.0149369		4.55369	3.63628
0.278818	0.215064		0.0039742	0.0034551		438.941	435.214		0.0560718	0.0480786		0.0136654	0.0152753		4.10319	3.14747
0.287477	0.232246		0.00397441	0.00353966		460.477	416.178		0.0527244	0.0738649		0.0132369	0.0148052		3.98313	4.98913
0.270883	0.245509		0.00383239	0.00333573		448.395	518.822		0.0470283	0.0533651		0.0134288	0.0131021		3.50206	4.07303
0.280307	0.2033		0.00375615	0.00338086		416.485	417.715		0.0502172	0.0598211		0.0127007	0.0160036		3.95389	3.73798
0.281686	0.213293		0.00392297	0.00338822		480.364	406.812		0.0511853	0.0583371		0.0133459	0.0152258		3.83528	3.83145
0.26682	0.190804		0.00387133	0.0034655		353.182	362.501		0.0513783	0.0586238		0.0136259	0.0173308		3.77063	3.38264
0.245613	0.215621		0.00383461	0.00357741		370.414	412.565		0.0578525	0.057961		0.0148609	0.0159234		3.89293	3.63999
0.314495	0.240449		0.00394563	0.00354401		530.647	398.465		0.0506824	0.0655288		0.0120641	0.0141875		4.20111	4.61877
0.287153	0.211932		0.00388581	0.00362736		524.384	387.577		0.0732784	0.0556253		0.013245	0.0163276		5.53253	3.40683
0.290135	0.19341		0.00387742	0.00338973		515.762	366.189		0.0646995	0.0483305		0.0130013	0.0164836		4.97637	2.93204
0.292282	0.21549		0.00391135	0.00343179		441.63	410.846		0.0649018	0.0672541		0.0129247	0.0153994		5.02153	4.36733
0.27428	0.204375		0.00390832	0.00337222		408.795	342.308		0.0567226	0.0467187		0.0136115	0.0153673		4.16725	3.04013
0.286767	0.216965		0.00392197	0.00346257		451.764	427.658		0.0704878	0.0598511		0.013282	0.0153671		5.30702	3.89475
0.279975	0.215308		0.00397634	0.00337044		439.602	427.828		0.0671972	0.0600652		0.0137518	0.0150712		4.88643	3.98544
0.251414	0.174715		0.00362352	0.00344452		409.168	342.642		0.0647047	0.060336		0.0138784	0.0188106		4.66226	3.20756
0.290912	0.203352		0.00385843	0.00338193		538.745	374.252		0.0511446	0.0505693		0.0127815	0.0157082		4.00144	3.2193
0.284661	0.220858		0.00391095	0.00349081		440.96	402.879		0.0602656	0.0583555		0.0132217	0.0151393		4.55807	3.85457
